# Supplementary material for: Proteome dataset of liver from dairy cows experiencing negative or positive energy balance at early lactation
Source: Data Brief. 2021 Oct 27;39:107517. doi: 10.1016/j.dib.2021.107517 (PMC8573133; doi:10.1016/j.dib.2021.107517)
Supplement: Supplementary file 1 [file mmc1.xlsx]

## Sheet: INCPM_4630_MQ_ProteinGroups_240
Majority protein IDs	Protein IDs	Fasta headers										GeneNames	Student's T-test p-value	Fold change NEB/PEB	Mean NEB	SD NEB	Mean PEB	SD NEB	NEB, cow=3252	NEB, cow=3386	NEB, cow=3432	NEB, cow=3599	NEB, cow=3543	PEB, cow=3261	PEB, cow=3461	PEB, cow=3536	PEB, cow=3603	Peptides	Unique peptides	Sequence coverage [%]	Mol. weight [kDa]	Q-value	Score	MS/MS count
A0A3Q1NGX5;F2Z4E7	A0A3Q1NGX5;F2Z4E7	tr|A0A3Q1NGX5|A0A3Q1NGX5_BOVIN Interleukin enhancer binding factor 2 OS=Bos taurus OX=9913 GN=ILF2 PE=4 SV=1;tr|F2Z4E7|F2Z4E7_BOVIN Interleukin enhancer binding factor 2 OS=Bos taurus OX=9913 GN=ILF2 PE=4 SV=1										ILF2	0.000103296	1.18942	1.09235e+07	273274	9.18748e+06	376712	1.12327e+07	1.0577e+07	1.1098e+07	1.1002e+07	1.0708e+07	8.7349e+06	9.40971e+06	9.5719e+06	9.0334e+06	5	5	13.9	38.91	0	11.406	14
A0A3Q1LMT0;Q3ZC09;A0A452DI31;A0A3Q1M0V5	A0A3Q1LMT0;Q3ZC09;A0A452DI31;A0A3Q1M0V5;A0A3Q1MIY8;A6QR19	tr|A0A3Q1LMT0|A0A3Q1LMT0_BOVIN Beta-enolase OS=Bos taurus OX=9913 GN=ENO3 PE=1 SV=1;sp|Q3ZC09|ENOB_BOVIN Beta-enolase OS=Bos taurus OX=9913 GN=ENO3 PE=2 SV=1;tr|A0A452DI31|A0A452DI31_BOVIN Beta-enolase OS=Bos taurus OX=9913 GN=ENO3 PE=1 SV=1;tr|A0A3Q1M0V5|										ENO3	0.000479139	10.273	6.85452e+06	3.14976e+06	731050	555749	1.06253e+07	4.6305e+06	5.9697e+06	3.3997e+06	9.64739e+06	511296	535139	1.55269e+06	325079	7	3	24.8	44.851	0	5.4045	5
Q3SWX7;F1MWQ2;A0A3Q1MJD9;A0A3Q1LT59	Q3SWX7;F1MWQ2;A0A3Q1MJD9;A0A3Q1LT59	sp|Q3SWX7|ANXA3_BOVIN Annexin A3 OS=Bos taurus OX=9913 GN=ANXA3 PE=2 SV=3;tr|F1MWQ2|F1MWQ2_BOVIN Annexin OS=Bos taurus OX=9913 GN=ANXA3 PE=3 SV=1;tr|A0A3Q1MJD9|A0A3Q1MJD9_BOVIN Annexin OS=Bos taurus OX=9913 GN=ANXA3 PE=3 SV=1;tr|A0A3Q1LT59|A0A3Q1LT59_BOVIN										ANXA3	0.000935349	-1.36333	5.34001e+07	2.3165e+06	7.3128e+07	8.48091e+06	5.64746e+07	5.1568e+07	5.2848e+07	5.1041e+07	5.5069e+07	7.8315e+07	8.1217e+07	6.2288e+07	7.0692e+07	14	13	40.9	36.14	0	73.819	53
A6QNW7;CON__ENSEMBL:ENSBTAP00000031360	A6QNW7;CON__ENSEMBL:ENSBTAP00000031360	tr|A6QNW7|A6QNW7_BOVIN CD5 molecule like OS=Bos taurus OX=9913 GN=CD5L PE=2 SV=1;										CD5L	0.00137087	-1.71705	2.54159e+07	4.63732e+06	4.33048e+07	5.35786e+06	2.28945e+07	2.0333e+07	3.1039e+07	2.9588e+07	2.3225e+07	4.283e+07	5.0962e+07	3.8857e+07	4.057e+07	8	6	25.5	50.211	0	34.401	51
P79103;A2VE06;G3N0K3;F1MJH2;G3N267;A0A3Q1LQD0;E1BGR7	P79103;A2VE06;G3N0K3;F1MJH2;G3N267;A0A3Q1LQD0;E1BGR7	sp|P79103|RS4_BOVIN 40S ribosomal protein S4 OS=Bos taurus OX=9913 GN=RPS4 PE=2 SV=3;tr|A2VE06|A2VE06_BOVIN 40S ribosomal protein S4 OS=Bos taurus OX=9913 GN=RPS4Y1 PE=2 SV=1;tr|G3N0K3|G3N0K3_BOVIN 40S ribosomal protein S4 OS=Bos taurus OX=9913 PE=3 SV=1;t										RPS4	0.00151198	-1.23263	1.2427e+08	5.75822e+06	1.53395e+08	1.16068e+07	1.21721e+08	1.2695e+08	1.2116e+08	1.33e+08	1.1852e+08	1.6191e+08	1.3624e+08	1.5759e+08	1.5784e+08	15	15	50.2	29.597	0	50.702	85
Q0VCS9	Q0VCS9	sp|Q0VCS9|ANKY2_BOVIN Ankyrin repeat and MYND domain-containing protein 2 OS=Bos taurus OX=9913 GN=ANKMY2 PE=2 SV=1										ANKMY2	0.00301022	-3.19029	1.08141e+06	504711	3.4076e+06	1.34933e+06	913851	1.96742e+06	693071	932854	899855	2.4049e+06	5.1713e+06	3.7539e+06	2.3003e+06	3	3	7.5	49.407	0.00035613	2.7515	5
A0A3Q1LNG8	A0A3Q1LNG8	tr|A0A3Q1LNG8|A0A3Q1LNG8_BOVIN Uncharacterized protein OS=Bos taurus OX=9913 PE=3 SV=1											0.00343642	-3.49914	663201	138219	2.60124e+06	1.42907e+06	491080	866938	615657	633111	709221	1.7526e+06	4.2092e+06	3.3469e+06	1.09627e+06	1	1	2.8	73.141	0	5.0584	2
E1BLT0;A0A3Q1LVX0;A0A3Q1LTM9	E1BLT0;A0A3Q1LVX0;A0A3Q1LTM9	tr|E1BLT0|E1BLT0_BOVIN Uncharacterized protein OS=Bos taurus OX=9913 GN=GOLGA2 PE=4 SV=2;tr|A0A3Q1LVX0|A0A3Q1LVX0_BOVIN Uncharacterized protein OS=Bos taurus OX=9913 GN=GOLGA2 PE=4 SV=1;tr|A0A3Q1LTM9|A0A3Q1LTM9_BOVIN Uncharacterized protein OS=Bos taurus O										GOLGA2	0.00426101	2.68616	1.44889e+06	332181	570152	232967	1.3729e+06	1.96134e+06	1.04834e+06	1.5081e+06	1.35374e+06	272343	841660	589135	577470	2	2	2.3	113.17	0	8.7776	7
P04038;A0A3Q1LXK7;A0A3Q1M1C3	P04038;A0A3Q1LXK7;A0A3Q1M1C3;A0A3Q1N0B5	sp|P04038|COX6C_BOVIN Cytochrome c oxidase subunit 6C OS=Bos taurus OX=9913 GN=COX6C PE=1 SV=2;tr|A0A3Q1LXK7|A0A3Q1LXK7_BOVIN COX6C domain-containing protein OS=Bos taurus OX=9913 PE=4 SV=1;tr|A0A3Q1M1C3|A0A3Q1M1C3_BOVIN COX6C domain-containing protein OS=										COX6C	0.00477102	-1.50268	6.24041e+07	1.00182e+07	9.36025e+07	1.3951e+07	6.27756e+07	7.8583e+07	5.2398e+07	5.613e+07	6.2134e+07	9.3398e+07	8.1718e+07	1.1324e+08	8.60541e+07	3	3	33.8	8.6101	0	14.626	25
Q3SZV3;F1MG05	Q3SZV3;F1MG05	sp|Q3SZV3|EF1G_BOVIN Elongation factor 1-gamma OS=Bos taurus OX=9913 GN=EEF1G PE=2 SV=1;tr|F1MG05|F1MG05_BOVIN Elongation factor 1-gamma OS=Bos taurus OX=9913 GN=EEF1G PE=4 SV=1										EEF1G	0.00572645	-1.29277	1.71968e+08	1.92763e+07	2.21455e+08	1.38119e+07	1.75282e+08	1.4177e+08	1.863e+08	1.6643e+08	1.9006e+08	2.1688e+08	2.2511e+08	2.0552e+08	2.3831e+08	16	16	33	50.377	0	117.82	98
F1MX50;A0A3Q1LS20	F1MX50;A0A3Q1LS20	tr|F1MX50|F1MX50_BOVIN Cellular repressor of E1A stimulated genes 1 OS=Bos taurus OX=9913 GN=CREG1 PE=1 SV=1;tr|A0A3Q1LS20|A0A3Q1LS20_BOVIN Cellular repressor of E1A stimulated genes 1 OS=Bos taurus OX=9913 GN=CREG1 PE=1 SV=1										CREG1	0.00604142	-1.93122	3.82156e+06	864816	7.42772e+06	1.80024e+06	3.10121e+06	2.8984e+06	3.6803e+06	4.6514e+06	4.7765e+06	4.735e+06	8.3931e+06	8.4463e+06	8.1365e+06	3	3	15.8	23.958	0	12.21	15
P15690	P15690	sp|P15690|NDUS1_BOVIN NADH-ubiquinone oxidoreductase 75 kDa subunit, mitochondrial OS=Bos taurus OX=9913 GN=NDUFS1 PE=1 SV=1										NDUFS1	0.00618333	-1.20234	1.00383e+08	3.14876e+06	1.21127e+08	1.26019e+07	1.02568e+08	9.9187e+07	1.0444e+08	9.9319e+07	9.64e+07	1.0887e+08	1.2359e+08	1.3769e+08	1.1436e+08	17	17	29.4	79.441	0	101.61	105
E1BDU8;A0A3Q1M208	E1BDU8;A0A3Q1M208	tr|E1BDU8|E1BDU8_BOVIN LIM domain and actin binding 1 OS=Bos taurus OX=9913 GN=LIMA1 PE=1 SV=3;tr|A0A3Q1M208|A0A3Q1M208_BOVIN LIM domain and actin binding 1 OS=Bos taurus OX=9913 GN=LIMA1 PE=1 SV=1										LIMA1	0.00682811	-2.0428	8.01966e+06	2.29189e+06	1.63193e+07	4.18868e+06	1.11358e+07	5.8033e+06	6.2288e+06	9.6451e+06	7.2853e+06	1.7434e+07	1.0673e+07	1.6435e+07	2.0735e+07	12	12	24.5	84.732	0	42.644	39
A6QLR4;A0A3Q1MR39;A0A3Q1LKJ2;A0A3Q1M0E4;G3X6T9	A6QLR4;A0A3Q1MR39;A0A3Q1LKJ2;A0A3Q1M0E4;G3X6T9	sp|A6QLR4|FLOT2_BOVIN Flotillin-2 OS=Bos taurus OX=9913 GN=FLOT2 PE=2 SV=1;tr|A0A3Q1MR39|A0A3Q1MR39_BOVIN Flotillin OS=Bos taurus OX=9913 GN=FLOT2 PE=3 SV=1;tr|A0A3Q1LKJ2|A0A3Q1LKJ2_BOVIN Flotillin OS=Bos taurus OX=9913 GN=FLOT2 PE=3 SV=1;tr|A0A3Q1M0E4|A0A										FLOT2	0.00696993	-1.91798	8.47766e+06	2.38058e+06	1.60098e+07	3.58474e+06	6.01611e+06	6.1904e+06	1.029e+07	1.1321e+07	8.5708e+06	1.3583e+07	2.1175e+07	1.3584e+07	1.5697e+07	7	7	18.7	46.995	0	14.127	29
Q5E9E6;G3X7N2	Q5E9E6;G3X7N2;A0A3Q1M6E4	sp|Q5E9E6|RL10A_BOVIN 60S ribosomal protein L10a OS=Bos taurus OX=9913 GN=RPL10A PE=2 SV=3;tr|G3X7N2|G3X7N2_BOVIN Ribosomal protein OS=Bos taurus OX=9913 PE=3 SV=1										RPL10A	0.00719951	-1.28824	1.26976e+08	1.48729e+07	1.6302e+08	1.20706e+07	1.48501e+08	1.079e+08	1.205e+08	1.2705e+08	1.3093e+08	1.7757e+08	1.6009e+08	1.4857e+08	1.6585e+08	8	8	41.9	24.831	0	54.109	66
A0A3Q1MRN1;A5PJP6;G3X874	A0A3Q1MRN1;A5PJP6;G3X874	tr|A0A3Q1MRN1|A0A3Q1MRN1_BOVIN Lys-63-specific deubiquitinase BRCC36 OS=Bos taurus OX=9913 GN=BRCC3 PE=4 SV=1;sp|A5PJP6|BRCC3_BOVIN Lys-63-specific deubiquitinase BRCC36 OS=Bos taurus OX=9913 GN=BRCC3 PE=2 SV=1;tr|G3X874|G3X874_BOVIN Lys-63-specific deubiq										BRCC3	0.00731963	2.00188	2.87321e+06	398077	1.51357e+06	653827	3.15433e+06	3.11211e+06	3.2148e+06	2.3721e+06	2.5127e+06	2.4598e+06	1.4412e+06	1.07118e+06	1.0821e+06	2	2	12	30.429	0	8.0694	6
Q3ZCD0	Q3ZCD0	sp|Q3ZCD0|CD81_BOVIN CD81 antigen OS=Bos taurus OX=9913 GN=CD81 PE=2 SV=1										CD81	0.00738439	-1.3961	5.84018e+06	653800	8.19105e+06	1.32761e+06	5.00278e+06	5.7165e+06	5.9666e+06	6.8183e+06	5.6967e+06	7.5744e+06	6.8729e+06	8.3528e+06	9.9641e+06	1	1	8.5	25.853	0	89.057	19
A0A3Q1LRW4;G3MXB5	A0A3Q1LRW4;G3MXB5	tr|A0A3Q1LRW4|A0A3Q1LRW4_BOVIN Uncharacterized protein OS=Bos taurus OX=9913 PE=1 SV=1;tr|G3MXB5|G3MXB5_BOVIN Uncharacterized protein OS=Bos taurus OX=9913 PE=1 SV=2											0.00969769	-2.13972	2.44768e+07	6.13007e+06	5.39515e+07	2.10025e+07	3.22389e+07	1.6241e+07	2.273e+07	2.2696e+07	2.8478e+07	5.4698e+07	4.6645e+07	3.2253e+07	8.221e+07	6	6	13.6	47.16	0	52.97	29
A0A3Q1LRN7;F1MM13	A0A3Q1LRN7;F1MM13	tr|A0A3Q1LRN7|A0A3Q1LRN7_BOVIN Hexose-6-phosphate dehydrogenase/glucose 1-dehydrogenase OS=Bos taurus OX=9913 GN=H6PD PE=1 SV=1;tr|F1MM13|F1MM13_BOVIN Hexose-6-phosphate dehydrogenase/glucose 1-dehydrogenase OS=Bos taurus OX=9913 GN=H6PD PE=1 SV=3										H6PD	0.0102505	-1.15441	2.33378e+08	1.77303e+07	2.6888e+08	8.43441e+06	2.49818e+08	2.0922e+08	2.3103e+08	2.2523e+08	2.5159e+08	2.6988e+08	2.6467e+08	2.8022e+08	2.6075e+08	18	18	26.4	88.953	0	182.12	130
F6QH94;A0A3Q1MRD2	F6QH94;A0A3Q1MRD2	tr|F6QH94|F6QH94_BOVIN Protein disulfide isomerase family A member 6 OS=Bos taurus OX=9913 GN=PDIA6 PE=1 SV=1;tr|A0A3Q1MRD2|A0A3Q1MRD2_BOVIN Uncharacterized protein OS=Bos taurus OX=9913 PE=3 SV=1										PDIA6	0.010329	-1.25144	4.57319e+08	5.1504e+07	5.7015e+08	3.59953e+07	4.88336e+08	4.0568e+08	3.9703e+08	4.917e+08	5.0385e+08	5.7668e+08	6.1827e+08	5.3861e+08	5.4704e+08	11	11	33.2	48.141	0	323.31	139
Q02366;A0A452DIB4	Q02366;A0A452DIB4	sp|Q02366|NDUA6_BOVIN NADH dehydrogenase [ubiquinone] 1 alpha subcomplex subunit 6 OS=Bos taurus OX=9913 GN=NDUFA6 PE=1 SV=2;tr|A0A452DIB4|A0A452DIB4_BOVIN NADH dehydrogenase [ubiquinone] 1 alpha subcomplex subunit 6 OS=Bos taurus OX=9913 GN=NDUFA6 PE=3 SV										NDUFA6	0.0110988	5.96743	1.43858e+07	3.49973e+06	4.01551e+06	5.00935e+06	1.7593e+07	1.7837e+07	9.51599e+06	1.2631e+07	1.4352e+07	1.1458e+07	1.32939e+06	811737	2.4629e+06	3	3	27.3	15.053	0	5.4958	8
F1MMS7;G3X8C3;A0A3Q1ML33;A0A3Q1LKA9;A0A3Q1LY36	F1MMS7;G3X8C3;A0A3Q1ML33;A0A3Q1LKA9;A0A3Q1LY36	tr|F1MMS7|F1MMS7_BOVIN SERPIN domain-containing protein OS=Bos taurus OX=9913 PE=3 SV=2;tr|G3X8C3|G3X8C3_BOVIN SERPIN domain-containing protein OS=Bos taurus OX=9913 GN=LOC786410 PE=3 SV=1;tr|A0A3Q1ML33|A0A3Q1ML33_BOVIN SERPIN domain-containing protein OS=										LOC786410 PE	0.0115809	-3.0898	1.34529e+06	841194	3.72612e+06	1.1883e+06	921804	876459	2.6665e+06	586001	1.6757e+06	2.7293e+06	2.8111e+06	5.2195e+06	4.14457e+06	7	0	17.7	44.522	0.0033467	2.094	1
A0A3Q1LW07;A0A3Q1MNG5;A0A3Q1M522;A0A3Q1N570;F1N4W5;Q6VE48;A0A3Q1MT36;A0A3Q1M3Z1	A0A3Q1LW07;A0A3Q1MNG5;A0A3Q1M522;A0A3Q1N570;F1N4W5;Q6VE48;A0A3Q1MT36;A0A3Q1M3Z1	tr|A0A3Q1LW07|A0A3Q1LW07_BOVIN Membrane cofactor protein OS=Bos taurus OX=9913 GN=CD46 PE=4 SV=1;tr|A0A3Q1MNG5|A0A3Q1MNG5_BOVIN Membrane cofactor protein OS=Bos taurus OX=9913 GN=CD46 PE=4 SV=1;tr|A0A3Q1M522|A0A3Q1M522_BOVIN Membrane cofactor protein OS=Bo										CD46	0.0116298	-1.47297	1.47259e+07	3.13206e+06	2.12868e+07	778353	1.63524e+07	1.0928e+07	1.6572e+07	1.183e+07	1.7947e+07	2.0142e+07	2.1884e+07	2.1576e+07	2.1545e+07	4	1	18	37.367	0	35.422	39
A0A3Q1M891;F1MFK7	A0A3Q1M891;F1MFK7	tr|A0A3Q1M891|A0A3Q1M891_BOVIN Galactokinase 2 OS=Bos taurus OX=9913 GN=GALK2 PE=4 SV=1;tr|F1MFK7|F1MFK7_BOVIN Galactokinase 2 OS=Bos taurus OX=9913 GN=GALK2 PE=4 SV=2										GALK2	0.0118735	-1.32694	9.65021e+06	1.39228e+06	1.27405e+07	1.16908e+06	1.16079e+07	9.4107e+06	9.0521e+06	7.8904e+06	1.029e+07	1.1237e+07	1.3381e+07	1.2445e+07	1.3899e+07	6	6	16.2	50.395	0	20.608	18
A1A4Q2;A0A452DIT0	A1A4Q2;A0A452DIT0	sp|A1A4Q2|PRXD1_BOVIN Prolyl-tRNA synthetase associated domain-containing protein 1 OS=Bos taurus OX=9913 GN=PRORSD1 PE=2 SV=1;tr|A0A452DIT0|A0A452DIT0_BOVIN Prolyl-tRNA synthetase-associated domain-containing protein 1 OS=Bos taurus OX=9913 GN=PRORSD1 PE=										PRORSD1	0.013497	-6.07007	735022	406642	4.81478e+06	3.49138e+06	1.15463e+06	1.02445e+06	440373	866140	189513	5.964e+06	1.16e+06	3.00551e+06	9.1296e+06	2	2	13.5	18.972	0.0016995	2.2595	3
A0A3Q1M2C3;A0A3Q1MNL7;O02811;A0A140T888	A0A3Q1M2C3;A0A3Q1MNL7;O02811;A0A140T888	tr|A0A3Q1M2C3|A0A3Q1M2C3_BOVIN Phosphatidylinositol 4-kinase alpha OS=Bos taurus OX=9913 GN=PI4KA PE=3 SV=1;tr|A0A3Q1MNL7|A0A3Q1MNL7_BOVIN Phosphatidylinositol 4-kinase alpha OS=Bos taurus OX=9913 GN=PI4KA PE=3 SV=1;sp|O02811|PI4KA_BOVIN Phosphatidylinosit										PI4KA	0.0146669	-1.81918	947388	201509	1.75231e+06	504343	642172	1.0869e+06	871059	982710	1.1541e+06	1.9153e+06	1.7835e+06	1.0566e+06	2.25384e+06	3	3	1.8	231.97	0	4.348	4
F1N3S4;A0A3Q1MNL1	F1N3S4;A0A3Q1MNL1	tr|F1N3S4|F1N3S4_BOVIN Cullin 4A OS=Bos taurus OX=9913 GN=CUL4A PE=3 SV=3;tr|A0A3Q1MNL1|A0A3Q1MNL1_BOVIN Cullin 4A OS=Bos taurus OX=9913 GN=CUL4A PE=3 SV=1										CUL4A	0.0147075	-1.66945	3.65622e+06	1.06397e+06	5.9612e+06	939959	3.01202e+06	3.1698e+06	4.381e+06	2.5807e+06	5.1376e+06	5.7523e+06	5.9323e+06	4.9448e+06	7.2154e+06	10	7	14.3	87.947	0	19.597	15
Q3ZCJ6;F6RAL2	Q3ZCJ6;F6RAL2;A0A3Q1M0G9;E1B7J2	tr|Q3ZCJ6|Q3ZCJ6_BOVIN Epoxide hydrolase OS=Bos taurus OX=9913 GN=EPHX1 PE=1 SV=1;tr|F6RAL2|F6RAL2_BOVIN Epoxide hydrolase OS=Bos taurus OX=9913 GN=EPHX1 PE=1 SV=1										EPHX1	0.0166108	1.33559	4.90084e+09	5.03312e+08	3.6961e+09	6.60625e+08	4.62081e+09	5.2669e+09	5.5135e+09	4.2503e+09	4.8527e+09	3.2627e+09	4.5801e+09	3.1255e+09	3.8161e+09	25	25	52.3	52.197	0	323.31	249
E1BAZ4;A0A3Q1MJC9	E1BAZ4;A0A3Q1MJC9	tr|E1BAZ4|E1BAZ4_BOVIN Putative hydroxypyruvate isomerase OS=Bos taurus OX=9913 GN=HYI PE=3 SV=3;tr|A0A3Q1MJC9|A0A3Q1MJC9_BOVIN Hydroxypyruvate isomerase (putative) OS=Bos taurus OX=9913 GN=HYI PE=4 SV=1										HYI	0.0171998	-1.23746	1.13904e+07	1.13051e+06	1.4097e+07	1.50944e+06	1.15629e+07	1.2908e+07	1.1139e+07	1.1588e+07	9.7542e+06	1.2809e+07	1.3187e+07	1.4213e+07	1.6179e+07	3	3	10.9	33.645	0	22.597	22
Q3SYR8	Q3SYR8	tr|Q3SYR8|Q3SYR8_BOVIN Immunoglobulin J chain OS=Bos taurus OX=9913 GN=JCHAIN PE=1 SV=1										JCHAIN	0.0177305	-1.85967	4.46716e+06	977485	8.6006e+06	3.15389e+06	5.47452e+06	3.7367e+06	5.5349e+06	3.4561e+06	4.1336e+06	6.4224e+06	1.1736e+07	5.401e+06	1.0843e+07	3	3	21	17.857	0	5.8207	14
P31976;A0A3Q1LVC7	P31976;A0A3Q1LVC7	sp|P31976|EZRI_BOVIN Ezrin OS=Bos taurus OX=9913 GN=EZR PE=1 SV=2;tr|A0A3Q1LVC7|A0A3Q1LVC7_BOVIN Ezrin OS=Bos taurus OX=9913 GN=EZR PE=1 SV=1										EZR	0.0179454	-1.28283	1.56636e+07	1.99364e+06	2.00503e+07	2.12342e+06	1.52658e+07	1.4703e+07	1.8076e+07	1.3082e+07	1.7191e+07	2.1066e+07	2.2068e+07	1.7151e+07	1.9916e+07	15	6	19.3	68.759	0	12.991	30
Q76I81;A0A3Q1M0C0;A0A3Q1LSF9;A0A3Q1MK96	Q76I81;A0A3Q1M0C0;A0A3Q1LSF9;A0A3Q1MK96;A0A3Q1MSH8;E1BCB7;A0A3Q1LNV2	sp|Q76I81|RS12_BOVIN 40S ribosomal protein S12 OS=Bos taurus OX=9913 GN=RPS12 PE=2 SV=1;tr|A0A3Q1M0C0|A0A3Q1M0C0_BOVIN 40S ribosomal protein S12 OS=Bos taurus OX=9913 GN=RPS12 PE=3 SV=1;tr|A0A3Q1LSF9|A0A3Q1LSF9_BOVIN 40S ribosomal protein S12 OS=Bos taurus										RPS12	0.0188537	-1.21951	1.48942e+08	1.17129e+07	1.82145e+08	2.24579e+07	1.60901e+08	1.5044e+08	1.3337e+08	1.4109e+08	1.5891e+08	1.7357e+08	1.7024e+08	2.1571e+08	1.6906e+08	8	8	70.5	14.515	0	148.62	59
Q0VD18;A0A3Q1MLV3	Q0VD18;A0A3Q1MLV3	sp|Q0VD18|LHPP_BOVIN Phospholysine phosphohistidine inorganic pyrophosphate phosphatase OS=Bos taurus OX=9913 GN=LHPP PE=1 SV=1;tr|A0A3Q1MLV3|A0A3Q1MLV3_BOVIN Phospholysine phosphohistidine inorganic pyrophosphate phosphatase OS=Bos taurus OX=9913 GN=LHPP										LHPP	0.0189561	-2.06541	4.17167e+06	1.71947e+06	8.3836e+06	2.72107e+06	2.98583e+06	5.3161e+06	2.8104e+06	6.6441e+06	3.1019e+06	6.1393e+06	6.8037e+06	1.2215e+07	8.3764e+06	4	4	15.6	29.18	0	16.27	19
A7MAZ2	A7MAZ2	tr|A7MAZ2|A7MAZ2_BOVIN STX12 protein OS=Bos taurus OX=9913 GN=STX12 PE=2 SV=1										STX12	0.0190213	2.88001	3.7899e+06	1.44612e+06	1.49875e+06	1.02096e+06	6.27333e+06	3.51566e+06	3.0021e+06	3.575e+06	2.5834e+06	683406	2.8456e+06	1.73649e+06	729485	1	1	6.2	31.355	0	5.3164	5
Q3MHM7;A0A3Q1M4X0;A0A3Q1M9I9	Q3MHM7;A0A3Q1M4X0;A0A3Q1M9I9;E1BFM3	sp|Q3MHM7|RL35_BOVIN 60S ribosomal protein L35 OS=Bos taurus OX=9913 GN=RPL35 PE=2 SV=3;tr|A0A3Q1M4X0|A0A3Q1M4X0_BOVIN 60S ribosomal protein L35 OS=Bos taurus OX=9913 GN=RPL35 PE=3 SV=1;tr|A0A3Q1M9I9|A0A3Q1M9I9_BOVIN 60S ribosomal protein L35 OS=Bos taurus										RPL35	0.019163	-1.26977	1.56745e+08	1.98484e+07	1.98502e+08	2.05257e+07	1.69875e+08	1.4363e+08	1.8051e+08	1.31e+08	1.5871e+08	1.813e+08	2.0127e+08	2.2641e+08	1.8503e+08	3	3	21.1	14.565	0	26.434	21
F1MD83;E1BIK4;CON__P02777	F1MD83;E1BIK4;CON__P02777	tr|F1MD83|F1MD83_BOVIN C-X-C motif chemokine OS=Bos taurus OX=9913 GN=PPBP PE=1 SV=2;tr|E1BIK4|E1BIK4_BOVIN C-X-C motif chemokine OS=Bos taurus OX=9913 GN=PPBP PE=1 SV=2;										PPBP	0.0195496	-1.5961	4.93878e+06	765673	8.11473e+06	2.81349e+06	4.1154e+06	5.4044e+06	4.6727e+06	6.0204e+06	4.481e+06	6.3778e+06	7.0472e+06	6.7189e+06	1.2315e+07	2	2	6.4	31.764	0	23.551	10
Q2HJ49	Q2HJ49	sp|Q2HJ49|MOES_BOVIN Moesin OS=Bos taurus OX=9913 GN=MSN PE=2 SV=3										MSN	0.0195971	-1.27433	5.36545e+07	6.87659e+06	6.82345e+07	7.35186e+06	6.34185e+07	4.7819e+07	5.5613e+07	5.5104e+07	4.6318e+07	6.9574e+07	6.7974e+07	5.8759e+07	7.6631e+07	23	12	32.4	67.974	0	102.6	52
Q3SZ65;A0A3Q1M0L3	Q3SZ65;A0A3Q1M0L3;A0A3Q1M0U8;A0A3Q1M8I1	sp|Q3SZ65|IF4A2_BOVIN Eukaryotic initiation factor 4A-II OS=Bos taurus OX=9913 GN=EIF4A2 PE=2 SV=1;tr|A0A3Q1M0L3|A0A3Q1M0L3_BOVIN Eukaryotic initiation factor 4A-II OS=Bos taurus OX=9913 GN=EIF4A2 PE=1 SV=1										EIF4A2	0.0197548	-1.18481	1.19123e+08	9.66129e+06	1.4117e+08	1.2538e+07	1.10334e+08	1.3007e+08	1.2617e+08	1.2101e+08	1.0803e+08	1.321e+08	1.31e+08	1.4369e+08	1.5789e+08	15	7	35.1	46.402	0	129.34	85
A5D7E8;P38657	A5D7E8;P38657;REV__F1N2A6	tr|A5D7E8|A5D7E8_BOVIN Protein disulfide-isomerase OS=Bos taurus OX=9913 GN=PDIA3 PE=2 SV=1;sp|P38657|PDIA3_BOVIN Protein disulfide-isomerase A3 OS=Bos taurus OX=9913 GN=PDIA3 PE=2 SV=1										PDIA3	0.0201568	-1.21278	1.74266e+09	1.21695e+08	2.12165e+09	2.71796e+08	1.72829e+09	1.6137e+09	1.6378e+09	1.8493e+09	1.8842e+09	1.9019e+09	2.0844e+09	2.5137e+09	1.9866e+09	31	31	51.7	56.929	0	323.31	393
Q0VCU8;A0A3Q1N5T2	Q0VCU8;A0A3Q1N5T2	sp|Q0VCU8|EIF3J_BOVIN Eukaryotic translation initiation factor 3 subunit J OS=Bos taurus OX=9913 GN=EIF3J PE=2 SV=1;tr|A0A3Q1N5T2|A0A3Q1N5T2_BOVIN Eukaryotic translation initiation factor 3 subunit J OS=Bos taurus OX=9913 GN=EIF3J PE=3 SV=1										EIF3J	0.0203383	-1.3273	2.17816e+07	3.90926e+06	2.86387e+07	2.36494e+06	2.80112e+07	2.1691e+07	1.8628e+07	2.2278e+07	1.83e+07	2.5222e+07	3.006e+07	2.8897e+07	3.0376e+07	5	5	20.7	28.951	0	12.967	27
Q9TU47;A0A452DIG6	Q9TU47;A0A452DIG6	sp|Q9TU47|IF6_BOVIN Eukaryotic translation initiation factor 6 OS=Bos taurus OX=9913 GN=EIF6 PE=2 SV=2;tr|A0A452DIG6|A0A452DIG6_BOVIN Eukaryotic translation initiation factor 6 OS=Bos taurus OX=9913 GN=EIF6 PE=3 SV=1										EIF6	0.0206863	-1.46655	1.02266e+07	1.80487e+06	1.511e+07	3.45055e+06	1.3263e+07	1.0219e+07	9.72399e+06	8.535e+06	9.39199e+06	1.1695e+07	1.5482e+07	1.3526e+07	1.9737e+07	5	5	27.3	26.513	0	33.16	22
Q5E9H5	Q5E9H5	sp|Q5E9H5|BCS1_BOVIN Mitochondrial chaperone BCS1 OS=Bos taurus OX=9913 GN=BCS1L PE=2 SV=1										BCS1L	0.0207851	1.34365	1.89295e+06	267448	1.40978e+06	226403	2.10297e+06	1.515e+06	2.1932e+06	1.8155e+06	1.8381e+06	1.2577e+06	1.7391e+06	1.2642e+06	1.37814e+06	2	2	6.9	47.504	0	3.0011	2
F1N0J2;F1MAZ3;F1MAZ1;P36225;G3N2G7;A0A3Q1MYL9;A0A3Q1M9W4;A0A3Q1LJL4;A0A3Q1LSK2;A0A3Q1MP69;G3MY44	F1N0J2;F1MAZ3;F1MAZ1;P36225;G3N2G7;A0A3Q1MYL9;A0A3Q1M9W4;A0A3Q1LJL4;A0A3Q1LSK2;A0A3Q1MP69;G3MY44	tr|F1N0J2|F1N0J2_BOVIN Microtubule-associated protein OS=Bos taurus OX=9913 GN=MAP4 PE=4 SV=3;tr|F1MAZ3|F1MAZ3_BOVIN Microtubule-associated protein OS=Bos taurus OX=9913 GN=MAP4 PE=4 SV=3;tr|F1MAZ1|F1MAZ1_BOVIN Microtubule-associated protein OS=Bos taurus										MAP4	0.0211924	-1.35016	3.40314e+07	5.21776e+06	4.5932e+07	7.1848e+06	2.91239e+07	4.165e+07	2.9198e+07	3.4331e+07	3.5854e+07	4.0633e+07	4.0171e+07	4.7435e+07	5.5489e+07	16	16	24.1	109.95	0	113.33	49
F1N441;A0A3Q1M2H4	F1N441;A0A3Q1M2H4	tr|F1N441|F1N441_BOVIN Aldehyde dehydrogenase family 16 member A1 OS=Bos taurus OX=9913 GN=ALDH16A1 PE=3 SV=3;tr|A0A3Q1M2H4|A0A3Q1M2H4_BOVIN Aldehyde dehydrogenase family 16 member A1 OS=Bos taurus OX=9913 GN=ALDH16A1 PE=3 SV=1										ALDH16A1	0.0212988	3.93421	6.39991e+06	3.31149e+06	1.97529e+06	1.87086e+06	4.39125e+06	7.5001e+06	1.1504e+07	5.6742e+06	2.93e+06	4.7275e+06	598141	1.0831e+06	1.49242e+06	13	1	22	85.226	0	28.901	6
Q3ZC12;F2Z4J5	Q3ZC12;F2Z4J5	sp|Q3ZC12|EIF3G_BOVIN Eukaryotic translation initiation factor 3 subunit G OS=Bos taurus OX=9913 GN=EIF3G PE=2 SV=1;tr|F2Z4J5|F2Z4J5_BOVIN Eukaryotic translation initiation factor 3 subunit G OS=Bos taurus OX=9913 GN=EIF3G PE=3 SV=1										EIF3G	0.0219895	2.87828	4.95994e+06	1.14274e+06	2.05023e+06	1.38704e+06	5.32851e+06	5.4835e+06	5.1453e+06	2.9723e+06	5.8701e+06	3.7143e+06	2.651e+06	721823	1.11378e+06	3	3	11.2	35.655	0	12.871	7
A6QLT5;A0A3Q1LI18	A6QLT5;A0A3Q1LI18	tr|A6QLT5|A6QLT5_BOVIN UBAP2L protein OS=Bos taurus OX=9913 GN=UBAP2L PE=2 SV=1;tr|A0A3Q1LI18|A0A3Q1LI18_BOVIN Ubiquitin associated protein 2 like OS=Bos taurus OX=9913 GN=UBAP2L PE=4 SV=1										UBAP2L	0.0220088	2.40945	2.24237e+06	712493	1.00645e+06	590721	2.36794e+06	1.28411e+06	2.1249e+06	3.2793e+06	2.1556e+06	983251	486541	1.8386e+06	717427	4	4	5.9	103.95	0	9.5184	14
Q3ZCK8	Q3ZCK8	sp|Q3ZCK8|COA5_BOVIN Cytochrome c oxidase assembly factor 5 OS=Bos taurus OX=9913 GN=COA5 PE=3 SV=1										COA5	0.0222597	3.4925	6.88363e+06	1.33355e+06	2.83498e+06	3.116e+06	6.54155e+06	8.0111e+06	4.9491e+06	8.2714e+06	6.645e+06	834435	1.6563e+06	7.481e+06	1.3682e+06	1	1	20.3	8.4167	0.0013727	2.3396	8
Q3T0D7	Q3T0D7	sp|Q3T0D7|SAR1A_BOVIN GTP-binding protein SAR1a OS=Bos taurus OX=9913 GN=SAR1A PE=2 SV=1										SAR1A	0.0224072	-1.3663	1.96843e+07	2.97334e+06	2.69362e+07	4.68813e+06	1.56895e+07	1.8769e+07	2.1098e+07	1.9146e+07	2.3719e+07	2.311e+07	2.3805e+07	2.7475e+07	3.3355e+07	4	1	19.7	22.409	0	7.7712	9
A0A452DHZ5;Q0P569	A0A452DHZ5;Q0P569	tr|A0A452DHZ5|A0A452DHZ5_BOVIN Nucleobindin-1 OS=Bos taurus OX=9913 GN=NUCB1 PE=4 SV=1;sp|Q0P569|NUCB1_BOVIN Nucleobindin-1 OS=Bos taurus OX=9913 GN=NUCB1 PE=1 SV=1										NUCB1	0.0232966	-1.46862	3.7945e+07	8.29265e+06	5.49753e+07	7.29686e+06	3.72052e+07	3.9718e+07	2.575e+07	4.902e+07	3.8032e+07	6.182e+07	5.7425e+07	4.4685e+07	5.5971e+07	10	10	23.2	53.28	0	30.756	44
A0A3Q1LZ47;Q2HJ65	A0A3Q1LZ47;Q2HJ65	tr|A0A3Q1LZ47|A0A3Q1LZ47_BOVIN Core histone macro-H2A OS=Bos taurus OX=9913 GN=H2AFY PE=1 SV=1;tr|Q2HJ65|Q2HJ65_BOVIN Core histone macro-H2A OS=Bos taurus OX=9913 GN=H2AFY PE=1 SV=1										H2AFY	0.0233158	-1.13241	6.00141e+07	3.71851e+06	6.79665e+07	4.4089e+06	6.34273e+07	5.5353e+07	6.3799e+07	6.0227e+07	5.7264e+07	7.143e+07	6.7972e+07	6.1743e+07	7.0721e+07	11	10	32.6	39.087	0	75.953	65
Q5EA36;F1MI47	Q5EA36;F1MI47	sp|Q5EA36|RBM14_BOVIN RNA-binding protein 14 OS=Bos taurus OX=9913 GN=RBM14 PE=2 SV=1;tr|F1MI47|F1MI47_BOVIN RNA-binding protein 14 OS=Bos taurus OX=9913 GN=RBM14 PE=4 SV=1										RBM14	0.0236189	-1.27892	1.23026e+07	1.59649e+06	1.57278e+07	2.07751e+06	1.14512e+07	1.0946e+07	1.4022e+07	1.4056e+07	1.1038e+07	1.5021e+07	1.3905e+07	1.5271e+07	1.8714e+07	13	13	21.2	69.602	0	45.545	38
E1BF52	E1BF52	tr|E1BF52|E1BF52_BOVIN Sulfhydryl oxidase OS=Bos taurus OX=9913 GN=GFER PE=4 SV=2										GFER	0.0242042	-1.32278	5.43601e+06	1.02726e+06	7.12937e+06	747036	4.98133e+06	4.8122e+06	5.2557e+06	7.2487e+06	4.8821e+06	6.4485e+06	6.7735e+06	7.125e+06	8.1705e+06	4	4	9.9	52.005	0	8.7231	24
F1MZN7;Q2TBW7	F1MZN7;Q2TBW7	tr|F1MZN7|F1MZN7_BOVIN Sorting nexin-2 OS=Bos taurus OX=9913 GN=SNX2 PE=4 SV=2;sp|Q2TBW7|SNX2_BOVIN Sorting nexin-2 OS=Bos taurus OX=9913 GN=SNX2 PE=2 SV=1										SNX2	0.0244705	-1.25068	6.64569e+07	7.30415e+06	8.31702e+07	1.03182e+07	6.68628e+07	5.6015e+07	6.3137e+07	7.4547e+07	7.1723e+07	8.4972e+07	7.2869e+07	7.8095e+07	9.6745e+07	15	13	32.2	58.434	0	129.77	85
Q3SZ00;A0A3Q1NDR1	Q3SZ00;A0A3Q1NDR1	tr|Q3SZ00|Q3SZ00_BOVIN HADHA protein OS=Bos taurus OX=9913 GN=HADHA PE=1 SV=1;tr|A0A3Q1NDR1|A0A3Q1NDR1_BOVIN Hydroxyacyl-CoA dehydrogenase trifunctional multienzyme complex subunit alpha OS=Bos taurus OX=9913 GN=HADHA PE=1 SV=1										HADHA	0.0255431	1.18876	1.46842e+09	1.55357e+08	1.23095e+09	6.91131e+07	1.50311e+09	1.2271e+09	1.6386e+09	1.5478e+09	1.4255e+09	1.293e+09	1.2454e+09	1.2533e+09	1.1321e+09	29	29	48	83.248	0	323.31	220
A0A3Q1MG74;F1MES1	A0A3Q1MG74;F1MES1	tr|A0A3Q1MG74|A0A3Q1MG74_BOVIN Acyl-CoA synthetase medium chain family member 3 OS=Bos taurus OX=9913 GN=ACSM3 PE=4 SV=1;tr|F1MES1|F1MES1_BOVIN Acyl-CoA synthetase medium chain family member 3 OS=Bos taurus OX=9913 GN=ACSM3 PE=4 SV=2										ACSM3	0.0255513	-1.83413	1.02539e+08	3.61727e+07	1.82455e+08	4.44185e+07	9.78114e+07	5.5976e+07	1.0566e+08	9.6017e+07	1.5723e+08	1.8904e+08	1.6434e+08	1.3587e+08	2.4057e+08	15	15	35.3	56.813	0	61.2	115
E1BK69	E1BK69	tr|E1BK69|E1BK69_BOVIN Uncharacterized protein OS=Bos taurus OX=9913 GN=UFSP2 PE=4 SV=1										UFSP2	0.025806	-5.46206	2.03675e+06	2.94213e+06	5.85587e+06	1.09213e+06	915690	1.17874e+06	429140	7.2663e+06	393890	4.9639e+06	4.8578e+06	6.7879e+06	6.8139e+06	6	6	16	53.136	0	12.714	8
A7MBD4;A0A3Q1MAU9	A7MBD4;A0A3Q1MAU9	tr|A7MBD4|A7MBD4_BOVIN FARSA protein OS=Bos taurus OX=9913 GN=FARSA PE=2 SV=1;tr|A0A3Q1MAU9|A0A3Q1MAU9_BOVIN Phenylalanyl-tRNA synthetase subunit alpha OS=Bos taurus OX=9913 GN=FARSA PE=4 SV=1										FARSA	0.0261928	-1.26228	1.1201e+07	981313	1.42183e+07	2.06107e+06	1.12171e+07	1.165e+07	9.65599e+06	1.1158e+07	1.2324e+07	1.5451e+07	1.506e+07	1.1136e+07	1.5226e+07	5	5	10.8	57.494	0	18.557	19
F1MBC5;P00741	F1MBC5;P00741	tr|F1MBC5|F1MBC5_BOVIN Coagulation factor IX OS=Bos taurus OX=9913 GN=F9 PE=3 SV=3;sp|P00741|FA9_BOVIN Coagulation factor IX OS=Bos taurus OX=9913 GN=F9 PE=1 SV=2										F9	0.0263801	1.34972	3.77727e+07	2.82281e+06	2.8449e+07	6.14877e+06	3.90847e+07	4.1224e+07	3.6645e+07	3.3679e+07	3.8231e+07	3.5435e+07	2.0572e+07	2.7852e+07	2.9937e+07	7	7	18.6	50.358	0	24.585	42
CON__P02070;P02070	CON__P02070;P02070;A0A3Q1MGU4	;sp|P02070|HBB_BOVIN Hemoglobin subunit beta OS=Bos taurus OX=9913 GN=HBB PE=1 SV=1										HBB	0.0268401	1.26226	2.10565e+10	1.92234e+09	1.67767e+10	2.65011e+09	2.30924e+10	1.8083e+10	2.1542e+10	2.2136e+10	2.0429e+10	1.5474e+10	2.0204e+10	1.4076e+10	1.7353e+10	15	11	89	15.954	0	323.31	603
Q3T122	Q3T122	sp|Q3T122|EIF3D_BOVIN Eukaryotic translation initiation factor 3 subunit D OS=Bos taurus OX=9913 GN=EIF3D PE=2 SV=1										EIF3D	0.0275303	-3.57874	2.69019e+06	1.97394e+06	8.71173e+06	3.89295e+06	1.63075e+06	2.3047e+06	787516	2.7685e+06	5.9595e+06	9.4665e+06	1.2369e+07	9.80621e+06	3.2052e+06	4	4	8.2	63.93	0	7.4805	11
Q0VCW4;A0A3Q1LTZ6;F1N0R8	Q0VCW4;A0A3Q1LTZ6;F1N0R8	sp|Q0VCW4|SDHL_BOVIN L-serine dehydratase/L-threonine deaminase OS=Bos taurus OX=9913 GN=SDS PE=2 SV=1;tr|A0A3Q1LTZ6|A0A3Q1LTZ6_BOVIN L-serine dehydratase/L-threonine deaminase OS=Bos taurus OX=9913 GN=SDS PE=4 SV=1;tr|F1N0R8|F1N0R8_BOVIN L-serine dehydrat										SDS	0.0277734	-2.48161	1.17227e+06	668324	2.75739e+06	1.07592e+06	884253	2.29252e+06	1.0139e+06	1.14884e+06	521822	3.1214e+06	2.3929e+06	4.024e+06	1.49124e+06	2	2	7	34.441	0	3.3125	4
P63243;A0A3Q1M0K2	P63243;A0A3Q1M0K2	sp|P63243|RACK1_BOVIN Receptor of activated protein C kinase 1 OS=Bos taurus OX=9913 GN=RACK1 PE=2 SV=3;tr|A0A3Q1M0K2|A0A3Q1M0K2_BOVIN Receptor of-activated protein C kinase 1 OS=Bos taurus OX=9913 GN=RACK1 PE=1 SV=1										RACK1	0.0280873	-1.28333	1.50384e+08	1.94762e+07	1.93172e+08	2.75463e+07	1.73048e+08	1.2955e+08	1.6845e+08	1.3568e+08	1.4519e+08	1.6894e+08	1.7098e+08	2.0867e+08	2.241e+08	14	14	52.4	35.076	0	140.71	115
A0A3Q1MKY2	A0A3Q1MKY2	tr|A0A3Q1MKY2|A0A3Q1MKY2_BOVIN DUF953 domain-containing protein OS=Bos taurus OX=9913 GN=TXNDC17 PE=1 SV=1										TXNDC17	0.0287883	-1.37824	2.01663e+08	4.02749e+07	2.7519e+08	3.47301e+07	2.22387e+08	1.528e+08	1.7498e+08	2.5606e+08	2.0209e+08	2.3186e+08	2.6255e+08	3.0044e+08	3.0591e+08	7	7	64.2	13.941	0	59.266	50
Q0P5G8;A0A3Q1NE20	Q0P5G8;A0A3Q1NE20	tr|Q0P5G8|Q0P5G8_BOVIN Acyl-CoA dehydrogenase family member 11 OS=Bos taurus OX=9913 GN=ACAD11 PE=2 SV=1;tr|A0A3Q1NE20|A0A3Q1NE20_BOVIN Acyl-CoA dehydrogenase family member 11 OS=Bos taurus OX=9913 GN=ACAD11 PE=4 SV=1										ACAD11	0.0306707	1.22465	2.886e+08	3.92966e+07	2.34555e+08	1.84611e+07	2.67711e+08	2.4768e+08	3.5194e+08	2.9298e+08	2.8269e+08	2.5647e+08	2.1129e+08	2.3523e+08	2.3523e+08	21	20	28.3	87.727	0	113.04	132
E1BAN2;A0A3Q1LUR7	E1BAN2;A0A3Q1LUR7	tr|E1BAN2|E1BAN2_BOVIN Katanin p60 ATPase-containing subunit A-like 2 OS=Bos taurus OX=9913 GN=KATNAL2 PE=1 SV=3;tr|A0A3Q1LUR7|A0A3Q1LUR7_BOVIN Katanin p60 ATPase-containing subunit A-like 2 OS=Bos taurus OX=9913 GN=KATNAL2 PE=1 SV=1										KATNAL2	0.0308627	-1.16324	2.98624e+07	2.72622e+06	3.46822e+07	2.3767e+06	3.17819e+07	2.7421e+07	2.6584e+07	3.0734e+07	3.2791e+07	3.4617e+07	3.6761e+07	3.5977e+07	3.1374e+07	1	1	2.5	53.913	0	3.1153	10
E1BB38	E1BB38	tr|E1BB38|E1BB38_BOVIN Signal recognition particle subunit SRP72 OS=Bos taurus OX=9913 GN=SRP72 PE=1 SV=1										SRP72	0.0311362	-1.65343	1.37451e+07	3.58331e+06	2.2255e+07	4.74602e+06	7.43963e+06	1.578e+07	1.4261e+07	1.5353e+07	1.5892e+07	2.1774e+07	1.9579e+07	1.858e+07	2.9087e+07	14	14	25.5	74.727	0	72.509	39
F1MX38;P61635	F1MX38;P61635	tr|F1MX38|F1MX38_BOVIN Signal transducer and activator of transcription OS=Bos taurus OX=9913 GN=STAT3 PE=3 SV=1;sp|P61635|STAT3_BOVIN Signal transducer and activator of transcription 3 OS=Bos taurus OX=9913 GN=STAT3 PE=2 SV=1										STAT3	0.0311398	-1.27722	4.94518e+07	4.34611e+06	6.37455e+07	1.12506e+07	4.51211e+07	4.7088e+07	4.8428e+07	5.6503e+07	5.0119e+07	4.9574e+07	7.6565e+07	6.7033e+07	6.181e+07	14	14	24.3	88.067	0	138.58	81
P80513	P80513	sp|P80513|MANF_BOVIN Mesencephalic astrocyte-derived neurotrophic factor OS=Bos taurus OX=9913 GN=MANF PE=1 SV=2										MANF	0.0314339	-1.41884	1.19938e+08	2.56743e+07	1.67675e+08	2.06963e+07	1.49182e+08	8.0747e+07	1.1219e+08	1.3259e+08	1.2498e+08	1.4389e+08	1.7664e+08	1.9135e+08	1.5882e+08	9	9	51.4	20.356	0	37.153	80
G3MWJ8;G5E631	G3MWJ8;G5E631;A0A3Q1MR08;K0FD10;Q5W5U4;F1MYC6	tr|G3MWJ8|G3MWJ8_BOVIN DEAD-box helicase 3 X-linked OS=Bos taurus OX=9913 GN=DDX3X PE=1 SV=1;tr|G5E631|G5E631_BOVIN DEAD-box helicase 3 X-linked OS=Bos taurus OX=9913 GN=DDX3X PE=1 SV=1										DDX3X	0.0318037	1.14432	2.91864e+07	1.67099e+06	2.5551e+07	2.29341e+06	2.9895e+07	2.9726e+07	3.0781e+07	2.6388e+07	2.9142e+07	2.6645e+07	2.7695e+07	2.5472e+07	2.2392e+07	16	15	27.1	70.27	0	41.911	47
E1BIG6	E1BIG6	tr|E1BIG6|E1BIG6_BOVIN Transferrin receptor OS=Bos taurus OX=9913 GN=TFRC PE=4 SV=3										TFRC	0.0329518	-1.94562	891919	282031	1.77072e+06	724885	906910	1.0853e+06	1.22934e+06	713252	524804	1.31357e+06	2.6625e+06	1.0647e+06	2.0421e+06	3	2	5.7	85.44	0.0020353	2.2391	5
A7MBC5	A7MBC5	tr|A7MBC5|A7MBC5_BOVIN IARS protein OS=Bos taurus OX=9913 GN=IARS1 PE=2 SV=1										IARS1	0.033138	-1.21042	2.04302e+07	2.86134e+06	2.45638e+07	1.17156e+06	2.04571e+07	1.7308e+07	2.4898e+07	2.0768e+07	1.872e+07	2.3699e+07	2.5919e+07	2.5159e+07	2.3478e+07	14	14	13.4	144.64	0	34.003	60
Q24K14	Q24K14	tr|Q24K14|Q24K14_BOVIN Dehydrogenase/reductase (SDR family) member 7 OS=Bos taurus OX=9913 GN=DHRS7 PE=1 SV=1										DHRS7	0.0333979	1.2052	2.09549e+09	1.55054e+08	1.74637e+09	2.2875e+08	1.85067e+09	2.2183e+09	2.216e+09	2.0387e+09	2.1538e+09	1.6755e+09	1.9673e+09	1.457e+09	1.8857e+09	14	14	46.9	38.15	0	323.31	185
A0A3Q1LNB1;Q2KI48;A0A3Q1LIA1	A0A3Q1LNB1;Q2KI48;A0A3Q1LIA1	tr|A0A3Q1LNB1|A0A3Q1LNB1_BOVIN PTTG1 interacting protein OS=Bos taurus OX=9913 GN=PTTG1IP PE=4 SV=1;tr|Q2KI48|Q2KI48_BOVIN PTTG1 interacting protein OS=Bos taurus OX=9913 GN=PTTG1IP PE=2 SV=1;tr|A0A3Q1LIA1|A0A3Q1LIA1_BOVIN PTTG1 interacting protein OS=Bos										PTTG1IP	0.0335376	2.72699	6.80016e+06	4.06497e+06	2.58873e+06	1.87745e+06	6.53112e+06	3.51517e+06	4.0385e+06	1.3677e+07	6.239e+06	5.3804e+06	1.431e+06	1.5417e+06	2.0018e+06	2	2	10.8	19.118	0.0036765	2.0802	6
Q0VCX2	Q0VCX2	sp|Q0VCX2|BIP_BOVIN Endoplasmic reticulum chaperone BiP OS=Bos taurus OX=9913 GN=HSPA5 PE=2 SV=1										HSPA5	0.0339658	-1.32611	1.80666e+09	2.07738e+08	2.42078e+09	4.91422e+08	1.99011e+09	1.7946e+09	1.5697e+09	1.6388e+09	2.0401e+09	2.0131e+09	2.8009e+09	2.8892e+09	1.9799e+09	33	32	46.6	72.399	0	323.31	368
Q2YDD7;A0A3Q1LN15	Q2YDD7;A0A3Q1LN15	tr|Q2YDD7|Q2YDD7_BOVIN Galectin OS=Bos taurus OX=9913 GN=LGALS8 PE=2 SV=1;tr|A0A3Q1LN15|A0A3Q1LN15_BOVIN Galectin OS=Bos taurus OX=9913 GN=LGALS8 PE=4 SV=1										LGALS8	0.0340407	-1.79727	1.33901e+07	4.55623e+06	2.39348e+07	7.62548e+06	8.5004e+06	1.0456e+07	2.0159e+07	1.2478e+07	1.5357e+07	2.6378e+07	2.0843e+07	1.5351e+07	3.3167e+07	4	4	12	40.127	0	9.0401	24
A0A0A0MP92;CON__A2I7N3;A2I7N3	A0A0A0MP92;CON__A2I7N3;A2I7N3	tr|A0A0A0MP92|A0A0A0MP92_BOVIN Serpin A3-7 OS=Bos taurus OX=9913 GN=SERPINA3-7 PE=1 SV=1;;sp|A2I7N3|SPA37_BOVIN Serpin A3-7 OS=Bos taurus OX=9913 GN=SERPINA3-7 PE=3 SV=1										SERPINA3-7	0.0345523	-1.59467	1.08624e+08	2.33122e+07	1.77032e+08	6.36009e+07	1.15547e+08	8.4248e+07	8.4473e+07	1.2298e+08	1.3587e+08	1.5057e+08	2.7214e+08	1.3862e+08	1.468e+08	13	3	34.8	47.015	0	89.013	41
A5PKD6	A5PKD6;REV__Q17QH1;E1BB14;A0A3Q1NGS8	tr|A5PKD6|A5PKD6_BOVIN G protein subunit beta 4 OS=Bos taurus OX=9913 GN=GNB4 PE=2 SV=1										GNB4	0.034643	2.3825	2.97886e+06	714187	1.48598e+06	1.17487e+06	3.15739e+06	1.9223e+06	2.7678e+06	3.8801e+06	3.1667e+06	3.219e+06	633480	938102	1.15334e+06	5	1	15.6	37.537	0.00035575	2.7442	5
Q56JV9;G3N262	Q56JV9;G3N262;A0A3Q1N7H0	sp|Q56JV9|RS3A_BOVIN 40S ribosomal protein S3a OS=Bos taurus OX=9913 GN=RPS3A PE=2 SV=3;tr|G3N262|G3N262_BOVIN 40S ribosomal protein S3a OS=Bos taurus OX=9913 GN=RPS3A PE=3 SV=1										RPS3A	0.0346683	-1.12585	1.94874e+08	1.43486e+07	2.19212e+08	1.32173e+07	1.97572e+08	1.8976e+08	2.154e+08	1.9594e+08	1.757e+08	2.1215e+08	2.1391e+08	2.3899e+08	2.118e+08	10	10	35.2	29.945	0	31.381	70
A0A3Q1MEF9;A0A3Q1LGQ8;A0A3Q1M1R3;F1MQI3;A0A3Q1MG48;F1MT60;A0A3Q1M707;A0A3Q1MC60	A0A3Q1MEF9;A0A3Q1LGQ8;A0A3Q1M1R3;F1MQI3;A0A3Q1MG48;F1MT60;A0A3Q1M707;A0A3Q1MC60	tr|A0A3Q1MEF9|A0A3Q1MEF9_BOVIN Nebulin OS=Bos taurus OX=9913 GN=NEB PE=4 SV=1;tr|A0A3Q1LGQ8|A0A3Q1LGQ8_BOVIN Nebulin OS=Bos taurus OX=9913 GN=NEB PE=4 SV=1;tr|A0A3Q1M1R3|A0A3Q1M1R3_BOVIN Nebulin OS=Bos taurus OX=9913 GN=NEB PE=4 SV=1;tr|F1MQI3|F1MQI3_BOVIN										NEB	0.0348505	5.25173	4.00996e+07	1.4675e+07	1.2723e+07	1.42878e+07	4.03957e+07	4.4106e+07	1.9002e+07	5.988e+07	3.7114e+07	7.3628e+06	1.2193e+06	3.3588e+07	8.72199e+06	1	1	0.4	454.1	0.0023593	2.1727	11
E1BFE8;A0A3Q1NEL1;A0A3Q1MDI4;A0A3Q1M305;A0A3Q1MGZ2;A0A3Q1LY64;A0A3Q1MHF4;A0A3Q1LJV3;A0A3Q1LWU4	E1BFE8;A0A3Q1NEL1;A0A3Q1MDI4;A0A3Q1M305;A0A3Q1MGZ2;A0A3Q1LY64;A0A3Q1MHF4;A0A3Q1LJV3;A0A3Q1LWU4	tr|E1BFE8|E1BFE8_BOVIN Tensin 3 OS=Bos taurus OX=9913 GN=TNS3 PE=4 SV=3;tr|A0A3Q1NEL1|A0A3Q1NEL1_BOVIN Tensin 3 OS=Bos taurus OX=9913 GN=TNS3 PE=4 SV=1;tr|A0A3Q1MDI4|A0A3Q1MDI4_BOVIN Tensin 3 OS=Bos taurus OX=9913 GN=TNS3 PE=4 SV=1;tr|A0A3Q1M305|A0A3Q1M305										TNS3	0.0349294	-2.74045	1.86274e+06	795068	5.00385e+06	2.44473e+06	2.61848e+06	1.6998e+06	2.0779e+06	576106	2.3414e+06	2.3084e+06	4.3654e+06	8.2037e+06	5.1379e+06	8	7	7.1	151.7	0	14.374	16
Q3SZF8	Q3SZF8	sp|Q3SZF8|SMD2_BOVIN Small nuclear ribonucleoprotein Sm D2 OS=Bos taurus OX=9913 GN=SNRPD2 PE=3 SV=1										SNRPD2	0.0352089	-1.20978	2.04486e+07	1.98178e+06	2.4781e+07	2.97331e+06	2.07168e+07	1.7744e+07	2.303e+07	2.1284e+07	1.9468e+07	2.5578e+07	2.4348e+07	2.1019e+07	2.8179e+07	4	4	33.1	13.527	0	51.912	27
P23709;F1MS25	P23709;F1MS25	sp|P23709|NDUS3_BOVIN NADH dehydrogenase [ubiquinone] iron-sulfur protein 3, mitochondrial OS=Bos taurus OX=9913 GN=NDUFS3 PE=1 SV=1;tr|F1MS25|F1MS25_BOVIN NADH dehydrogenase [ubiquinone] iron-sulfur protein 3, mitochondrial OS=Bos taurus OX=9913 GN=NDUFS3										NDUFS3	0.0352244	-1.58287	2.93276e+07	1.75036e+06	4.927e+07	2.06644e+07	2.89327e+07	2.7091e+07	2.9949e+07	2.8801e+07	3.1864e+07	3.9783e+07	3.0719e+07	7.8353e+07	4.8225e+07	7	7	28.9	30.284	0	34.914	48
Q95M18	Q95M18	sp|Q95M18|ENPL_BOVIN Endoplasmin OS=Bos taurus OX=9913 GN=HSP90B1 PE=2 SV=1										HSP90B1	0.0353593	-1.24722	2.16555e+09	2.34648e+08	2.70887e+09	3.92429e+08	2.34315e+09	2.3329e+09	1.9772e+09	1.8496e+09	2.3249e+09	2.3162e+09	3.1763e+09	2.8795e+09	2.4635e+09	39	37	46.9	92.426	0	323.31	463
Q3T0U1	Q3T0U1	sp|Q3T0U1|MESD_BOVIN LRP chaperone MESD OS=Bos taurus OX=9913 GN=MESD PE=2 SV=1										MESD	0.0355555	-1.29471	2.88648e+07	4.67268e+06	3.71533e+07	4.37871e+06	3.29688e+07	2.2616e+07	3.3274e+07	2.556e+07	2.9905e+07	3.247e+07	3.8149e+07	4.2725e+07	3.5269e+07	5	5	25	25.976	0	12.694	28
Q2HJ26;F1MN04	Q2HJ26;F1MN04	tr|Q2HJ26|Q2HJ26_BOVIN Phosphoribosylaminoimidazole carboxylase, phosphoribosylaminoimidazole succinocarboxamide synthetase OS=Bos taurus OX=9913 GN=PAICS PE=2 SV=1;tr|F1MN04|F1MN04_BOVIN Uncharacterized protein OS=Bos taurus OX=9913 GN=PAICS PE=3 SV=3										PAICS	0.035775	-1.36845	3.06708e+07	3.90229e+06	4.25827e+07	1.07866e+07	3.18568e+07	2.487e+07	3.1054e+07	2.9892e+07	3.5681e+07	3.6003e+07	3.6743e+07	3.893e+07	5.8655e+07	10	10	25.2	47.122	0	28.609	32
Q02370;F1MB80;G3MZ04	Q02370;F1MB80;G3MZ04	sp|Q02370|NDUA2_BOVIN NADH dehydrogenase [ubiquinone] 1 alpha subcomplex subunit 2 OS=Bos taurus OX=9913 GN=NDUFA2 PE=1 SV=2;tr|F1MB80|F1MB80_BOVIN NADH dehydrogenase [ubiquinone] 1 alpha subcomplex subunit 2 OS=Bos taurus OX=9913 PE=4 SV=3;tr|G3MZ04|G3MZ0										NDUFA2	0.0362494	-1.264	2.06797e+07	3.1011e+06	2.60298e+07	2.99237e+06	1.70847e+07	2.433e+07	2.3424e+07	1.866e+07	1.99e+07	2.3323e+07	2.6411e+07	2.4304e+07	3.0081e+07	3	3	33.3	11.08	0	22.886	23
Q3ZBK2	Q3ZBK2	sp|Q3ZBK2|PXL2A_BOVIN Peroxiredoxin-like 2A OS=Bos taurus OX=9913 GN=PRXL2A PE=2 SV=1										PRXL2A	0.0362862	1.63143	8.37892e+07	2.28166e+07	5.14345e+07	1.32873e+07	6.11183e+07	8.6056e+07	6.3854e+07	9.0688e+07	1.1723e+08	6.0095e+07	5.3433e+07	3.2072e+07	6.0138e+07	5	5	22.9	24.355	0	12.727	46
A0A3Q1MUY6	A0A3Q1MUY6	tr|A0A3Q1MUY6|A0A3Q1MUY6_BOVIN Uncharacterized protein OS=Bos taurus OX=9913 GN=SLC43A1 PE=4 SV=1										SLC43A1	0.0364687	1.78962	2.1324e+06	708181	1.1922e+06	413317	1.62747e+06	1.41976e+06	1.8356e+06	2.8245e+06	2.9547e+06	1.23661e+06	1.02461e+06	766519	1.74104e+06	3	3	6.9	61.027	0	3.0075	4
P81127;A0A3Q1MP35;A0A452DIQ1;A0A3Q1NA69;A0A3Q1M5V0	P81127;A0A3Q1MP35;A0A452DIQ1;A0A3Q1NA69;A0A3Q1M5V0	sp|P81127|SNAG_BOVIN Gamma-soluble NSF attachment protein OS=Bos taurus OX=9913 GN=NAPG PE=1 SV=3;tr|A0A3Q1MP35|A0A3Q1MP35_BOVIN Gamma-soluble NSF attachment protein OS=Bos taurus OX=9913 GN=NAPG PE=4 SV=1;tr|A0A452DIQ1|A0A452DIQ1_BOVIN Gamma-soluble NSF a										NAPG	0.0364828	4.12035	8.51741e+06	2.48228e+06	3.10544e+06	2.64203e+06	1.25189e+07	7.9549e+06	8.6635e+06	5.7576e+06	7.6922e+06	5.1685e+06	5.5776e+06	1.21797e+06	457687	6	6	21.8	34.636	0	11.144	21
Q5EA79	Q5EA79	sp|Q5EA79|GALM_BOVIN Aldose 1-epimerase OS=Bos taurus OX=9913 GN=GALM PE=2 SV=1										GALM	0.0371828	1.3062	5.13456e+08	8.9735e+07	3.90148e+08	4.64741e+07	4.42009e+08	4.0221e+08	5.6049e+08	5.4057e+08	6.22e+08	3.5423e+08	4.5426e+08	3.5759e+08	3.9451e+08	9	9	33.6	37.614	0	79.665	84
Q0PH99	Q0PH99	tr|Q0PH99|Q0PH99_BOVIN Common salivary protein BSP30 form C OS=Bos taurus OX=9913 GN=BSP30C PE=2 SV=1										BSP30C	0.0381948	2.47883	3.40449e+06	1.48703e+06	1.491e+06	926004	3.88693e+06	5.7336e+06	2.7015e+06	1.8653e+06	2.8351e+06	705043	776714	2.6406e+06	1.84164e+06	1	1	6	27.605	0	4.2517	1
E1BNQ9	E1BNQ9	tr|E1BNQ9|E1BNQ9_BOVIN Uncharacterized protein OS=Bos taurus OX=9913 GN=HNRNPUL2 PE=1 SV=1										HNRNPUL2	0.039444	-1.18037	1.59937e+07	1.11368e+06	1.8951e+07	2.40074e+06	1.67726e+07	1.4205e+07	1.6653e+07	1.6743e+07	1.5595e+07	1.6424e+07	2.2206e+07	1.8737e+07	1.8437e+07	8	8	14.2	85.191	0	35.05	40
A4IFA4	A4IFA4	tr|A4IFA4|A4IFA4_BOVIN Acyl-coenzyme A oxidase OS=Bos taurus OX=9913 GN=ACOX3 PE=2 SV=1										ACOX3	0.0395634	2.69386	2.96967e+06	886116	1.38988e+06	1.30325e+06	1.71526e+06	3.26766e+06	2.4095e+06	3.6422e+06	3.8137e+06	503124	3.328e+06	860103	868282	2	2	4.4	78.104	0	6.5533	4
G3N3D4	G3N3D4;G3MWZ7	tr|G3N3D4|G3N3D4_BOVIN Potassium channel tetramerization domain containing 12 OS=Bos taurus OX=9913 GN=KCTD12 PE=1 SV=1										KCTD12	0.0403459	-1.8919	1.80001e+07	4.55414e+06	3.59285e+07	1.59778e+07	1.14053e+07	2.2596e+07	1.9126e+07	2.1326e+07	1.5547e+07	2.6018e+07	5.2349e+07	1.8947e+07	4.64e+07	4	4	18.7	35.722	0	38.847	30
F1MB84;A0A3Q1NGN7	F1MB84;A0A3Q1NGN7	tr|F1MB84|F1MB84_BOVIN Glyoxylate and hydroxypyruvate reductase OS=Bos taurus OX=9913 GN=GRHPR PE=1 SV=2;tr|A0A3Q1NGN7|A0A3Q1NGN7_BOVIN Glyoxylate and hydroxypyruvate reductase OS=Bos taurus OX=9913 GN=GRHPR PE=1 SV=1										GRHPR	0.0406038	1.18754	1.37916e+08	1.78528e+07	1.15347e+08	2.60971e+06	1.37161e+08	1.1102e+08	1.4031e+08	1.3991e+08	1.6118e+08	1.1495e+08	1.1915e+08	1.1374e+08	1.1355e+08	12	12	37.5	35.769	0	100.09	81
Q3SZV7;A0A452DI25;CON__Q3SZV7;A0A3Q1N2E0	Q3SZV7;A0A452DI25;CON__Q3SZV7;A0A3Q1N2E0	sp|Q3SZV7|HEMO_BOVIN Hemopexin OS=Bos taurus OX=9913 GN=HPX PE=2 SV=1;tr|A0A452DI25|A0A452DI25_BOVIN Hemopexin OS=Bos taurus OX=9913 GN=HPX PE=4 SV=1;;tr|A0A3Q1N2E0|A0A3Q1N2E0_BOVIN Hemopexin OS=Bos taurus OX=9913 GN=HPX PE=4 SV=1										HPX	0.0406487	-1.36611	2.16777e+08	4.37004e+07	2.94815e+08	4.90906e+07	1.71734e+08	1.9179e+08	2.0282e+08	2.8391e+08	2.3363e+08	2.8136e+08	3.2298e+08	3.429e+08	2.3202e+08	13	13	25.3	52.209	0	64.171	90
A0A3Q1NHS6;A0A3Q1MW31;F1N155;A0A3Q1MKA3;A0A3Q1MH54	A0A3Q1NHS6;A0A3Q1MW31;F1N155;A0A3Q1MKA3;A0A3Q1MH54	tr|A0A3Q1NHS6|A0A3Q1NHS6_BOVIN Caseinolytic mitochondrial matrix peptidase chaperone subunit OS=Bos taurus OX=9913 GN=CLPX PE=4 SV=1;tr|A0A3Q1MW31|A0A3Q1MW31_BOVIN Caseinolytic mitochondrial matrix peptidase chaperone subunit OS=Bos taurus OX=9913 GN=CLPX										CLPX	0.0408963	1.25361	7.11992e+06	1.01237e+06	5.66625e+06	703852	8.48569e+06	7.1207e+06	5.9038e+06	7.6546e+06	6.4348e+06	6.5652e+06	5.4983e+06	4.8633e+06	5.7382e+06	8	8	14.8	67.63	0	14.999	26
Q3T0K2	Q3T0K2	sp|Q3T0K2|TCPG_BOVIN T-complex protein 1 subunit gamma OS=Bos taurus OX=9913 GN=CCT3 PE=1 SV=1										CCT3	0.0412115	-1.24451	1.22719e+08	1.41356e+07	1.5312e+08	2.31075e+07	1.34134e+08	1.2057e+08	1.0201e+08	1.1922e+08	1.3766e+08	1.499e+08	1.4496e+08	1.3179e+08	1.8583e+08	21	21	36.7	60.585	0	63.574	97
E1BCH9	E1BCH9	tr|E1BCH9|E1BCH9_BOVIN Valosin containing protein interacting protein 1 OS=Bos taurus OX=9913 GN=VCPIP1 PE=4 SV=3										VCPIP1	0.0415127	-2.1387	675907	283941	1.39418e+06	542663	874379	1.00091e+06	685573	276562	542108	867781	1.3403e+06	1.2179e+06	2.15073e+06	2	2	2	134.41	0.00035753	2.7921	3
A0A3Q1MF67;E1BB17	A0A3Q1MF67;E1BB17;G3MYE8	tr|A0A3Q1MF67|A0A3Q1MF67_BOVIN Heterogeneous nuclear ribonucleoprotein H3 OS=Bos taurus OX=9913 GN=HNRNPH3 PE=1 SV=1;tr|E1BB17|E1BB17_BOVIN Heterogeneous nuclear ribonucleoprotein H3 OS=Bos taurus OX=9913 GN=HNRNPH3 PE=1 SV=1										HNRNPH3	0.0416801	1.40639	3.18654e+07	3.09187e+06	2.32562e+07	6.2305e+06	3.50619e+07	2.8786e+07	3.352e+07	3.3647e+07	2.8312e+07	2.4704e+07	1.5133e+07	3.0206e+07	2.2982e+07	6	5	17.4	38.14	0	7.6133	12
Q3SX44	Q3SX44	sp|Q3SX44|DDAH2_BOVIN N(G),N(G)-dimethylarginine dimethylaminohydrolase 2 OS=Bos taurus OX=9913 GN=DDAH2 PE=2 SV=1										DDAH2	0.0428729	1.56579	1.04493e+07	2.08249e+06	6.88032e+06	2.31308e+06	1.37679e+07	9.4582e+06	9.0781e+06	8.7435e+06	1.1199e+07	8.85911e+06	8.8583e+06	5.3464e+06	4.4575e+06	5	4	22.1	29.78	0	5.6617	11
F1N218;A0A3Q1MYD5	F1N218;A0A3Q1MYD5	tr|F1N218|F1N218_BOVIN NOP58 ribonucleoprotein OS=Bos taurus OX=9913 GN=NOP58 PE=4 SV=3;tr|A0A3Q1MYD5|A0A3Q1MYD5_BOVIN NOP58 ribonucleoprotein OS=Bos taurus OX=9913 GN=NOP58 PE=4 SV=1										NOP58	0.0429182	-2.8469	2.53537e+06	1.49674e+06	6.1312e+06	2.27087e+06	3.41511e+06	3.7154e+06	711229	3.7289e+06	1.10622e+06	9.5065e+06	4.7691e+06	4.8115e+06	5.4377e+06	7	7	15.8	60.65	0	10.619	15
Q17R07;A0A3Q1M1H7	Q17R07;A0A3Q1M1H7	sp|Q17R07|ARFG3_BOVIN ADP-ribosylation factor GTPase-activating protein 3 OS=Bos taurus OX=9913 GN=ARFGAP3 PE=2 SV=1;tr|A0A3Q1M1H7|A0A3Q1M1H7_BOVIN ADP-ribosylation factor GTPase-activating protein 3 OS=Bos taurus OX=9913 GN=ARFGAP3 PE=4 SV=1										ARFGAP3	0.0431626	-1.30779	3.36628e+07	7.52635e+06	4.3226e+07	1.4266e+06	3.66142e+07	3.0113e+07	4.5391e+07	2.9799e+07	2.6397e+07	4.3814e+07	4.2964e+07	4.4742e+07	4.1384e+07	11	11	28.6	56.766	0	30.637	52
A0A3Q1MU95;A0A3Q1MBW7;A6QLD6;A0A3Q1LV94	A0A3Q1MU95;A0A3Q1MBW7;A6QLD6;A0A3Q1LV94	tr|A0A3Q1MU95|A0A3Q1MU95_BOVIN Myosin IB OS=Bos taurus OX=9913 GN=MYO1B PE=3 SV=1;tr|A0A3Q1MBW7|A0A3Q1MBW7_BOVIN Myosin IB OS=Bos taurus OX=9913 GN=MYO1B PE=3 SV=1;tr|A6QLD6|A6QLD6_BOVIN MYO1B protein OS=Bos taurus OX=9913 GN=MYO1B PE=2 SV=1;tr|A0A3Q1LV94|										MYO1B	0.0438506	-1.27573	6.21561e+07	8.54385e+06	7.93517e+07	1.21752e+07	4.90823e+07	6.6912e+07	7.1668e+07	5.9654e+07	6.3464e+07	9.4113e+07	7.2391e+07	6.6851e+07	8.4052e+07	21	20	19.9	124.92	0	65.559	88
E1BPI1	E1BPI1	tr|E1BPI1|E1BPI1_BOVIN Transporter OS=Bos taurus OX=9913 GN=SLC6A11 PE=3 SV=3										SLC6A11	0.0438825	-1.39624	2.02766e+07	4.13573e+06	2.81265e+07	4.74227e+06	2.1114e+07	1.4043e+07	2.095e+07	2.5575e+07	1.9701e+07	3.1793e+07	2.7659e+07	3.1461e+07	2.1593e+07	6	6	10.8	70.064	0	19.945	29
P18902;G1K122;A0A3Q1MSW9	P18902;G1K122;A0A3Q1MSW9	sp|P18902|RET4_BOVIN Retinol-binding protein 4 OS=Bos taurus OX=9913 GN=RBP4 PE=1 SV=1;tr|G1K122|G1K122_BOVIN Retinol-binding protein OS=Bos taurus OX=9913 GN=RBP4 PE=3 SV=1;tr|A0A3Q1MSW9|A0A3Q1MSW9_BOVIN Retinol-binding protein 4 OS=Bos taurus OX=9913 GN=										RBP4	0.0440458	2.38749	4.28436e+08	1.051e+08	2.08076e+08	1.11541e+08	3.30712e+08	3.329e+08	5.8254e+08	4.2574e+08	4.7029e+08	2.9391e+08	1.8672e+08	2.9293e+08	5.8743e+07	5	5	23	21.068	0	182.18	52
Q2T9U1	Q2T9U1	sp|Q2T9U1|SRP54_BOVIN Signal recognition particle 54 kDa protein OS=Bos taurus OX=9913 GN=SRP54 PE=2 SV=1										SRP54	0.0447544	-1.16404	7.83525e+06	853101	9.0944e+06	614524	8.37466e+06	7.537e+06	9.0346e+06	7.2812e+06	6.9488e+06	9.6651e+06	9.1401e+06	8.2316e+06	9.3408e+06	5	5	11.3	55.704	0	10.463	12
A0A3Q1NLI5;F1N2T0	A0A3Q1NLI5;F1N2T0	tr|A0A3Q1NLI5|A0A3Q1NLI5_BOVIN Heterogeneous nuclear ribonucleoprotein D like OS=Bos taurus OX=9913 GN=HNRNPDL PE=1 SV=1;tr|F1N2T0|F1N2T0_BOVIN Heterogeneous nuclear ribonucleoprotein D like OS=Bos taurus OX=9913 GN=HNRNPDL PE=1 SV=1										HNRNPDL	0.0451631	-2.39558	882348	464524	2.04648e+06	898023	845825	415627	1.14437e+06	1.52556e+06	480361	3.1142e+06	935383	1.92013e+06	2.2162e+06	2	2	6	44.003	0	3.6273	3
P55052	P55052	sp|P55052|FABP5_BOVIN Fatty acid-binding protein 5 OS=Bos taurus OX=9913 GN=FABP5 PE=1 SV=4										FABP5	0.0454182	-12.5341	1.27372e+07	1.81656e+07	3.90832e+07	3.30198e+06	4.1615e+07	780167	1.9945e+07	613751	731959	4.3176e+07	3.6723e+07	3.6109e+07	4.0325e+07	3	3	28.9	15.074	0	6.4412	5
Q3ZCB8	Q3ZCB8	sp|Q3ZCB8|EMC3_BOVIN ER membrane protein complex subunit 3 OS=Bos taurus OX=9913 GN=EMC3 PE=2 SV=3										EMC3	0.0455146	1.53101	2.3219e+06	409118	1.57021e+06	613025	2.56175e+06	1.879e+06	2.5249e+06	1.88912e+06	2.7547e+06	1.2628e+06	2.4887e+06	1.3004e+06	1.22893e+06	1	1	5.4	29.92	0	3.2615	4
F1N5Q0;E1BJ78;A0A3Q1MP36	F1N5Q0;E1BJ78;A0A3Q1MP36;F1MBP4	tr|F1N5Q0|F1N5Q0_BOVIN Sulfotransferase OS=Bos taurus OX=9913 GN=SULT1C4 PE=3 SV=3;tr|E1BJ78|E1BJ78_BOVIN Sulfotransferase OS=Bos taurus OX=9913 GN=SULT1C4 PE=3 SV=2;tr|A0A3Q1MP36|A0A3Q1MP36_BOVIN Sulfotransferase OS=Bos taurus OX=9913 GN=SULT1C4 PE=3 SV=1										SULT1C4	0.0458309	-1.64737	2.87761e+08	8.93452e+07	4.59263e+08	9.33791e+07	3.78285e+08	3.0524e+08	2.5471e+08	1.5147e+08	3.491e+08	3.9798e+08	5.4412e+08	3.6109e+08	5.3386e+08	11	6	35.7	33.184	0	165.9	97
A0A452DJG7;Q3SZI6;A0A3Q1MS82	A0A452DJG7;Q3SZI6;A0A3Q1MS82	tr|A0A452DJG7|A0A452DJG7_BOVIN Dolichyl-diphosphooligosaccharide--protein glycosyltransferase subunit 2 OS=Bos taurus OX=9913 GN=RPN2 PE=3 SV=1;sp|Q3SZI6|RPN2_BOVIN Dolichyl-diphosphooligosaccharide--protein glycosyltransferase subunit 2 OS=Bos taurus OX=9										RPN2	0.0463769	-1.16868	8.33142e+07	8.15197e+06	9.7307e+07	9.01842e+06	8.431e+07	7.3384e+07	9.3361e+07	8.84439e+07	7.7072e+07	8.7002e+07	9.3246e+07	1.075e+08	1.0148e+08	10	10	18.4	69.201	0	196.82	93
Q3T061	Q3T061	sp|Q3T061|COX7R_BOVIN Cytochrome c oxidase subunit 7A-related protein, mitochondrial OS=Bos taurus OX=9913 GN=COX7A2L PE=3 SV=1										COX7A2L	0.0468685	2.05698	7.97318e+07	1.57035e+07	4.38275e+07	2.47314e+07	8.86551e+07	5.9297e+07	9.1841e+07	9.2517e+07	6.6349e+07	7.454e+07	3.3174e+07	5.0783e+07	1.6813e+07	5	5	46.5	12.543	0	16.254	14
G5E540	G5E540	tr|G5E540|G5E540_BOVIN Dimethylaniline monooxygenase [N-oxide-forming] OS=Bos taurus OX=9913 GN=FMO2 PE=3 SV=2										FMO2	0.0474032	-2.74975	2.0165e+06	2.06346e+06	4.34585e+06	1.53145e+06	1.23442e+06	1.24188e+06	5.6923e+06	779591	1.1343e+06	3.5508e+06	2.6845e+06	5.0142e+06	6.1339e+06	3	3	6.4	60.48	0	3.3744	7
Q2NL34	Q2NL34	sp|Q2NL34|COQ9_BOVIN Ubiquinone biosynthesis protein COQ9, mitochondrial OS=Bos taurus OX=9913 GN=COQ9 PE=2 SV=1										COQ9	0.0474808	-1.35511	9.62048e+06	1.96426e+06	1.29763e+07	2.27668e+06	1.01417e+07	9.7175e+06	1.2576e+07	7.7087e+06	7.9585e+06	1.1213e+07	1.4063e+07	1.0966e+07	1.5663e+07	4	4	20.4	35.778	0	61.379	21
Q3T0X6;A0A3Q1LQ87;E1BAT6	Q3T0X6;A0A3Q1LQ87;E1BAT6	sp|Q3T0X6|RS16_BOVIN 40S ribosomal protein S16 OS=Bos taurus OX=9913 GN=RPS16 PE=2 SV=3;tr|A0A3Q1LQ87|A0A3Q1LQ87_BOVIN 40S ribosomal protein S16 OS=Bos taurus OX=9913 GN=RPS16 PE=3 SV=1;tr|E1BAT6|E1BAT6_BOVIN Uncharacterized protein OS=Bos taurus OX=9913 P										RPS16	0.0494087	-1.24752	1.3925e+08	1.96438e+07	1.73665e+08	2.51592e+07	1.17738e+08	1.3245e+08	1.6731e+08	1.5049e+08	1.2826e+08	1.6946e+08	1.6542e+08	2.0935e+08	1.5043e+08	8	8	47.3	16.445	0	43.571	56
A6QLL2;A0A3Q1LIG1	A6QLL2;A0A3Q1LIG1	tr|A6QLL2|A6QLL2_BOVIN MTX2 protein OS=Bos taurus OX=9913 GN=MTX2 PE=2 SV=1;tr|A0A3Q1LIG1|A0A3Q1LIG1_BOVIN Metaxin 2 OS=Bos taurus OX=9913 GN=MTX2 PE=4 SV=1										MTX2	0.049427	3.53387	3.39143e+06	2.30032e+06	774276	419357	984547	765511	4.9359e+06	5.1975e+06	5.0737e+06	1.40046e+06	509564	599364	587714	3	3	18.6	29.679	0	6.6128	5
P39872;A0A3Q1LRW8	P39872;A0A3Q1LRW8;F1N578;Q3SZ10;A0A3Q1MRZ1;A0A3Q1MHZ3	sp|P39872|RL3_BOVIN 60S ribosomal protein L3 OS=Bos taurus OX=9913 GN=RPL3 PE=2 SV=2;tr|A0A3Q1LRW8|A0A3Q1LRW8_BOVIN 60S ribosomal protein L3 OS=Bos taurus OX=9913 GN=RPL3 PE=1 SV=1										RPL3	0.0510283	-1.20878	1.41878e+08	2.02258e+07	1.70547e+08	1.42592e+07	1.42748e+08	1.1519e+08	1.7185e+08	1.4266e+08	1.3694e+08	1.6372e+08	1.7043e+08	1.576e+08	1.9044e+08	11	11	27.8	46.023	0	79.828	98
P23935	P23935	sp|P23935|NDUA5_BOVIN NADH dehydrogenase [ubiquinone] 1 alpha subcomplex subunit 5 OS=Bos taurus OX=9913 GN=NDUFA5 PE=1 SV=3										NDUFA5	0.0512103	-1.74135	1.54837e+07	5.003e+06	2.62385e+07	7.25491e+06	1.73628e+07	2.0967e+07	7.3699e+06	1.631e+07	1.5409e+07	2.9135e+07	1.9932e+07	2.0735e+07	3.5152e+07	3	3	30.2	13.315	0	25.198	30
A0A3Q1ML59;E1BCS3;A0A3Q1LR63;F1N3X0;A0A3Q1LNM3	A0A3Q1ML59;E1BCS3;A0A3Q1LR63;F1N3X0;A0A3Q1LNM3	tr|A0A3Q1ML59|A0A3Q1ML59_BOVIN Hexokinase 3 OS=Bos taurus OX=9913 GN=HK3 PE=1 SV=1;tr|E1BCS3|E1BCS3_BOVIN Hexokinase 3 OS=Bos taurus OX=9913 GN=HK3 PE=1 SV=2;tr|A0A3Q1LR63|A0A3Q1LR63_BOVIN Hexokinase 3 OS=Bos taurus OX=9913 GN=HK3 PE=1 SV=1;tr|F1N3X0|F1N3X										HK3	0.0514516	-1.71305	2.68876e+06	713697	4.67812e+06	1.51077e+06	1.56399e+06	3.0138e+06	2.5129e+06	2.8938e+06	3.4593e+06	5.2532e+06	6.0607e+06	2.5398e+06	4.8588e+06	4	4	6.2	98.788	0	10.047	10
F1MP67	F1MP67	tr|F1MP67|F1MP67_BOVIN Uncharacterized protein OS=Bos taurus OX=9913 GN=LOC785540 PE=3 SV=2										LOC785540	0.0523335	-2.7154	3.52944e+06	2.46681e+06	8.42615e+06	4.39163e+06	2.51321e+06	6.5861e+06	5.7447e+06	1.3703e+06	1.4329e+06	5.5512e+06	5.6732e+06	1.4858e+07	7.6222e+06	6	2	15.7	55.853	0	10.239	9
E1BM93	E1BM93	tr|E1BM93|E1BM93_BOVIN Retinol dehydrogenase 11 OS=Bos taurus OX=9913 GN=RDH11 PE=3 SV=2										RDH11	0.0526248	1.53323	4.97072e+07	1.43096e+07	3.20185e+07	7.74014e+06	3.52691e+07	5.1976e+07	6.8141e+07	3.5484e+07	5.7666e+07	2.5039e+07	4.1059e+07	3.5844e+07	2.6132e+07	9	9	33.2	37.807	0	32.923	56
F1MGY9	F1MGY9	tr|F1MGY9|F1MGY9_BOVIN Aspartylglucosaminidase OS=Bos taurus OX=9913 GN=AGA PE=4 SV=2										AGA	0.0528052	2.10126	3.72321e+06	627495	2.08524e+06	1.31661e+06	3.37885e+06	4.1319e+06	4.5535e+06	2.9598e+06	3.592e+06	3.4638e+06	922123	2.9583e+06	996732	2	2	9	36.965	0	3.5132	3
A0A140T861;Q28009	A0A140T861;Q28009	tr|A0A140T861|A0A140T861_BOVIN RNA-binding protein FUS OS=Bos taurus OX=9913 GN=FUS PE=4 SV=2;sp|Q28009|FUS_BOVIN RNA-binding protein FUS OS=Bos taurus OX=9913 GN=FUS PE=2 SV=2										FUS	0.0533181	-1.27505	1.51271e+07	1.54667e+06	1.95087e+07	3.97686e+06	1.29756e+07	1.597e+07	1.6268e+07	1.6418e+07	1.4004e+07	2.2203e+07	1.6208e+07	1.5997e+07	2.3627e+07	4	2	7.2	52.239	0	10.687	24
A0A3Q1MFE4;F1MXX0;A0A3Q1LYI6	A0A3Q1MFE4;F1MXX0;A0A3Q1LYI6	tr|A0A3Q1MFE4|A0A3Q1MFE4_BOVIN MICOS complex subunit MIC60 OS=Bos taurus OX=9913 GN=IMMT PE=1 SV=1;tr|F1MXX0|F1MXX0_BOVIN MICOS complex subunit MIC60 OS=Bos taurus OX=9913 GN=IMMT PE=1 SV=1;tr|A0A3Q1LYI6|A0A3Q1LYI6_BOVIN MICOS complex subunit MIC60 OS=Bos										IMMT	0.0533418	1.42702	5.21475e+07	9.54867e+06	3.71255e+07	1.11677e+07	5.80905e+07	6.3977e+07	4.7471e+07	5.1996e+07	3.9203e+07	3.3292e+07	2.8887e+07	5.3619e+07	3.2704e+07	17	17	24.9	83.529	0	69.157	56
P35604	P35604	sp|P35604|COPZ1_BOVIN Coatomer subunit zeta-1 OS=Bos taurus OX=9913 GN=COPZ1 PE=1 SV=2										COPZ1	0.053513	-1.26214	5.64914e+06	908257	7.10793e+06	986543	4.6182e+06	6.0963e+06	5.5209e+06	5.0652e+06	6.9451e+06	6.5913e+06	8.3937e+06	6.1301e+06	7.3166e+06	3	3	19.8	20.228	0	5.3316	8
F1MZD9	F1MZD9	tr|F1MZD9|F1MZD9_BOVIN Nucleoporin 50 OS=Bos taurus OX=9913 GN=NUP50 PE=4 SV=1										NUP50	0.0538034	2.09363	999749	248968	553542	369855	1.42408e+06	864750	850839	835666	1.02341e+06	554431	211240	1.06698e+06	381520	2	2	4.7	49.733	0	2.9643	3
E1BI45	E1BI45	tr|E1BI45|E1BI45_BOVIN Solute carrier family 23 member 1 OS=Bos taurus OX=9913 GN=SLC23A1 PE=4 SV=3										SLC23A1	0.053942	1.46881	9.52162e+06	2.19601e+06	6.4746e+06	1.59515e+06	9.6862e+06	1.2193e+07	8.9475e+06	1.054e+07	6.2414e+06	8.4624e+06	4.9314e+06	7.0275e+06	5.4771e+06	4	4	7.8	65.59	0	35.761	22
Q9BDK2	Q9BDK2	sp|Q9BDK2|AIF1_BOVIN Allograft inflammatory factor 1 OS=Bos taurus OX=9913 GN=AIF1 PE=2 SV=1										AIF1	0.0539976	-2.01101	1.00461e+07	5.48187e+06	1.81657e+07	4.05315e+06	8.63641e+06	3.84432e+06	8.4826e+06	1.883e+07	1.0437e+07	2.4216e+07	1.5806e+07	1.5933e+07	1.6708e+07	3	3	17.7	16.854	0	8.0809	14
A6QPQ2;A0A0A0MP89	A6QPQ2;A0A0A0MP89	sp|A6QPQ2|SPA38_BOVIN Serpin A3-8 OS=Bos taurus OX=9913 GN=SERPINA3-8 PE=2 SV=1;tr|A0A0A0MP89|A0A0A0MP89_BOVIN Serpin A3-8 OS=Bos taurus OX=9913 GN=SERPINA3-8 PE=3 SV=2										SERPINA3-8	0.0541074	-2.07557	4.46148e+06	1.86019e+06	8.38097e+06	1.55204e+06	1.39942e+06	5.3282e+06	4.2741e+06	5.0048e+06	6.3009e+06	6.5988e+06	1.0094e+07	9.1617e+06	7.6694e+06	7	3	23.9	46.963	0	17.809	15
G3MYQ6	G3MYQ6	tr|G3MYQ6|G3MYQ6_BOVIN Uncharacterized protein OS=Bos taurus OX=9913 GN=LOC515551 PE=4 SV=2										LOC515551	0.0544164	-1.4637	1.19428e+07	3.03104e+06	1.75457e+07	4.8153e+06	1.06733e+07	9.9582e+06	1.6986e+07	9.60529e+06	1.2491e+07	1.3063e+07	2.4174e+07	1.7744e+07	1.5202e+07	6	6	8.2	110.26	0	14.606	26
Q2KHU0	Q2KHU0	sp|Q2KHU0|SERB_BOVIN Phosphoserine phosphatase OS=Bos taurus OX=9913 GN=PSPH PE=2 SV=1										PSPH	0.0549078	-2.0212	909582	316371	1.95581e+06	987233	528484	744497	977139	915691	1.3821e+06	1.3396e+06	2.6647e+06	900178	2.91877e+06	2	2	10.2	24.85	0.0083414	1.7877	1
P00432;A0A3Q1LKF1;A0A3Q1MQP3	P00432;A0A3Q1LKF1;A0A3Q1MQP3	sp|P00432|CATA_BOVIN Catalase OS=Bos taurus OX=9913 GN=CAT PE=1 SV=3;tr|A0A3Q1LKF1|A0A3Q1LKF1_BOVIN Catalase OS=Bos taurus OX=9913 GN=CAT PE=1 SV=1;tr|A0A3Q1MQP3|A0A3Q1MQP3_BOVIN Catalase OS=Bos taurus OX=9913 GN=CAT PE=1 SV=1										CAT	0.0550716	1.1792	2.25653e+10	1.81125e+09	1.9211e+10	2.60769e+09	2.25436e+10	1.9524e+10	2.4289e+10	2.3281e+10	2.3189e+10	1.9345e+10	1.7806e+10	1.688e+10	2.2813e+10	32	32	69.8	59.915	0	323.31	956
P48644	P48644	sp|P48644|AL1A1_BOVIN Retinal dehydrogenase 1 OS=Bos taurus OX=9913 GN=ALDH1A1 PE=1 SV=3										ALDH1A1	0.0557632	1.31285	9.1114e+09	1.73752e+09	6.89325e+09	1.02466e+09	6.82792e+09	8.09791e+09	9.2332e+09	1.0075e+10	1.1323e+10	6.4201e+09	7.2369e+09	5.77491e+09	8.1411e+09	35	31	69.1	54.805	0	323.31	758
P21398	P21398	sp|P21398|AOFA_BOVIN Amine oxidase [flavin-containing] A OS=Bos taurus OX=9913 GN=MAOA PE=2 SV=2										MAOA	0.0569395	-2.98023	807398	563812	2.24781e+06	1.04271e+06	1.04473e+06	292359	1.65852e+06	695510	345867	2.8699e+06	2.5959e+06	2.8311e+06	694323	6	3	12.1	59.757	0	3.9122	3
A0A3Q1MP73;F1MI03;A0A3Q1M0D6	A0A3Q1MP73;F1MI03;A0A3Q1M0D6	tr|A0A3Q1MP73|A0A3Q1MP73_BOVIN Serine/arginine repetitive matrix 2 OS=Bos taurus OX=9913 GN=SRRM2 PE=4 SV=1;tr|F1MI03|F1MI03_BOVIN Serine/arginine repetitive matrix 2 OS=Bos taurus OX=9913 GN=SRRM2 PE=4 SV=2;tr|A0A3Q1M0D6|A0A3Q1M0D6_BOVIN Serine/arginine r										SRRM2	0.0581554	-1.71734	1.28891e+06	439522	2.14282e+06	574683	1.63834e+06	616805	1.19009e+06	1.7236e+06	1.2757e+06	2.2427e+06	2.8844e+06	1.9181e+06	1.52608e+06	2	2	1.1	278.1	0	2.9317	6
A0A3Q1MDP8;A0A3Q1N2W5;A0A3Q1M594;E1BE88;A0A3Q1M7R3	A0A3Q1MDP8;A0A3Q1N2W5;A0A3Q1M594;E1BE88;A0A3Q1M7R3	tr|A0A3Q1MDP8|A0A3Q1MDP8_BOVIN Ataxin 2 OS=Bos taurus OX=9913 GN=ATXN2 PE=4 SV=1;tr|A0A3Q1N2W5|A0A3Q1N2W5_BOVIN Ataxin 2 OS=Bos taurus OX=9913 GN=ATXN2 PE=4 SV=1;tr|A0A3Q1M594|A0A3Q1M594_BOVIN Ataxin 2 OS=Bos taurus OX=9913 GN=ATXN2 PE=4 SV=1;tr|E1BE88|E1B										ATXN2	0.0591785	2.55713	2.12618e+06	1.11208e+06	744901	284063	1.75885e+06	2.1827e+06	2.6523e+06	3.52e+06	517071	403149	715640	1.09714e+06	763675	6	6	8.2	113.64	0	13.553	10
A0A3Q1LSN0;F1MYX5	A0A3Q1LSN0;F1MYX5	tr|A0A3Q1LSN0|A0A3Q1LSN0_BOVIN Lymphocyte cytosolic protein 1 OS=Bos taurus OX=9913 GN=LCP1 PE=1 SV=1;tr|F1MYX5|F1MYX5_BOVIN Lymphocyte cytosolic protein 1 OS=Bos taurus OX=9913 GN=LCP1 PE=1 SV=2										LCP1	0.0597056	-1.30335	7.41228e+07	1.28922e+07	9.68433e+07	1.79899e+07	9.57321e+07	6.7487e+07	6.2776e+07	7.5352e+07	6.9267e+07	9.8934e+07	1.18e+08	7.4068e+07	9.63711e+07	23	15	41.6	70.111	0	73.339	82
G3N1U4;A0A452DJA9	G3N1U4;A0A452DJA9	tr|G3N1U4|G3N1U4_BOVIN Serpin A3-3 OS=Bos taurus OX=9913 GN=SERPINA3-3 PE=1 SV=1;tr|A0A452DJA9|A0A452DJA9_BOVIN Serpin A3-3 OS=Bos taurus OX=9913 GN=SERPINA3-3 PE=1 SV=1										SERPINA3-3	0.0600484	-1.94083	9.34411e+06	3.35315e+06	1.92849e+07	1.02296e+07	8.81482e+06	6.0947e+06	6.927e+06	1.4575e+07	1.0309e+07	1.223e+07	2.2976e+07	3.2032e+07	9.9015e+06	10	1	25.5	46.156	0	29.654	14
P13753	P13753;A0A3Q1NHF9;F1MWX3;F1MZQ5	sp|P13753|HA1B_BOVIN BOLA class I histocompatibility antigen, alpha chain BL3-7 OS=Bos taurus OX=9913 PE=2 SV=1											0.0603694	-1.43299	4.42971e+07	1.2175e+07	6.30565e+07	1.53316e+07	6.48454e+07	3.6621e+07	4.147e+07	4.4438e+07	3.4111e+07	8.5482e+07	5.0819e+07	5.7407e+07	5.8518e+07	9	4	28.3	41.512	0	57.16	41
Q2NKT5;A0A3Q1N8S2	Q2NKT5;A0A3Q1N8S2	tr|Q2NKT5|Q2NKT5_BOVIN Protein transport protein Sec61 subunit beta OS=Bos taurus OX=9913 GN=SEC61B PE=1 SV=1;tr|A0A3Q1N8S2|A0A3Q1N8S2_BOVIN SEC61 translocon beta subunit OS=Bos taurus OX=9913 GN=SEC61B PE=1 SV=1										SEC61B	0.0611046	-1.35724	2.91231e+07	5.63145e+06	3.95033e+07	8.09383e+06	2.80054e+07	2.091e+07	3.4391e+07	3.4482e+07	2.7827e+07	3.7143e+07	5.0083e+07	4.015e+07	3.0637e+07	3	3	37.5	9.9443	0	19.299	14
A1A4L1;E1BG28	A1A4L1;E1BG28	sp|A1A4L1|THEM4_BOVIN Acyl-coenzyme A thioesterase THEM4 OS=Bos taurus OX=9913 GN=THEM4 PE=2 SV=1;tr|E1BG28|E1BG28_BOVIN Acyl-coenzyme A thioesterase THEM4 OS=Bos taurus OX=9913 GN=THEM4 PE=4 SV=3										THEM4	0.0625102	1.49203	2.6372e+07	4.28565e+06	1.8324e+07	5.99031e+06	2.54101e+07	2.1321e+07	2.9557e+07	3.1841e+07	2.3731e+07	2.1099e+07	2.4524e+07	1.0578e+07	1.7095e+07	5	5	20.7	26.812	0	11.1	17
A0A3Q1M930;A0A3Q1MBP1;A0A3Q1MJM1	A0A3Q1M930;A0A3Q1MBP1;A0A3Q1MJM1	tr|A0A3Q1M930|A0A3Q1M930_BOVIN Hypoxia up-regulated 1 OS=Bos taurus OX=9913 GN=HYOU1 PE=1 SV=1;tr|A0A3Q1MBP1|A0A3Q1MBP1_BOVIN Hypoxia up-regulated 1 OS=Bos taurus OX=9913 GN=HYOU1 PE=1 SV=1;tr|A0A3Q1MJM1|A0A3Q1MJM1_BOVIN Hypoxia up-regulated 1 OS=Bos tauru										HYOU1	0.062738	-1.35168	1.02001e+08	1.04662e+07	1.41577e+08	4.04159e+07	1.06221e+08	1.0551e+08	9.348e+07	8.9451e+07	1.1534e+08	1.0317e+08	1.612e+08	1.8881e+08	1.1313e+08	23	1	28.1	108.73	0	84.84	120
A0A3Q1M4B1;A0A3Q1MTZ2	A0A3Q1M4B1;A0A3Q1MTZ2;A0A3Q1LQH1;E1BFW8;F6REH4;A0A3Q1M0T6	tr|A0A3Q1M4B1|A0A3Q1M4B1_BOVIN Peroxisomal biogenesis factor 14 OS=Bos taurus OX=9913 GN=PEX14 PE=4 SV=1;tr|A0A3Q1MTZ2|A0A3Q1MTZ2_BOVIN Peroxisomal biogenesis factor 14 OS=Bos taurus OX=9913 GN=PEX14 PE=4 SV=1										PEX14	0.0629254	1.13359	3.68195e+07	3.17035e+06	3.24675e+07	2.74708e+06	3.82883e+07	3.3028e+07	4.0864e+07	3.4251e+07	3.7666e+07	3.0504e+07	3.6419e+07	3.0701e+07	3.2246e+07	10	10	40.4	41.047	0	113.76	64
P42899	P42899;F1MH76	sp|P42899|RLA2_BOVIN 60S acidic ribosomal protein P2 OS=Bos taurus OX=9913 GN=RPLP2 PE=3 SV=1										RPLP2	0.0641307	-1.25613	1.55892e+08	2.91793e+07	1.93205e+08	1.25017e+07	1.7418e+08	1.2996e+08	1.1862e+08	1.7768e+08	1.7902e+08	1.7834e+08	2.0846e+08	1.9576e+08	1.9026e+08	5	5	56.5	11.702	0	176.28	73
Q2KIE4;A0A3Q1MW89	Q2KIE4;A0A3Q1MW89	sp|Q2KIE4|MCTS1_BOVIN Malignant T-cell-amplified sequence 1 OS=Bos taurus OX=9913 GN=MCTS1 PE=2 SV=1;tr|A0A3Q1MW89|A0A3Q1MW89_BOVIN Malignant T-cell-amplified sequence OS=Bos taurus OX=9913 GN=MCTS1 PE=3 SV=1										MCTS1	0.064821	1.61851	3.38757e+06	712637	2.20574e+06	902302	3.89097e+06	4.3777e+06	2.9902e+06	2.6999e+06	2.9791e+06	2.6227e+06	1.7825e+06	3.231e+06	1.18677e+06	1	1	5.5	20.555	0.0036789	2.0871	3
A5PJV5;A0A3Q1LX98;P27718;A0A3Q1LMM3	A5PJV5;A0A3Q1LX98;P27718;A0A3Q1LMM3;Q5EA83	tr|A5PJV5|A5PJV5_BOVIN Aromatic-L-amino-acid decarboxylase OS=Bos taurus OX=9913 GN=DDC PE=2 SV=1;tr|A0A3Q1LX98|A0A3Q1LX98_BOVIN Aromatic-L-amino-acid decarboxylase OS=Bos taurus OX=9913 GN=DDC PE=3 SV=1;sp|P27718|DDC_BOVIN Aromatic-L-amino-acid decarboxyl										DDC	0.0656999	1.23431	6.43078e+07	1.04943e+07	5.18945e+07	6.5544e+06	8.13252e+07	6.4475e+07	5.5302e+07	6.4482e+07	5.5955e+07	4.7383e+07	4.5233e+07	5.8412e+07	5.655e+07	11	11	25.3	54.262	0	41.662	46
A0A3Q1LHD8;A0A3Q1LXB1;A0A3Q1MIU3;A0A3Q1LZ53;A5PJL4;A0A3Q1MJ29;A0A3Q1MCM5;A0A3Q1LYH3;F1MNR5;A0A3Q1LNQ6	A0A3Q1LHD8;A0A3Q1LXB1;A0A3Q1MIU3;A0A3Q1LZ53;A5PJL4;A0A3Q1MJ29;A0A3Q1MCM5;A0A3Q1LYH3;F1MNR5;A0A3Q1LNQ6	tr|A0A3Q1LHD8|A0A3Q1LHD8_BOVIN Ribosomal protein S6 kinase OS=Bos taurus OX=9913 GN=RPS6KA3 PE=3 SV=1;tr|A0A3Q1LXB1|A0A3Q1LXB1_BOVIN Ribosomal protein S6 kinase OS=Bos taurus OX=9913 GN=RPS6KA3 PE=3 SV=1;tr|A0A3Q1MIU3|A0A3Q1MIU3_BOVIN Ribosomal protein S6										RPS6KA3	0.0659335	-1.38846	1.68008e+06	356707	2.33245e+06	524828	2.03373e+06	1.46035e+06	2.0008e+06	1.1984e+06	1.7071e+06	2.3704e+06	1.7294e+06	2.2267e+06	3.0033e+06	2	2	4.6	81.811	0	3.5216	6
A0A3Q1MIB0;F1MC48	A0A3Q1MIB0;F1MC48	tr|A0A3Q1MIB0|A0A3Q1MIB0_BOVIN IQ motif containing GTPase activating protein 1 OS=Bos taurus OX=9913 GN=IQGAP1 PE=1 SV=1;tr|F1MC48|F1MC48_BOVIN IQ motif containing GTPase activating protein 1 OS=Bos taurus OX=9913 GN=IQGAP1 PE=1 SV=2										IQGAP1	0.0664068	-1.22548	3.37033e+07	6.23039e+06	4.08695e+07	2.98123e+06	3.23105e+07	2.7543e+07	4.4173e+07	3.1375e+07	3.3115e+07	4.143e+07	3.7364e+07	4.0137e+07	4.4547e+07	20	19	15.5	180.84	0	55.887	80
Q58DU5	Q58DU5	sp|Q58DU5|PSA3_BOVIN Proteasome subunit alpha type-3 OS=Bos taurus OX=9913 GN=PSMA3 PE=1 SV=3										PSMA3	0.0665358	1.21391	6.7059e+07	1.11687e+07	5.47723e+07	4.20886e+06	8.36812e+07	7.079e+07	5.5869e+07	6.7035e+07	5.792e+07	5.2425e+07	5.9189e+07	5.0133e+07	5.7342e+07	7	7	32.5	28.405	0	33.213	44
A0A3Q1LY71;Q0V882	A0A3Q1LY71;Q0V882	tr|A0A3Q1LY71|A0A3Q1LY71_BOVIN Bax inhibitor 1 OS=Bos taurus OX=9913 GN=TMBIM6 PE=3 SV=1;sp|Q0V882|BI1_BOVIN Bax inhibitor 1 OS=Bos taurus OX=9913 GN=TMBIM6 PE=2 SV=1										TMBIM6	0.067231	5.78943	3.87309e+07	1.7386e+07	1.53667e+07	1.76424e+07	2.03144e+07	2.9498e+07	2.9503e+07	6.0297e+07	5.4042e+07	3.7993e+07	1.4684e+06	2.0764e+07	1.2416e+06	1	1	5.7	25.941	0	7.7817	16
F1MLE8;A0A3Q1MMA1	F1MLE8;A0A3Q1MMA1	tr|F1MLE8|F1MLE8_BOVIN SEC22 homolog B, vesicle trafficking protein OS=Bos taurus OX=9913 GN=SEC22B PE=3 SV=1;tr|A0A3Q1MMA1|A0A3Q1MMA1_BOVIN SEC22 homolog B, vesicle trafficking protein OS=Bos taurus OX=9913 GN=SEC22B PE=3 SV=1										SEC22B	0.0673298	1.13782	5.70655e+07	3.74971e+06	5.03102e+07	5.92214e+06	5.66864e+07	5.1479e+07	5.8132e+07	5.7091e+07	6.1939e+07	5.9085e+07	4.8092e+07	4.7982e+07	4.6082e+07	5	5	22.3	28.709	0	44.729	29
F1MZK4	F1MZK4	tr|F1MZK4|F1MZK4_BOVIN Basic leucine zipper and W2 domains 1 OS=Bos taurus OX=9913 GN=BZW1 PE=4 SV=3										BZW1	0.0675085	-1.2456	6.44073e+06	1.11037e+06	7.96252e+06	914236	6.97277e+06	5.2289e+06	5.3404e+06	7.7695e+06	6.8921e+06	7.8826e+06	7.2007e+06	7.4984e+06	9.2684e+06	8	8	15.3	48.043	0	10.29	18
A4IFC3	A4IFC3;A0A3Q1MGV5	tr|A4IFC3|A4IFC3_BOVIN Polyadenylate-binding protein OS=Bos taurus OX=9913 GN=PABPC4 PE=2 SV=1										PABPC4	0.0679147	-1.2217	9.98753e+06	1.82529e+06	1.20703e+07	806284	1.28298e+07	8.6391e+06	9.0958e+06	1.0794e+07	8.5789e+06	1.1774e+07	1.311e+07	1.1196e+07	1.2201e+07	11	6	18.9	70.837	0	9.9242	22
Q2HJG5	Q2HJG5	sp|Q2HJG5|VPS35_BOVIN Vacuolar protein sorting-associated protein 35 OS=Bos taurus OX=9913 GN=VPS35 PE=2 SV=1										VPS35	0.0682342	-1.26858	4.67492e+07	6.46813e+06	5.9563e+07	1.0338e+07	4.4466e+07	3.6941e+07	5.2045e+07	5.2867e+07	4.7427e+07	6.3645e+07	6.0799e+07	4.4898e+07	6.891e+07	11	11	16.3	91.75	0	30.501	58
A4FUD0;A0A3Q1M478	A4FUD0;A0A3Q1M478;Q0VCR7	tr|A4FUD0|A4FUD0_BOVIN MTHFD1 protein OS=Bos taurus OX=9913 GN=MTHFD1 PE=1 SV=1;tr|A0A3Q1M478|A0A3Q1M478_BOVIN Methylenetetrahydrofolate dehydrogenase, cyclohydrolase and formyltetrahydrofolate synthetase 1 OS=Bos taurus OX=9913 GN=MTHFD1 PE=1 SV=1										MTHFD1	0.069619	1.21498	2.85059e+09	3.60732e+08	2.34727e+09	3.33362e+08	2.86502e+09	2.2772e+09	3.0413e+09	3.2437e+09	2.8257e+09	2.1727e+09	2.3897e+09	2.031e+09	2.7957e+09	48	48	55.7	101.18	0	323.31	466
Q2NKU4	Q2NKU4	tr|Q2NKU4|Q2NKU4_BOVIN Calcium regulated heat stable protein 1, 24kDa OS=Bos taurus OX=9913 GN=CARHSP1 PE=1 SV=1										CARHSP1	0.0696657	1.92166	4.40219e+06	652854	2.65501e+06	1.56326e+06	4.66744e+06	5.052e+06	3.7638e+06	3.6448e+06	4.8829e+06	1.0502e+06	3.797e+06	1.59322e+06	4.1796e+06	1	1	17.7	15.891	0	15.528	12
A0A3B0IZF8	A0A3B0IZF8	tr|A0A3B0IZF8|A0A3B0IZF8_BOVIN Adiponectin B OS=Bos taurus OX=9913 GN=C1QC PE=4 SV=1										C1QC	0.0702754	-1.74848	1.22131e+06	342953	2.2831e+06	1.14988e+06	865815	1.35963e+06	1.7469e+06	1.0431e+06	1.0911e+06	1.4553e+06	1.2707e+06	2.6725e+06	3.7339e+06	2	2	9.9	25.728	0	4.0117	5
A0A3Q1MRQ2;A0A3Q1ME55	A0A3Q1MRQ2;A0A3Q1ME55	tr|A0A3Q1MRQ2|A0A3Q1MRQ2_BOVIN Lipocln_cytosolic_FA-bd_dom domain-containing protein OS=Bos taurus OX=9913 GN=C8G PE=3 SV=1;tr|A0A3Q1ME55|A0A3Q1ME55_BOVIN Uncharacterized protein OS=Bos taurus OX=9913 GN=C8G PE=3 SV=1										C8G	0.0708886	-4.17538	4.80245e+06	3.93249e+06	1.20333e+07	1.83633e+06	5.85809e+06	670976	7.7044e+06	691894	9.0869e+06	1.42e+07	1.0434e+07	1.0587e+07	1.2912e+07	4	3	14.5	41.218	0	16.345	10
F1MDH3;A0A3Q1MLQ7	F1MDH3;A0A3Q1MLQ7;A0A3Q1N5M2;A0A3Q1M5E5;A0A3Q1MU54;F1MQI1	tr|F1MDH3|F1MDH3_BOVIN Talin 1 OS=Bos taurus OX=9913 GN=TLN1 PE=1 SV=3;tr|A0A3Q1MLQ7|A0A3Q1MLQ7_BOVIN Talin 1 OS=Bos taurus OX=9913 GN=TLN1 PE=1 SV=1										TLN1	0.0713691	-1.17408	3.31451e+08	3.39316e+07	3.89942e+08	4.76954e+07	3.85726e+08	3.076e+08	3.441e+08	3.0865e+08	3.1118e+08	4.1887e+08	4.2674e+08	3.2191e+08	3.9225e+08	56	56	29.1	268.2	0	323.31	353
A7Z064	A7Z064	sp|A7Z064|HMDH_BOVIN 3-hydroxy-3-methylglutaryl-coenzyme A reductase OS=Bos taurus OX=9913 GN=HMGCR PE=2 SV=2										HMGCR	0.0713873	2.05923	4.43262e+06	2.76573e+06	1.93216e+06	561935	3.66581e+06	3.11194e+06	4.6777e+06	1.71327e+06	8.9944e+06	2.2927e+06	1.14594e+06	2.378e+06	1.912e+06	4	4	5.2	97.726	0	9.3612	11
F1MK30;Q56JZ1	F1MK30;Q56JZ1;A0A3Q1M4M0	tr|F1MK30|F1MK30_BOVIN 60S ribosomal protein L13 OS=Bos taurus OX=9913 GN=RPL13 PE=3 SV=2;sp|Q56JZ1|RL13_BOVIN 60S ribosomal protein L13 OS=Bos taurus OX=9913 GN=RPL13 PE=2 SV=3										RPL13	0.0714339	-1.24652	7.60512e+07	6.4245e+06	9.6202e+07	2.12771e+07	8.3132e+07	7.7804e+07	7.2393e+07	7.9987e+07	6.694e+07	1.0123e+08	8.0359e+07	1.2423e+08	7.89889e+07	7	7	24.9	33.688	0	116.28	54
A0A3Q1LWK1;U3Q4C5;A0A3Q1LPL7;A0A3Q1MDE6;E1BDB0;A0A3Q1LQ12;A0A3Q1LU85;U3Q123;A0A3Q1LTY0	A0A3Q1LWK1;U3Q4C5;A0A3Q1LPL7;A0A3Q1MDE6;E1BDB0;A0A3Q1LQ12;A0A3Q1LU85;U3Q123;A0A3Q1LTY0	tr|A0A3Q1LWK1|A0A3Q1LWK1_BOVIN Erythrocyte membrane protein band 4.1 like 2 OS=Bos taurus OX=9913 GN=EPB41L2 PE=4 SV=1;tr|U3Q4C5|U3Q4C5_BOVIN Erythrocyte membrane protein band 4.1 like 2 OS=Bos taurus OX=9913 GN=EPB41L2 PE=2 SV=1;tr|A0A3Q1LPL7|A0A3Q1LPL7_B										EPB41L2	0.0716489	-1.32953	2.10787e+07	4.64636e+06	2.77417e+07	4.55124e+06	2.48786e+07	1.5581e+07	2.6466e+07	1.7522e+07	2.0946e+07	2.4639e+07	2.9133e+07	2.3642e+07	3.3553e+07	21	20	27.7	116.79	0	46.65	64
P41541	P41541	sp|P41541|USO1_BOVIN General vesicular transport factor p115 OS=Bos taurus OX=9913 GN=USO1 PE=1 SV=1										USO1	0.0717548	-1.13717	9.52734e+07	8.05615e+06	1.0843e+08	1.05022e+07	8.84771e+07	8.8572e+07	1.0617e+08	1.0139e+08	9.1758e+07	1.0551e+08	1.18e+08	9.4891e+07	1.1532e+08	18	18	21.7	107.51	0	123.34	103
A0A3Q1LU97;A5D980;A0A3Q1M739	A0A3Q1LU97;A5D980;A0A3Q1M739	tr|A0A3Q1LU97|A0A3Q1LU97_BOVIN Protein tyrosine phosphatase non-receptor type 6 OS=Bos taurus OX=9913 GN=PTPN6 PE=4 SV=1;tr|A5D980|A5D980_BOVIN Tyrosine-protein phosphatase non-receptor type OS=Bos taurus OX=9913 GN=PTPN6 PE=2 SV=1;tr|A0A3Q1M739|A0A3Q1M739										PTPN6	0.0722856	-2.28501	2.94874e+06	1.34261e+06	5.73787e+06	687925	3.57571e+06	2.9855e+06	4.059e+06	3.4777e+06	645803	5.6931e+06	5.2131e+06	5.3226e+06	6.7227e+06	7	7	14.9	66.265	0	13.719	28
A5PJF5	A5PJF5	tr|A5PJF5|A5PJF5_BOVIN BRI3 binding protein OS=Bos taurus OX=9913 GN=BRI3BP PE=2 SV=1										BRI3BP	0.0723035	1.87833	2.375e+07	5.41829e+06	1.42068e+07	8.17969e+06	2.66642e+07	2.1138e+07	2.405e+07	3.0585e+07	1.6313e+07	2.3259e+07	6.8193e+06	1.8979e+07	7.7701e+06	2	2	8.3	26.937	0	24.334	16
A0A3Q1MFI5;A0A3Q1MQ68;O02675	A0A3Q1MFI5;A0A3Q1MQ68;O02675	tr|A0A3Q1MFI5|A0A3Q1MFI5_BOVIN Dihydropyrimidinase-related protein 2 OS=Bos taurus OX=9913 GN=DPYSL2 PE=1 SV=1;tr|A0A3Q1MQ68|A0A3Q1MQ68_BOVIN Dihydropyrimidinase-related protein 2 OS=Bos taurus OX=9913 GN=DPYSL2 PE=1 SV=1;sp|O02675|DPYL2_BOVIN Dihydropyrim										DPYSL2	0.0734249	-1.31407	4.31931e+07	9.1152e+06	5.65222e+07	9.88903e+06	5.75415e+07	3.6681e+07	4.67e+07	3.9449e+07	3.5594e+07	5.7344e+07	5.8655e+07	4.3133e+07	6.6957e+07	15	12	30.7	73.534	0	60.716	81
Q08DN8	Q08DN8	sp|Q08DN8|FLOT1_BOVIN Flotillin-1 OS=Bos taurus OX=9913 GN=FLOT1 PE=2 SV=1										FLOT1	0.0735754	-1.32896	1.93669e+07	2.93979e+06	2.61122e+07	6.16566e+06	2.36085e+07	1.8353e+07	2.1121e+07	1.6696e+07	1.7056e+07	1.7948e+07	3.1624e+07	3.0036e+07	2.4841e+07	11	11	32.6	47.353	0	52.979	38
A0A3Q1MDG9;A0A3Q1LRV6	A0A3Q1MDG9;A0A3Q1LRV6	tr|A0A3Q1MDG9|A0A3Q1MDG9_BOVIN Leucine zipper and CTNNBIP1 domain containing OS=Bos taurus OX=9913 GN=LZIC PE=4 SV=1;tr|A0A3Q1LRV6|A0A3Q1LRV6_BOVIN Leucine zipper and CTNNBIP1 domain containing OS=Bos taurus OX=9913 GN=LZIC PE=4 SV=1										LZIC	0.0741161	-1.36786	3.02863e+06	840352	4.04495e+06	534873	2.63304e+06	3.6635e+06	2.5428e+06	2.1522e+06	4.1516e+06	4.0685e+06	3.6243e+06	3.6949e+06	4.7921e+06	6	6	31.1	21.465	0	17.807	18
F1MD77	F1MD77	tr|F1MD77|F1MD77_BOVIN Laminin subunit gamma 1 OS=Bos taurus OX=9913 GN=LAMC1 PE=1 SV=2										LAMC1	0.0742441	-1.58041	1.1436e+07	4.39788e+06	1.73778e+07	3.65798e+06	1.78535e+07	7.3354e+06	1.3455e+07	1.0984e+07	7.5519e+06	2.0549e+07	1.908e+07	1.2174e+07	1.7708e+07	18	18	16.2	177.69	0	60.779	70
Q8MJ50;A0A3Q1NJX5	Q8MJ50;A0A3Q1NJX5	sp|Q8MJ50|OSTF1_BOVIN Osteoclast-stimulating factor 1 OS=Bos taurus OX=9913 GN=OSTF1 PE=2 SV=1;tr|A0A3Q1NJX5|A0A3Q1NJX5_BOVIN Osteoclast-stimulating factor 1 OS=Bos taurus OX=9913 GN=OSTF1 PE=1 SV=1										OSTF1	0.0742613	-1.19282	1.30258e+07	1.75141e+06	1.54945e+07	1.76257e+06	1.52552e+07	1.205e+07	1.0722e+07	1.3057e+07	1.4045e+07	1.4217e+07	1.8058e+07	1.5232e+07	1.4471e+07	3	3	13.1	23.842	0	4.8623	13
Q9GMB8	Q9GMB8	sp|Q9GMB8|SYSC_BOVIN Serine--tRNA ligase, cytoplasmic OS=Bos taurus OX=9913 GN=SARS PE=2 SV=3										SARS	0.0753189	-1.30096	5.46466e+07	1.39527e+07	6.94157e+07	3.21561e+06	7.59949e+07	4.0227e+07	4.9075e+07	4.7523e+07	6.0413e+07	7.1121e+07	7.262e+07	6.5259e+07	6.8663e+07	12	12	26.7	58.604	0	40.13	70
F1MWM8	F1MWM8	tr|F1MWM8|F1MWM8_BOVIN Mannose receptor C-type 1 OS=Bos taurus OX=9913 GN=MRC1 PE=4 SV=3										MRC1	0.0754561	-1.2375	2.13811e+07	4.25734e+06	2.60605e+07	1.04621e+06	2.44546e+07	1.6543e+07	2.6953e+07	2.03e+07	1.8655e+07	2.5047e+07	2.7036e+07	2.6887e+07	2.5272e+07	15	15	11.5	164.4	0	45.984	60
Q3SZK1	Q3SZK1	sp|Q3SZK1|AAMP_BOVIN Angio-associated migratory cell protein OS=Bos taurus OX=9913 GN=AAMP PE=2 SV=1										AAMP	0.0758596	1.92932	1.63636e+06	603712	883055	427530	1.90426e+06	1.9743e+06	2.3036e+06	909544	1.09007e+06	636785	411356	1.3031e+06	1.18098e+06	2	2	6	46.828	0	4.8649	6
Q9BDR7	Q9BDR7	sp|Q9BDR7|FCERG_BOVIN High affinity immunoglobulin epsilon receptor subunit gamma OS=Bos taurus OX=9913 GN=FCER1G PE=3 SV=1										FCER1G	0.0765447	-2.54243	3.82478e+06	2.25528e+06	7.89603e+06	1.8506e+06	758663	2.30976e+06	6.3984e+06	4.8996e+06	4.7575e+06	7.1009e+06	1.0347e+07	6.0042e+06	8.132e+06	2	2	23.5	9.4631	0	3.8573	8
CON__Q2KIF2;F6RMV5	CON__Q2KIF2;F6RMV5	;tr|F6RMV5|F6RMV5_BOVIN Leucine rich alpha-2-glycoprotein 1 OS=Bos taurus OX=9913 GN=LRG1 PE=1 SV=1										LRG1	0.0766107	-1.44213	2.60623e+07	6.69355e+06	3.79475e+07	1.11099e+07	2.45327e+07	2.4619e+07	1.9928e+07	3.7533e+07	2.3699e+07	2.5828e+07	4.1434e+07	5.1591e+07	3.2937e+07	5	5	14.7	38.348	0	14.01	18
A7Z025	A7Z025	tr|A7Z025|A7Z025_BOVIN PRPF8 protein OS=Bos taurus OX=9913 GN=PRPF8 PE=2 SV=1										PRPF8	0.0769835	-1.52208	5.90446e+06	1.44598e+06	9.223e+06	3.60032e+06	6.36311e+06	4.6522e+06	6.565e+06	7.7231e+06	4.2189e+06	7.008e+06	6.5154e+06	1.438e+07	8.9886e+06	9	9	4.6	273.6	0	27.6	25
Q5BIS9	Q5BIS9	sp|Q5BIS9|AAKB1_BOVIN 5-AMP-activated protein kinase subunit beta-1 OS=Bos taurus OX=9913 GN=PRKAB1 PE=2 SV=3										PRKAB1	0.0771976	-1.56968	1.07626e+06	430437	1.62157e+06	368245	1.70377e+06	808960	839444	688849	1.3403e+06	1.2455e+06	1.4068e+06	2.0665e+06	1.7675e+06	1	1	6.7	30.287	0	4.9912	7
A0A3Q1MME4;A0A3Q1MJF8	A0A3Q1MME4;A0A3Q1MJF8;A0A3Q1MP10;A0A3Q1NDV9	tr|A0A3Q1MME4|A0A3Q1MME4_BOVIN Heterogeneous nuclear ribonucleoproteins A2/B1 OS=Bos taurus OX=9913 GN=HNRNPA2B1 PE=1 SV=1;tr|A0A3Q1MJF8|A0A3Q1MJF8_BOVIN RRM domain-containing protein OS=Bos taurus OX=9913 PE=4 SV=1										HNRNPA2B1	0.0781974	-1.20425	2.25572e+08	3.44236e+07	2.6951e+08	2.09121e+07	2.49541e+08	2.2125e+08	2.5897e+08	1.7055e+08	2.2755e+08	2.8081e+08	2.6905e+08	2.4037e+08	2.8781e+08	12	1	43.1	33.911	0	199.14	116
Q0VCI1	Q0VCI1	sp|Q0VCI1|OSGEP_BOVIN Probable tRNA N6-adenosine threonylcarbamoyltransferase OS=Bos taurus OX=9913 GN=OSGEP PE=2 SV=1										OSGEP	0.0791574	-1.20128	1.17992e+07	1.40154e+06	1.42197e+07	2.26287e+06	1.365e+07	1.2664e+07	1.026e+07	1.1769e+07	1.0653e+07	1.7508e+07	1.2792e+07	1.2665e+07	1.3914e+07	5	5	16.7	36.502	0	11.979	12
P49410	P49410	sp|P49410|EFTU_BOVIN Elongation factor Tu, mitochondrial OS=Bos taurus OX=9913 GN=TUFM PE=1 SV=1										TUFM	0.0791928	1.13075	2.63304e+08	2.69234e+07	2.32228e+08	1.50057e+07	2.94869e+08	2.7178e+08	2.2767e+08	2.7771e+08	2.4449e+08	2.4766e+08	2.1795e+08	2.2086e+08	2.4244e+08	19	19	44.5	49.398	0	170.74	157
F1N318;Q32L63;A0A3Q1M0D7	F1N318;Q32L63;A0A3Q1M0D7	tr|F1N318|F1N318_BOVIN Vacuolar protein sorting-associated protein VTA1 homolog OS=Bos taurus OX=9913 GN=VTA1 PE=4 SV=1;sp|Q32L63|VTA1_BOVIN Vacuolar protein sorting-associated protein VTA1 homolog OS=Bos taurus OX=9913 GN=VTA1 PE=2 SV=1;tr|A0A3Q1M0D7|A0A3										VTA1	0.0793068	-1.5855	3.36418e+06	1.07642e+06	5.08825e+06	874506	4.14086e+06	1.53242e+06	3.2855e+06	4.0478e+06	3.8143e+06	4.3319e+06	4.3318e+06	5.8981e+06	5.7912e+06	4	4	16.9	33.979	0	5.5616	9
A0A3Q1MND0;A0A3Q1LS30;Q9GLM4;A0A3Q1NDB6;A0A3Q1LLE9;A0A3Q1LL60;A0A3Q1MT62;A0A3Q1LZP3;A0A3Q1M746;E1BNT5;A0A3Q1LRQ8	A0A3Q1MND0;A0A3Q1LS30;Q9GLM4;A0A3Q1NDB6;A0A3Q1LLE9;A0A3Q1LL60;A0A3Q1MT62;A0A3Q1LZP3;A0A3Q1M746;E1BNT5;A0A3Q1LRQ8	tr|A0A3Q1MND0|A0A3Q1MND0_BOVIN Tensin-1 OS=Bos taurus OX=9913 GN=TNS1 PE=4 SV=1;tr|A0A3Q1LS30|A0A3Q1LS30_BOVIN Tensin-1 OS=Bos taurus OX=9913 GN=TNS1 PE=4 SV=1;sp|Q9GLM4|TENS1_BOVIN Tensin-1 OS=Bos taurus OX=9913 GN=TNS1 PE=2 SV=1;tr|A0A3Q1NDB6|A0A3Q1NDB6_										TNS1	0.0793653	-1.35136	1.06857e+07	1.92967e+06	1.46325e+07	3.98667e+06	1.32317e+07	9.6158e+06	1.1995e+07	1.0208e+07	8.3781e+06	1.3506e+07	1.4084e+07	1.0742e+07	2.0198e+07	9	8	7.9	170.6	0	15.92	21
Q5E9M8;A0A3Q1N6D4;A0A3Q1NB55	Q5E9M8;A0A3Q1N6D4;A0A3Q1NB55;A0A3Q1MN60;A6QP55;A0A3Q1M2J8	sp|Q5E9M8|SFXN1_BOVIN Sideroflexin-1 OS=Bos taurus OX=9913 GN=SFXN1 PE=2 SV=3;tr|A0A3Q1N6D4|A0A3Q1N6D4_BOVIN Sideroflexin-1 OS=Bos taurus OX=9913 GN=SFXN1 PE=1 SV=1;tr|A0A3Q1NB55|A0A3Q1NB55_BOVIN Sidoreflexin OS=Bos taurus OX=9913 GN=SFXN1 PE=1 SV=1										SFXN1	0.0794983	-1.17597	3.15127e+08	3.91807e+07	3.69665e+08	3.7242e+07	2.80145e+08	2.6614e+08	3.5322e+08	3.3545e+08	3.4068e+08	3.9476e+08	3.6022e+08	3.211e+08	4.0258e+08	12	12	44.7	35.689	0	165.54	105
Q24K11;F2Z4I2	Q24K11;F2Z4I2	sp|Q24K11|AP3M1_BOVIN AP-3 complex subunit mu-1 OS=Bos taurus OX=9913 GN=AP3M1 PE=2 SV=1;tr|F2Z4I2|F2Z4I2_BOVIN AP-3 complex subunit mu-1 OS=Bos taurus OX=9913 GN=AP3M1 PE=3 SV=1										AP3M1	0.0809637	1.4619	2.19834e+06	394741	1.55268e+06	498324	2.30191e+06	2.4025e+06	1.6418e+06	1.9835e+06	2.662e+06	1.4891e+06	1.7736e+06	891020	2.057e+06	2	2	8.4	46.897	0	5.7093	6
F1MPU0;P49951	F1MPU0;P49951	tr|F1MPU0|F1MPU0_BOVIN Clathrin heavy chain OS=Bos taurus OX=9913 GN=CLTC PE=1 SV=3;sp|P49951|CLH1_BOVIN Clathrin heavy chain 1 OS=Bos taurus OX=9913 GN=CLTC PE=1 SV=1										CLTC	0.0809726	-1.14223	4.62062e+08	6.04326e+07	5.24805e+08	2.20224e+07	4.45392e+08	4.1309e+08	5.653e+08	4.6011e+08	4.2642e+08	4.9434e+08	5.4696e+08	5.281e+08	5.2982e+08	45	45	27.6	191.37	0	323.31	276
Q56K03;G1K1B4;E1BE42;G3MWX5	Q56K03;G1K1B4;E1BE42;G3MWX5	sp|Q56K03|RL27A_BOVIN 60S ribosomal protein L27a OS=Bos taurus OX=9913 GN=RPL27A PE=2 SV=3;tr|G1K1B4|G1K1B4_BOVIN 60S ribosomal protein L27a OS=Bos taurus OX=9913 GN=RPL27A PE=3 SV=3;tr|E1BE42|E1BE42_BOVIN Ribosomal_L18e/L15P domain-containing protein OS=B										RPL27A	0.0815169	-1.21725	8.46485e+07	1.40876e+07	1.02313e+08	1.07421e+07	7.46066e+07	6.8134e+07	8.2499e+07	1.0035e+08	9.7653e+07	9.393e+07	1.0879e+08	1.1404e+08	9.2493e+07	5	5	28.4	16.577	0	40.902	45
Q3ZCK2	Q3ZCK2	tr|Q3ZCK2|Q3ZCK2_BOVIN RAS like proto-oncogene A OS=Bos taurus OX=9913 GN=RALA PE=2 SV=1										RALA	0.0816524	1.27159	2.53323e+06	344297	2.01266e+06	447093	2.88572e+06	2.2571e+06	2.5997e+06	2.10192e+06	2.8217e+06	1.8498e+06	2.619e+06	1.55944e+06	2.0224e+06	2	1	12.1	23.54	0	3.2988	7
A4IFK4	A4IFK4	tr|A4IFK4|A4IFK4_BOVIN SYNPO2 protein OS=Bos taurus OX=9913 GN=SYNPO2 PE=1 SV=1										SYNPO2	0.0818792	-3.22189	683605	439668	2.47398e+06	1.56429e+06	245319	459010	1.26461e+06	1.03258e+06	416505	3.606e+06	3.7544e+06	2.1367e+06	398821	2	2	2	135.22	0	3.7197	2
Q3SZB4;A0A3Q1MKZ2	Q3SZB4;A0A3Q1MKZ2	sp|Q3SZB4|ACADM_BOVIN Medium-chain specific acyl-CoA dehydrogenase, mitochondrial OS=Bos taurus OX=9913 GN=ACADM PE=2 SV=1;tr|A0A3Q1MKZ2|A0A3Q1MKZ2_BOVIN Acyl-CoA_dh_1 domain-containing protein OS=Bos taurus OX=9913 PE=4 SV=1										ACADM	0.0820536	1.12196	2.00654e+09	1.79379e+08	1.78635e+09	1.33089e+08	1.96611e+09	2.0446e+09	2.0397e+09	2.2402e+09	1.7421e+09	1.7266e+09	1.6282e+09	1.8751e+09	1.9155e+09	18	18	40.9	46.573	0	323.31	244
A5D7G6	A5D7G6	tr|A5D7G6|A5D7G6_BOVIN STT3 oligosaccharyltransferase complex catalytic subunit B OS=Bos taurus OX=9913 GN=STT3B PE=2 SV=1										STT3B	0.0821017	-1.64883	5.36924e+06	2.01267e+06	8.91138e+06	3.20981e+06	3.75089e+06	5.9241e+06	4.4248e+06	4.0963e+06	8.6501e+06	7.6121e+06	1.1872e+07	4.9924e+06	1.1169e+07	7	6	9.1	93.216	0	15.527	16
A0A3Q1MHG8;A0A3Q1M3V4;Q0P5C0;A0A452DHY3;A0A3Q1LU66	A0A3Q1MHG8;A0A3Q1M3V4;Q0P5C0;A0A452DHY3;A0A3Q1LU66	tr|A0A3Q1MHG8|A0A3Q1MHG8_BOVIN Lipase maturation factor OS=Bos taurus OX=9913 GN=LMF1 PE=3 SV=1;tr|A0A3Q1M3V4|A0A3Q1M3V4_BOVIN Lipase maturation factor OS=Bos taurus OX=9913 GN=LMF1 PE=3 SV=1;sp|Q0P5C0|LMF1_BOVIN Lipase maturation factor 1 OS=Bos taurus OX										LMF1	0.0827036	1.27621	1.10367e+07	2.74477e+06	8.50155e+06	871219	1.58678e+07	9.57111e+06	1.0667e+07	9.6459e+06	9.4316e+06	8.74951e+06	9.5222e+06	8.2969e+06	7.4376e+06	3	3	6.9	60.287	0	8.887	21
Q3T0F7	Q3T0F7	sp|Q3T0F7|MTPN_BOVIN Myotrophin OS=Bos taurus OX=9913 GN=MTPN PE=1 SV=3										MTPN	0.0828389	2.99712	1.131e+07	3.97108e+06	5.73359e+06	5.94542e+06	8.27484e+06	1.7769e+07	1.2404e+07	9.6612e+06	8.44089e+06	4.873e+06	835543	1.4302e+07	2.9238e+06	5	5	49.2	12.895	0	126.13	16
Q17QH8;F1MK41	Q17QH8;F1MK41	sp|Q17QH8|D39U1_BOVIN Epimerase family protein SDR39U1 OS=Bos taurus OX=9913 GN=SDR39U1 PE=2 SV=1;tr|F1MK41|F1MK41_BOVIN Epimerase family protein SDR39U1 OS=Bos taurus OX=9913 GN=SDR39U1 PE=4 SV=1										SDR39U1	0.0829845	3.46375	1.44396e+07	3.26668e+06	7.2494e+06	7.31902e+06	1.48958e+07	9.807e+06	1.8251e+07	1.283e+07	1.6414e+07	1.6699e+07	819250	9.31069e+06	2.16867e+06	4	4	11.9	31.334	0	4.8019	12
A0A3Q1ME85;F1MAV2;A0A3Q1LN78;A0A3Q1N557	A0A3Q1ME85;F1MAV2;A0A3Q1LN78;A0A3Q1N557	tr|A0A3Q1ME85|A0A3Q1ME85_BOVIN ADP ribosylation factor interacting protein 1 OS=Bos taurus OX=9913 GN=ARFIP1 PE=4 SV=1;tr|F1MAV2|F1MAV2_BOVIN ADP ribosylation factor interacting protein 1 OS=Bos taurus OX=9913 GN=ARFIP1 PE=4 SV=2;tr|A0A3Q1LN78|A0A3Q1LN78_B										ARFIP1	0.0833061	1.40705	1.15403e+06	365510	796270	116147	975850	1.68705e+06	1.36759e+06	794420	945224	897150	801177	632305	854449	2	2	11.6	36.226	0.007206	1.9356	4
A7E3S8;A0A3Q1MQM3;A0A3Q1M4L0	A7E3S8;A0A3Q1MQM3;A0A3Q1M4L0	tr|A7E3S8|A7E3S8_BOVIN Heat shock 70kD protein binding protein OS=Bos taurus OX=9913 GN=ST13 PE=2 SV=1;tr|A0A3Q1MQM3|A0A3Q1MQM3_BOVIN ST13 Hsp70 interacting protein OS=Bos taurus OX=9913 GN=ST13 PE=4 SV=1;tr|A0A3Q1M4L0|A0A3Q1M4L0_BOVIN TPR_REGION domain-co										ST13	0.0837862	-1.4236	7.53964e+07	2.09732e+07	1.03933e+08	1.32266e+07	8.72832e+07	4.2208e+07	6.7658e+07	9.4111e+07	8.5722e+07	9.6871e+07	1.1563e+08	8.8821e+07	1.1441e+08	8	8	26	41.444	0	56.577	37
Q3T0B6	Q3T0B6	sp|Q3T0B6|C1QBP_BOVIN Complement component 1 Q subcomponent-binding protein, mitochondrial OS=Bos taurus OX=9913 GN=C1QBP PE=2 SV=1										C1QBP	0.0843155	2.96844	1.32881e+07	2.11153e+06	6.29949e+06	3.78053e+06	1.53635e+07	1.2407e+07	1.0485e+07	1.2751e+07	1.5434e+07	9.0555e+06	715544	7.487e+06	7.9399e+06	3	3	15.1	30.606	0	9.6488	16
Q0P570	Q0P570	sp|Q0P570|MVD1_BOVIN Diphosphomevalonate decarboxylase OS=Bos taurus OX=9913 GN=MVD PE=2 SV=1										MVD	0.0847808	1.27035	8.57032e+06	1.20212e+06	6.80438e+06	1.31843e+06	9.90482e+06	7.6775e+06	9.6956e+06	7.1917e+06	8.382e+06	7.3144e+06	7.5347e+06	4.8329e+06	7.5355e+06	3	3	10.2	43.731	0	8.1245	20
Q6B410;Q27996;G1K230;A0A3Q1M4Y5;F1MEC3;G5E502	Q6B410;Q27996;G1K230;A0A3Q1M4Y5;F1MEC3;G5E502;Q06285;Q06284;Q06283;P04421	sp|Q6B410|LYSI_BOVIN Lysozyme C, intestinal isozyme OS=Bos taurus OX=9913 PE=2 SV=1;sp|Q27996|LYSCT_BOVIN Lysozyme C, tracheal isozyme OS=Bos taurus OX=9913 PE=2 SV=1;tr|G1K230|G1K230_BOVIN Lysozyme OS=Bos taurus OX=9913 GN=LOC785803 PE=3 SV=2;tr|A0A3Q1M4Y										LOC785803	0.0848498	-2.03729	1.15215e+06	605797	2.11973e+06	661566	564886	1.38397e+06	1.5809e+06	1.7799e+06	451119	2.5845e+06	1.8719e+06	1.2999e+06	2.7226e+06	3	1	20.4	16.391	0	3.5211	8
Q5E995;A0A3Q1N412	Q5E995;A0A3Q1N412;A0A3Q1NAF9;F1MKZ5	sp|Q5E995|RS6_BOVIN 40S ribosomal protein S6 OS=Bos taurus OX=9913 GN=RPS6 PE=2 SV=1;tr|A0A3Q1N412|A0A3Q1N412_BOVIN Uncharacterized protein OS=Bos taurus OX=9913 PE=4 SV=1										RPS6	0.084915	-1.31609	7.0525e+07	1.58712e+07	9.19072e+07	1.62632e+07	7.08517e+07	5.5131e+07	5.4361e+07	8.94221e+07	8.2859e+07	8.3133e+07	8.9015e+07	7.9851e+07	1.1563e+08	3	3	14.1	28.666	0	73.191	32
E1BLL5	E1BLL5	tr|E1BLL5|E1BLL5_BOVIN Kynurenine formamidase OS=Bos taurus OX=9913 GN=AFMID PE=3 SV=3										AFMID	0.0856373	2.29751	3.86372e+06	891897	2.12278e+06	1.46235e+06	4.9962e+06	2.7696e+06	4.49e+06	3.7426e+06	3.3202e+06	3.7801e+06	2.8191e+06	490978	1.40093e+06	3	3	11.4	35.46	0	7.669	13
A0A3Q1LWV8;A0A3Q1LUE9;G3X7I5;G3MZE0;A0A3Q1MWF5	A0A3Q1LWV8;A0A3Q1LUE9;G3X7I5;G3MZE0;A0A3Q1MWF5	tr|A0A3Q1LWV8|A0A3Q1LWV8_BOVIN Ig-like domain-containing protein OS=Bos taurus OX=9913 PE=1 SV=1;tr|A0A3Q1LUE9|A0A3Q1LUE9_BOVIN Ig-like domain-containing protein OS=Bos taurus OX=9913 PE=1 SV=1;tr|G3X7I5|G3X7I5_BOVIN Uncharacterized protein OS=Bos taurus O											0.0856922	-4.48896	3.9654e+07	4.57286e+07	9.03738e+07	3.23988e+07	1.09731e+08	1.7054e+07	4.6462e+06	4.7876e+06	6.2051e+07	8.0784e+07	5.464e+07	1.3244e+08	9.36309e+07	2	1	14.7	16.433	0	63.397	16
Q2KJ77	Q2KJ77	tr|Q2KJ77|Q2KJ77_BOVIN HSPA (Heat shock 70kDa) binding protein, cytoplasmic cochaperone 1 OS=Bos taurus OX=9913 GN=HSPBP1 PE=2 SV=1										HSPBP1	0.0858685	-1.96287	1.20068e+06	1.03359e+06	1.93776e+06	328934	909365	677574	3.0412e+06	707151	668093	1.9331e+06	1.50165e+06	2.2946e+06	2.02169e+06	2	2	9	39.219	0	3.8402	6
P00426	P00426	sp|P00426|COX5A_BOVIN Cytochrome c oxidase subunit 5A, mitochondrial OS=Bos taurus OX=9913 GN=COX5A PE=1 SV=2										COX5A	0.0865187	-1.13742	1.4549e+08	1.37175e+07	1.656e+08	1.74006e+07	1.4768e+08	1.6854e+08	1.3677e+08	1.3866e+08	1.358e+08	1.5121e+08	1.875e+08	1.5201e+08	1.7168e+08	3	3	20.4	16.735	0	24.265	26
A0A3Q1M4X6	A0A3Q1M4X6	tr|A0A3Q1M4X6|A0A3Q1M4X6_BOVIN Single-strand selective monofunctional uracil DNA glycosylase OS=Bos taurus OX=9913 GN=SMUG1 PE=4 SV=1										SMUG1	0.0866392	12.1011	8.2616e+07	6.70004e+07	1.46147e+07	2.62677e+07	9.64983e+07	1.69171e+06	1.8321e+08	4.9519e+07	8.2161e+07	742366	1.7141e+06	5.4008e+07	1.99421e+06	1	1	7.5	28.142	0	2.8837	5
Q2KJI3;A0A3Q1MH36;A0A3Q1LTT1;A0A3Q1N7H1	Q2KJI3;A0A3Q1MH36;A0A3Q1LTT1;A0A3Q1N7H1	sp|Q2KJI3|FA49B_BOVIN Protein FAM49B OS=Bos taurus OX=9913 GN=FAM49B PE=2 SV=1;tr|A0A3Q1MH36|A0A3Q1MH36_BOVIN Protein FAM49B OS=Bos taurus OX=9913 GN=FAM49B PE=1 SV=1;tr|A0A3Q1LTT1|A0A3Q1LTT1_BOVIN Protein FAM49B OS=Bos taurus OX=9913 GN=FAM49B PE=1 SV=1;t										FAM49B	0.0873727	-1.48551	6.66499e+06	1.93962e+06	9.87928e+06	2.7356e+06	8.26395e+06	4.6383e+06	9.0411e+06	5.0426e+06	6.339e+06	9.3391e+06	1.2763e+07	6.352e+06	1.1063e+07	4	4	19.4	36.748	0	15.703	20
F1MVH9;A0A3Q1MTM8;A0A3Q1M3E0;A0A3Q1LU20;A0A3Q1MH99	F1MVH9;A0A3Q1MTM8;A0A3Q1M3E0;A0A3Q1LU20;A0A3Q1MH99	tr|F1MVH9|F1MVH9_BOVIN Zinc finger protein 207 OS=Bos taurus OX=9913 GN=ZNF207 PE=4 SV=3;tr|A0A3Q1MTM8|A0A3Q1MTM8_BOVIN Zinc finger protein 207 OS=Bos taurus OX=9913 GN=ZNF207 PE=4 SV=1;tr|A0A3Q1M3E0|A0A3Q1M3E0_BOVIN Zinc finger protein 207 OS=Bos taurus O										ZNF207	0.0886077	-1.74308	1.89569e+06	724360	3.06325e+06	588279	2.40849e+06	692332	2.4819e+06	1.8088e+06	2.0869e+06	2.4546e+06	2.6736e+06	3.4685e+06	3.6563e+06	1	1	3.2	43.337	0	3.1531	9
F1MUU5	F1MUU5	tr|F1MUU5|F1MUU5_BOVIN NLR family member X1 OS=Bos taurus OX=9913 GN=NLRX1 PE=4 SV=2										NLRX1	0.0886144	-1.4949	5.4094e+06	1.8819e+06	7.89887e+06	1.92296e+06	3.6181e+06	3.8938e+06	6.1871e+06	8.2324e+06	5.1156e+06	5.8813e+06	6.6315e+06	9.4387e+06	9.644e+06	6	6	7.9	107.19	0	9.5418	18
A6H7G2;A0A452DIT4	A6H7G2;A0A452DIT4	sp|A6H7G2|DBNL_BOVIN Drebrin-like protein OS=Bos taurus OX=9913 GN=DBNL PE=2 SV=1;tr|A0A452DIT4|A0A452DIT4_BOVIN Drebrin-like protein OS=Bos taurus OX=9913 GN=DBNL PE=4 SV=1										DBNL	0.0886361	-1.31265	1.91399e+07	3.08605e+06	2.55713e+07	7.28131e+06	1.93255e+07	1.7515e+07	1.6754e+07	2.44e+07	1.7705e+07	2.3708e+07	1.9859e+07	2.2494e+07	3.6224e+07	10	10	26	47.722	0	38.231	46
Q58DT1;E1BLQ8;A0A3Q1LP69;F1N7A3;A0A3Q1LKR0	Q58DT1;E1BLQ8;A0A3Q1LP69;F1N7A3;A0A3Q1LKR0	sp|Q58DT1|RL7_BOVIN 60S ribosomal protein L7 OS=Bos taurus OX=9913 GN=RPL7 PE=2 SV=1;tr|E1BLQ8|E1BLQ8_BOVIN Uncharacterized protein OS=Bos taurus OX=9913 PE=4 SV=2;tr|A0A3Q1LP69|A0A3Q1LP69_BOVIN Uncharacterized protein OS=Bos taurus OX=9913 PE=4 SV=1;tr|F1										RPL7	0.0888665	-1.20115	1.7132e+08	2.06296e+07	2.06518e+08	3.34562e+07	1.4426e+08	1.5822e+08	1.818e+08	1.973e+08	1.7502e+08	1.8453e+08	1.7759e+08	2.5123e+08	2.1272e+08	11	11	34.7	29.168	0	118.23	74
Q5E9C2;A0A3Q1MHV0	Q5E9C2;A0A3Q1MHV0	sp|Q5E9C2|DAD1_BOVIN Dolichyl-diphosphooligosaccharide--protein glycosyltransferase subunit DAD1 OS=Bos taurus OX=9913 GN=DAD1 PE=3 SV=3;tr|A0A3Q1MHV0|A0A3Q1MHV0_BOVIN Dolichyl-diphosphooligosaccharide--protein glycosyltransferase subunit DAD1 OS=Bos tauru										DAD1	0.090271	-1.32725	2.31021e+07	4.21646e+06	3.08793e+07	7.20918e+06	1.70575e+07	2.0773e+07	2.7854e+07	2.4833e+07	2.4993e+07	2.6751e+07	2.284e+07	3.7295e+07	3.6631e+07	3	3	28.3	12.495	0	29.106	24
A6QLP7;A0A3Q1LYJ9;A0A3Q1MZP8;A0A3Q1NJT2	A6QLP7;A0A3Q1LYJ9;A0A3Q1MZP8;A0A3Q1NJT2;A0A3Q1LU63	sp|A6QLP7|SSRA_BOVIN Translocon-associated protein subunit alpha OS=Bos taurus OX=9913 GN=SSR1 PE=2 SV=1;tr|A0A3Q1LYJ9|A0A3Q1LYJ9_BOVIN Translocon-associated protein subunit alpha OS=Bos taurus OX=9913 GN=SSR1 PE=1 SV=1;tr|A0A3Q1MZP8|A0A3Q1MZP8_BOVIN Trans										SSR1	0.0904971	-1.54456	1.06386e+08	4.89028e+07	1.52118e+08	8.11198e+06	1.20237e+08	6.3238e+07	9.5952e+07	1.8376e+08	6.8746e+07	1.4581e+08	1.5491e+08	1.454e+08	1.6235e+08	3	3	14.7	32.054	0	70.633	33
Q9BGI2;A0A3Q1LW10;A0A452DI43;A0A3Q1MAI4	Q9BGI2;A0A3Q1LW10;A0A452DI43;A0A3Q1MAI4	sp|Q9BGI2|PRDX4_BOVIN Peroxiredoxin-4 OS=Bos taurus OX=9913 GN=PRDX4 PE=2 SV=1;tr|A0A3Q1LW10|A0A3Q1LW10_BOVIN Peroxiredoxin-4 OS=Bos taurus OX=9913 GN=PRDX4 PE=4 SV=1;tr|A0A452DI43|A0A452DI43_BOVIN Peroxiredoxin-4 OS=Bos taurus OX=9913 GN=PRDX4 PE=4 SV=1;t										PRDX4	0.0911219	-1.20402	1.31657e+08	2.02574e+07	1.57873e+08	1.84176e+07	1.56914e+08	1.0818e+08	1.1709e+08	1.2915e+08	1.4695e+08	1.318e+08	1.7505e+08	1.6359e+08	1.6105e+08	11	9	48.9	30.741	0	70.473	98
A1A4J9;A0A3Q1N9H8	A1A4J9;A0A3Q1N9H8;A0A3Q1LPF1	tr|A1A4J9|A1A4J9_BOVIN DnaJ (Hsp40) homolog, subfamily A, member 3 OS=Bos taurus OX=9913 GN=DNAJA3 PE=2 SV=1;tr|A0A3Q1N9H8|A0A3Q1N9H8_BOVIN Uncharacterized protein OS=Bos taurus OX=9913 GN=DNAJA3 PE=3 SV=1										DNAJA3	0.091242	1.23125	2.25039e+07	3.72251e+06	1.82123e+07	2.73617e+06	2.65664e+07	1.7421e+07	2.1112e+07	2.168e+07	2.574e+07	1.7293e+07	2.2282e+07	1.6848e+07	1.6426e+07	4	4	11.9	49.253	0	12.949	32
F1MQ59;A0A3Q1MDI8;A0A3Q1MZ57	F1MQ59;A0A3Q1MDI8;A0A3Q1MZ57	tr|F1MQ59|F1MQ59_BOVIN Lysine demethylase 5A OS=Bos taurus OX=9913 GN=KDM5A PE=4 SV=3;tr|A0A3Q1MDI8|A0A3Q1MDI8_BOVIN Lysine demethylase 5A OS=Bos taurus OX=9913 GN=KDM5A PE=4 SV=1;tr|A0A3Q1MZ57|A0A3Q1MZ57_BOVIN Lysine demethylase 5A OS=Bos taurus OX=9913 G										KDM5A	0.0913836	-1.38185	2.8888e+07	8.41702e+06	3.90932e+07	6.922e+06	4.07501e+07	2.3662e+07	2.0082e+07	2.5762e+07	3.4184e+07	3.0867e+07	3.622e+07	4.6406e+07	4.288e+07	1	1	0.6	186.17	0.009283	1.7685	10
A0A3Q1N924	A0A3Q1N924	tr|A0A3Q1N924|A0A3Q1N924_BOVIN PDZ domain-containing protein OS=Bos taurus OX=9913 PE=4 SV=1											0.0916913	1.27641	1.32544e+06	221390	1.04425e+06	211051	1.64482e+06	1.2429e+06	1.4514e+06	1.1968e+06	1.0913e+06	1.1682e+06	1.2495e+06	984430	774884	2	2	6	43.553	0	3.0423	1
O02659	O02659	sp|O02659|MBL2_BOVIN Mannose-binding protein C OS=Bos taurus OX=9913 GN=MBL PE=2 SV=1										MBL	0.0917299	-1.36063	1.56782e+07	5.39757e+06	2.05443e+07	1.59896e+06	1.13351e+07	1.2737e+07	1.45e+07	2.5e+07	1.4819e+07	1.828e+07	2.0683e+07	2.1243e+07	2.1971e+07	4	4	15.3	26.471	0	11.422	21
F1MGH8;A6QLW8	F1MGH8;A6QLW8	tr|F1MGH8|F1MGH8_BOVIN Solute carrier family 22 member 7 OS=Bos taurus OX=9913 GN=SLC22A7 PE=4 SV=1;sp|A6QLW8|S22A7_BOVIN Solute carrier family 22 member 7 OS=Bos taurus OX=9913 GN=SLC22A7 PE=2 SV=1										SLC22A7	0.0920273	-2.05966	1.43214e+06	756690	2.57432e+06	646391	1.98967e+06	799362	1.8672e+06	438278	2.0662e+06	2.7119e+06	2.4783e+06	3.336e+06	1.7711e+06	2	2	3.1	59.973	0	3.0196	8
E1BGH0;A0A3Q1NB13	E1BGH0;A0A3Q1NB13	tr|E1BGH0|E1BGH0_BOVIN ATP binding cassette subfamily F member 1 OS=Bos taurus OX=9913 GN=ABCF1 PE=1 SV=2;tr|A0A3Q1NB13|A0A3Q1NB13_BOVIN ATP binding cassette subfamily F member 1 OS=Bos taurus OX=9913 GN=ABCF1 PE=1 SV=1										ABCF1	0.0924082	-2.06222	3.894e+06	1.81464e+06	6.86092e+06	205847	925004	4.4425e+06	5.7643e+06	3.7183e+06	4.6199e+06	7.0139e+06	6.6962e+06	6.6712e+06	7.0624e+06	6	6	8.7	95.3	0	21.397	26
Q58DP6;P15467	Q58DP6;P15467	tr|Q58DP6|Q58DP6_BOVIN Ribonuclease A family member 4 OS=Bos taurus OX=9913 GN=RNASE4 PE=2 SV=1;sp|P15467|RNAS4_BOVIN Ribonuclease 4 OS=Bos taurus OX=9913 GN=RNASE4 PE=1 SV=4										RNASE4	0.0925273	3.20231	9.65217e+06	2.75796e+06	5.04149e+06	4.74453e+06	1.19806e+07	6.8795e+06	1.3181e+07	8.3398e+06	7.8799e+06	8.8248e+06	9.462e+06	825382	1.05377e+06	2	2	19	16.938	0	8.7208	2
Q0P5G4	Q0P5G4	sp|Q0P5G4|KAT3_BOVIN Kynurenine--oxoglutarate transaminase 3 OS=Bos taurus OX=9913 GN=KYAT3 PE=2 SV=1										KYAT3	0.0927813	-1.33913	3.53907e+07	9.55839e+06	4.6553e+07	7.34308e+06	3.66675e+07	3.1139e+07	2.4776e+07	5.0574e+07	3.3797e+07	3.7188e+07	4.9891e+07	4.4836e+07	5.4297e+07	10	9	25.3	51.471	0	35.567	38
A0A3Q1LQT4;F1MIC9;A0A3Q1LJA4;A0A3Q1M3Y3	A0A3Q1LQT4;F1MIC9;A0A3Q1LJA4;A0A3Q1M3Y3	tr|A0A3Q1LQT4|A0A3Q1LQT4_BOVIN Dynactin subunit 1 OS=Bos taurus OX=9913 GN=DCTN1 PE=1 SV=1;tr|F1MIC9|F1MIC9_BOVIN Dynactin subunit 1 OS=Bos taurus OX=9913 GN=DCTN1 PE=1 SV=1;tr|A0A3Q1LJA4|A0A3Q1LJA4_BOVIN Dynactin subunit 1 OS=Bos taurus OX=9913 GN=DCTN1 P										DCTN1	0.0928717	1.72879	3.55172e+06	888190	2.23627e+06	1.09903e+06	4.6134e+06	2.5514e+06	3.5036e+06	2.8291e+06	4.2611e+06	3.2698e+06	967770	3.0315e+06	1.676e+06	6	6	6.1	131.03	0	16.692	18
G3X686;A0A3Q1LM14	G3X686;A0A3Q1LM14	tr|G3X686|G3X686_BOVIN Selenoprotein O OS=Bos taurus OX=9913 GN=SELENOO PE=3 SV=2;tr|A0A3Q1LM14|A0A3Q1LM14_BOVIN Selenoprotein O OS=Bos taurus OX=9913 GN=SELENOO PE=3 SV=1										SELENOO	0.0929037	1.50602	3.67112e+06	1.22696e+06	2.42007e+06	790521	4.8724e+06	2.8065e+06	2.7146e+06	2.814e+06	5.1481e+06	1.7574e+06	2.2103e+06	2.1453e+06	3.5673e+06	3	3	5.9	73.94	0	6.3265	6
Q95121;CON__Q95121	Q95121;CON__Q95121	sp|Q95121|PEDF_BOVIN Pigment epithelium-derived factor OS=Bos taurus OX=9913 GN=SERPINF1 PE=1 SV=1;										SERPINF1	0.094328	-1.71851	6.08595e+06	2.05923e+06	1.09776e+07	6.09979e+06	5.87436e+06	3.3555e+06	6.1447e+06	9.15569e+06	5.8995e+06	6.4668e+06	8.533e+06	8.92779e+06	1.9983e+07	6	6	16.6	46.228	0	16.617	11
A0A3Q1N3Q6;A0A3Q1N2J5;A0A3Q1MRD9;F1MYS7	A0A3Q1N3Q6;A0A3Q1N2J5;A0A3Q1MRD9;F1MYS7	tr|A0A3Q1N3Q6|A0A3Q1N3Q6_BOVIN Eukaryotic translation initiation factor 4B OS=Bos taurus OX=9913 GN=EIF4B PE=1 SV=1;tr|A0A3Q1N2J5|A0A3Q1N2J5_BOVIN Eukaryotic translation initiation factor 4B OS=Bos taurus OX=9913 GN=EIF4B PE=1 SV=1;tr|A0A3Q1MRD9|A0A3Q1MRD9										EIF4B	0.0945328	-1.26176	1.33316e+07	3.00576e+06	1.65347e+07	1.4713e+06	1.72668e+07	1.0509e+07	1.2895e+07	1.547e+07	1.0517e+07	1.4692e+07	1.6519e+07	1.6636e+07	1.8292e+07	2	2	4	64.822	0	7.6317	12
G3X7F6;A0A3Q1MCP6	G3X7F6;A0A3Q1MCP6	tr|G3X7F6|G3X7F6_BOVIN Androgen dependent TFPI regulating protein OS=Bos taurus OX=9913 GN=ADTRP PE=4 SV=1;tr|A0A3Q1MCP6|A0A3Q1MCP6_BOVIN Androgen dependent TFPI regulating protein OS=Bos taurus OX=9913 GN=ADTRP PE=4 SV=1										ADTRP	0.0951999	-6.53307	7.90268e+06	9.60192e+06	1.7535e+07	5.11507e+06	1.79739e+07	1.87336e+06	393568	1.8818e+07	454575	9.9471e+06	2.1e+07	1.9144e+07	2.0049e+07	2	2	8.3	26.923	0	29.285	7
A0A3Q1MRF4;F6QK60	A0A3Q1MRF4;F6QK60	tr|A0A3Q1MRF4|A0A3Q1MRF4_BOVIN NAD-dependent protein deacetylase OS=Bos taurus OX=9913 GN=SIRT2 PE=3 SV=1;tr|F6QK60|F6QK60_BOVIN NAD-dependent protein deacetylase OS=Bos taurus OX=9913 GN=SIRT2 PE=3 SV=2										SIRT2	0.0953395	1.3394	4.71802e+07	5.40421e+06	3.63853e+07	1.17694e+07	4.63029e+07	3.8692e+07	4.7171e+07	5.2042e+07	5.1693e+07	3.6198e+07	3.2565e+07	2.4373e+07	5.2405e+07	6	6	17.6	39.557	0	169.6	50
F1N117;A0A3Q1MD49;A0A3Q1LUV5	F1N117;A0A3Q1MD49;A0A3Q1LUV5	tr|F1N117|F1N117_BOVIN Uncharacterized protein OS=Bos taurus OX=9913 GN=LOC514257 PE=4 SV=2;tr|A0A3Q1MD49|A0A3Q1MD49_BOVIN Uncharacterized protein OS=Bos taurus OX=9913 GN=LOC514257 PE=4 SV=1;tr|A0A3Q1LUV5|A0A3Q1LUV5_BOVIN Uncharacterized protein OS=Bos ta										LOC514257	0.0957625	2.09099	5.29179e+06	1.29555e+06	3.14946e+06	2.24714e+06	4.88863e+06	4.7396e+06	7.5534e+06	4.2656e+06	5.0117e+06	1.47191e+06	1.01324e+06	4.5569e+06	5.5558e+06	5	3	11	65.489	0	12.208	19
F1MMJ5;Q32LP0	F1MMJ5;Q32LP0	tr|F1MMJ5|F1MMJ5_BOVIN Fermitin family homolog 3 OS=Bos taurus OX=9913 GN=FERMT3 PE=4 SV=3;sp|Q32LP0|URP2_BOVIN Fermitin family homolog 3 OS=Bos taurus OX=9913 GN=FERMT3 PE=2 SV=1										FERMT3	0.0965569	-1.28928	1.02597e+07	2.36721e+06	1.30547e+07	1.97744e+06	1.19359e+07	8.7762e+06	1.3403e+07	7.6019e+06	9.5813e+06	1.1572e+07	1.5939e+07	1.2014e+07	1.2694e+07	8	8	17.3	74.674	0	29.612	34
A0A3Q1MXF1;Q0VC96;A0A3Q1N6W1	A0A3Q1MXF1;Q0VC96;A0A3Q1N6W1	tr|A0A3Q1MXF1|A0A3Q1MXF1_BOVIN Thymocyte nuclear protein 1 OS=Bos taurus OX=9913 GN=THYN1 PE=4 SV=1;tr|Q0VC96|Q0VC96_BOVIN Thymocyte nuclear protein 1 OS=Bos taurus OX=9913 GN=THYN1 PE=2 SV=1;tr|A0A3Q1N6W1|A0A3Q1N6W1_BOVIN Thymocyte nuclear protein 1 OS=Bo										THYN1	0.096641	1.72824	1.01118e+07	2.47859e+06	6.33183e+06	2.76648e+06	1.08373e+07	1.3534e+07	1.0334e+07	9.09699e+06	6.7567e+06	6.5382e+06	7.4541e+06	8.8905e+06	2.4445e+06	6	6	21.2	34.216	0	36.458	19
A0A3Q1LWC1;P17694	A0A3Q1LWC1;P17694	tr|A0A3Q1LWC1|A0A3Q1LWC1_BOVIN NADH dehydrogenase [ubiquinone] iron-sulfur protein 2, mitochondrial OS=Bos taurus OX=9913 GN=NDUFS2 PE=3 SV=1;sp|P17694|NDUS2_BOVIN NADH dehydrogenase [ubiquinone] iron-sulfur protein 2, mitochondrial OS=Bos taurus OX=9913 G										NDUFS2	0.0967099	-1.27511	3.02528e+07	5.95147e+06	3.82515e+07	5.76414e+06	3.4769e+07	3.5026e+07	2.6512e+07	2.16e+07	3.3357e+07	3.904e+07	3.7521e+07	3.1204e+07	4.5241e+07	6	6	14.2	49.677	0	16.847	35
Q2KJI2	Q2KJI2	sp|Q2KJI2|STT3A_BOVIN Dolichyl-diphosphooligosaccharide--protein glycosyltransferase subunit STT3A OS=Bos taurus OX=9913 GN=STT3A PE=2 SV=1										STT3A	0.0971227	-1.18797	5.14522e+07	7.68476e+06	6.08808e+07	6.63903e+06	4.7979e+07	4.5731e+07	5.8742e+07	6.0665e+07	4.4144e+07	5.1306e+07	6.1544e+07	6.5788e+07	6.4885e+07	7	6	9.1	80.655	0	30.544	43
M0QW21	M0QW21	tr|M0QW21|M0QW21_BOVIN Aldo_ket_red domain-containing protein OS=Bos taurus OX=9913 GN=AKR1C3 PE=1 SV=1										AKR1C3	0.0972367	1.4725	2.01052e+09	7.66933e+08	1.29847e+09	1.85849e+08	2.72668e+09	1.4662e+09	2.9368e+09	1.2582e+09	1.6647e+09	1.5304e+09	1.0875e+09	1.2375e+09	1.3385e+09	21	8	62.8	36.801	0	323.31	127
A0A3Q1LLD8;Q0II22	A0A3Q1LLD8;Q0II22	tr|A0A3Q1LLD8|A0A3Q1LLD8_BOVIN E3 ubiquitin-protein ligase RNF126 OS=Bos taurus OX=9913 GN=RNF126 PE=4 SV=1;sp|Q0II22|RN126_BOVIN E3 ubiquitin-protein ligase RNF126 OS=Bos taurus OX=9913 GN=RNF126 PE=2 SV=1										RNF126	0.0974525	-1.42062	739948	195380	1.04486e+06	265970	899273	553401	853704	891390	501970	1.1241e+06	745689	940060	1.3696e+06	1	1	8.2	30.65	0	3.4445	3
A0A3Q1MQD7;G3MWH1;Q3SYU8	A0A3Q1MQD7;G3MWH1;Q3SYU8	tr|A0A3Q1MQD7|A0A3Q1MQD7_BOVIN TPD52 like 2 OS=Bos taurus OX=9913 GN=TPD52L2 PE=4 SV=1;tr|G3MWH1|G3MWH1_BOVIN TPD52 like 2 OS=Bos taurus OX=9913 GN=TPD52L2 PE=4 SV=1;tr|Q3SYU8|Q3SYU8_BOVIN TPD52 like 2 OS=Bos taurus OX=9913 GN=TPD52L2 PE=2 SV=1										TPD52L2	0.0975155	1.67427	2.36799e+07	8.98076e+06	1.44208e+07	6.45762e+06	2.28945e+07	1.5802e+07	2.6407e+07	1.5811e+07	3.7485e+07	2.3246e+07	7.8972e+06	1.4273e+07	1.2267e+07	5	5	21.8	26.023	0	11.786	24
Q148D5;F1MGC0	Q148D5;F1MGC0	sp|Q148D5|SUCB1_BOVIN Succinate--CoA ligase [ADP-forming] subunit beta, mitochondrial OS=Bos taurus OX=9913 GN=SUCLA2 PE=2 SV=1;tr|F1MGC0|F1MGC0_BOVIN Succinate--CoA ligase [ADP-forming] subunit beta, mitochondrial OS=Bos taurus OX=9913 GN=SUCLA2 PE=3 SV=2										SUCLA2	0.0976533	-2.51039	1.30823e+06	1.0332e+06	2.99743e+06	1.38565e+06	669489	1.62455e+06	788819	476574	2.9817e+06	3.6397e+06	3.8919e+06	3.5265e+06	931615	2	2	4.8	50.129	0	2.828	5
Q0VBW6;A0A3Q1MK76	Q0VBW6;A0A3Q1MK76	tr|Q0VBW6|Q0VBW6_BOVIN Galectin OS=Bos taurus OX=9913 GN=LGALS2 PE=1 SV=1;tr|A0A3Q1MK76|A0A3Q1MK76_BOVIN Galectin OS=Bos taurus OX=9913 GN=LGALS2 PE=1 SV=1										LGALS2	0.0988638	-2.09046	2.12844e+06	1.02432e+06	4.78851e+06	3.38171e+06	1.0083e+06	1.5944e+06	3.3411e+06	3.0871e+06	1.6113e+06	4.2562e+06	9.6627e+06	3.266e+06	1.96915e+06	4	4	40.5	13.487	0	7.8778	10
A7MBH9	A7MBH9;A0A3Q1M6Y5;A0A3Q1MSI3;P08239;A0A3Q1LFW2;P04695;P0C7Q4;P04696	tr|A7MBH9|A7MBH9_BOVIN G protein subunit alpha i2 OS=Bos taurus OX=9913 GN=GNAI2 PE=2 SV=1										GNAI2	0.0989409	-1.24938	8.08314e+07	1.66863e+07	9.95687e+07	9.71116e+06	9.67059e+07	6.0322e+07	9.6709e+07	6.7279e+07	8.3141e+07	1.0942e+08	1.0166e+08	8.6175e+07	1.0102e+08	9	5	29.3	40.477	0	63.049	70
Q3T0Y5;A0A3Q1LX83	Q3T0Y5;A0A3Q1LX83	sp|Q3T0Y5|PSA2_BOVIN Proteasome subunit alpha type-2 OS=Bos taurus OX=9913 GN=PSMA2 PE=1 SV=3;tr|A0A3Q1LX83|A0A3Q1LX83_BOVIN Proteasome subunit alpha type OS=Bos taurus OX=9913 PE=3 SV=1										PSMA2	0.0992444	2.84231	2.40609e+07	3.14709e+06	1.37795e+07	1.26831e+07	2.17906e+07	2.5758e+07	2.4491e+07	2.0171e+07	2.8094e+07	2.6557e+07	2.2808e+07	3.04545e+06	2.70775e+06	2	2	10.7	25.898	0	6.2205	10
Q0VFX9;A0A3Q1LIY9;A0A452DJL6	Q0VFX9;A0A3Q1LIY9;A0A452DJL6	sp|Q0VFX9|GGACT_BOVIN Gamma-glutamylaminecyclotransferase OS=Bos taurus OX=9913 GN=GGACT PE=2 SV=1;tr|A0A3Q1LIY9|A0A3Q1LIY9_BOVIN Gamma-glutamylaminecyclotransferase OS=Bos taurus OX=9913 GN=GGACT PE=4 SV=1;tr|A0A452DJL6|A0A452DJL6_BOVIN Gamma-glutamylamin										GGACT	0.0996378	1.28161	4.01818e+07	7.73411e+06	3.1361e+07	6.46169e+06	3.4926e+07	4.7699e+07	4.8835e+07	3.1508e+07	3.7941e+07	2.564e+07	3.1928e+07	2.7656e+07	4.022e+07	8	8	58.3	19.052	0	26.345	48
P11116	P11116	sp|P11116|LEG1_BOVIN Galectin-1 OS=Bos taurus OX=9913 GN=LGALS1 PE=1 SV=2										LGALS1	0.100049	-1.38394	1.14118e+08	3.08974e+07	1.57485e+08	3.83426e+07	1.64055e+08	1.1093e+08	8.8975e+07	1.183e+08	8.8328e+07	1.9271e+08	1.4257e+08	1.1031e+08	1.8435e+08	6	6	54.1	14.744	0	110.26	64
A0A3Q1MVT2;Q0VCY7	A0A3Q1MVT2;Q0VCY7;A0A3Q1LQP2	tr|A0A3Q1MVT2|A0A3Q1MVT2_BOVIN Serine/arginine-rich-splicing factor 1 OS=Bos taurus OX=9913 GN=SRSF1 PE=1 SV=1;sp|Q0VCY7|SRSF1_BOVIN Serine/arginine-rich splicing factor 1 OS=Bos taurus OX=9913 GN=SRSF1 PE=2 SV=1										SRSF1	0.100193	-1.14149	3.39561e+07	3.89006e+06	3.86535e+07	3.25422e+06	3.75862e+07	2.9339e+07	3.0216e+07	3.5658e+07	3.6981e+07	4.2199e+07	4.0633e+07	3.5986e+07	3.5796e+07	9	8	33.2	28.329	0	34.882	56
Q3SZF2;A0A3Q1MQE0;A0A3Q1LV05	Q3SZF2;A0A3Q1MQE0;A0A3Q1LV05	sp|Q3SZF2|ARF4_BOVIN ADP-ribosylation factor 4 OS=Bos taurus OX=9913 GN=ARF4 PE=2 SV=3;tr|A0A3Q1MQE0|A0A3Q1MQE0_BOVIN ADP-ribosylation factor 4 OS=Bos taurus OX=9913 GN=ARF4 PE=1 SV=1;tr|A0A3Q1LV05|A0A3Q1LV05_BOVIN Uncharacterized protein OS=Bos taurus OX=										ARF4	0.100973	1.66962	1.7395e+08	2.86876e+07	1.14651e+08	5.06718e+07	1.96438e+08	2.0531e+08	1.7899e+08	1.4916e+08	1.3985e+08	1.2067e+08	1.312e+08	1.6311e+08	4.3626e+07	6	3	38.3	20.527	0	45.224	44
Q3T171	Q3T171;A0A3Q1M547	sp|Q3T171|RL36_BOVIN 60S ribosomal protein L36 OS=Bos taurus OX=9913 GN=RPL36 PE=3 SV=3										RPL36	0.101422	-1.43371	3.10679e+07	9.60444e+06	4.41395e+07	1.22516e+07	2.91683e+07	2.3961e+07	2.1673e+07	4.5621e+07	3.4916e+07	3.3168e+07	3.7126e+07	6.0846e+07	4.5418e+07	5	5	30.5	12.224	0	27.925	24
Q762I5	Q762I5	sp|Q762I5|RETN_BOVIN Resistin OS=Bos taurus OX=9913 GN=RETN PE=3 SV=1										RETN	0.101525	-1.52852	2.65377e+06	1.37346e+06	3.78645e+06	700301	1.83443e+06	2.0354e+06	5.0948e+06	2.0299e+06	2.2743e+06	3.5456e+06	3.681e+06	3.1404e+06	4.7788e+06	1	1	12.8	11.469	0	3.3409	9
P05980;P52897	P05980;P52897	sp|P05980|PGFS1_BOVIN Prostaglandin F synthase 1 OS=Bos taurus OX=9913 PE=1 SV=3;sp|P52897|PGFS2_BOVIN Prostaglandin F synthase 2 OS=Bos taurus OX=9913 PE=2 SV=1											0.101811	-3.02574	1.56408e+07	1.13669e+07	3.45783e+07	1.23545e+07	2.78312e+07	1.8982e+06	1.5108e+07	2.6088e+07	7.2784e+06	3.4541e+07	5.0476e+07	3.2948e+07	2.0348e+07	15	4	43.3	36.72	0	31.192	29
Q3T0Y1	Q3T0Y1	tr|Q3T0Y1|Q3T0Y1_BOVIN Ubiquitin thioesterase OS=Bos taurus OX=9913 GN=OTUB1 PE=1 SV=1										OTUB1	0.102189	1.3824	2.49834e+07	6.95034e+06	1.76718e+07	3.06091e+06	2.93549e+07	1.5176e+07	3.3531e+07	2.355e+07	2.3305e+07	1.7456e+07	1.8519e+07	1.3672e+07	2.104e+07	8	8	34.3	31.308	0	17.716	29
Q5E9F8;G3MYD7;A5PK61;P84227;P68432;G3N2P2;E1BGN3;A0A3Q1M588;G3MWX6;A0A3Q1MPB8;Q3SZB8	Q5E9F8;G3MYD7;A5PK61;P84227;P68432;G3N2P2;E1BGN3;A0A3Q1M588;G3MWX6;A0A3Q1MPB8;Q3SZB8;A0A3Q1LMR9	sp|Q5E9F8|H33_BOVIN Histone H3.3 OS=Bos taurus OX=9913 GN=H3-3A PE=1 SV=3;tr|G3MYD7|G3MYD7_BOVIN Histone H3 OS=Bos taurus OX=9913 GN=LOC100297725 PE=3 SV=1;sp|A5PK61|H3C_BOVIN Histone H3.3C OS=Bos taurus OX=9913 GN=H3F3C PE=2 SV=1;sp|P84227|H32_BOVIN Histo										H3-3A	0.103772	2.67774	2.35648e+09	3.00566e+08	1.39768e+09	1.3335e+09	2.42881e+09	1.8297e+09	2.453e+09	2.5867e+09	2.4842e+09	3.0553e+09	2.9451e+08	1.9003e+09	3.4062e+08	6	6	43.4	15.328	0	239.43	35
A0A3Q1LSX3;Q24K22;E1BDW7	A0A3Q1LSX3;Q24K22;E1BDW7	tr|A0A3Q1LSX3|A0A3Q1LSX3_BOVIN Hepatocyte growth factor-like protein OS=Bos taurus OX=9913 GN=MST1 PE=3 SV=1;sp|Q24K22|HGFL_BOVIN Hepatocyte growth factor-like protein OS=Bos taurus OX=9913 GN=MST1 PE=2 SV=1;tr|E1BDW7|E1BDW7_BOVIN Hepatocyte growth factor-										MST1	0.103894	-2.24801	1.10801e+06	765271	2.53425e+06	1.56654e+06	1.08781e+06	877040	2.4207e+06	610649	543848	898577	4.3451e+06	3.281e+06	1.61233e+06	2	2	4.4	78.404	0	4.0136	2
Q3B7N2;A0A3Q1MPS4;A0A3Q1MBS5	Q3B7N2;A0A3Q1MPS4;A0A3Q1MBS5;A0A3Q1M2X5;Q0III9	sp|Q3B7N2|ACTN1_BOVIN Alpha-actinin-1 OS=Bos taurus OX=9913 GN=ACTN1 PE=2 SV=1;tr|A0A3Q1MPS4|A0A3Q1MPS4_BOVIN Alpha-actinin-1 OS=Bos taurus OX=9913 GN=ACTN1 PE=1 SV=1;tr|A0A3Q1MBS5|A0A3Q1MBS5_BOVIN Alpha-actinin-1 OS=Bos taurus OX=9913 GN=ACTN1 PE=1 SV=1										ACTN1	0.104393	-1.18738	1.00659e+08	1.63813e+07	1.18427e+08	8.53175e+06	1.15739e+08	1.1197e+08	1.0928e+08	7.923e+07	8.7075e+07	1.223e+08	1.253e+08	1.0604e+08	1.2007e+08	36	21	48.3	102.98	0	161.49	128
Q2TBQ5	Q2TBQ5;A0A3Q1LJM7	sp|Q2TBQ5|RL7A_BOVIN 60S ribosomal protein L7a OS=Bos taurus OX=9913 GN=RPL7A PE=2 SV=3										RPL7A	0.105038	-1.28305	1.93011e+08	4.06343e+07	2.46745e+08	4.73033e+07	1.62324e+08	1.5231e+08	2.1919e+08	2.4952e+08	1.8171e+08	1.9559e+08	2.2881e+08	3.0763e+08	2.5495e+08	10	10	32.3	30.025	0	45.53	73
Q58DM8;A0A3Q1MLN1;A0A3Q1MPG5	Q58DM8;A0A3Q1MLN1;A0A3Q1MPG5	sp|Q58DM8|ECHM_BOVIN Enoyl-CoA hydratase, mitochondrial OS=Bos taurus OX=9913 GN=ECHS1 PE=2 SV=1;tr|A0A3Q1MLN1|A0A3Q1MLN1_BOVIN Enoyl-CoA hydratase, mitochondrial OS=Bos taurus OX=9913 GN=ECHS1 PE=1 SV=1;tr|A0A3Q1MPG5|A0A3Q1MPG5_BOVIN Enoyl-CoA hydratase,										ECHS1	0.105124	1.19969	4.50871e+09	5.35421e+08	3.78508e+09	7.18934e+08	4.36822e+09	4.3524e+09	4.5225e+09	5.379e+09	3.9214e+09	3.7293e+09	3.2894e+09	3.3026e+09	4.819e+09	13	13	40.3	31.243	0	323.31	268
Q3T0Y8	Q3T0Y8	sp|Q3T0Y8|VAMP8_BOVIN Vesicle-associated membrane protein 8 OS=Bos taurus OX=9913 GN=VAMP8 PE=3 SV=1										VAMP8	0.105307	2.49717	1.06619e+07	2.77101e+06	6.06275e+06	5.11696e+06	9.51518e+06	1.007e+07	1.3722e+07	6.9343e+06	1.3068e+07	9.5876e+06	1.97377e+06	1.1307e+07	1.38264e+06	3	3	31	11.357	0	4.2983	12
P41976;E1BHL1	P41976;E1BHL1	sp|P41976|SODM_BOVIN Superoxide dismutase [Mn], mitochondrial OS=Bos taurus OX=9913 GN=SOD2 PE=2 SV=1;tr|E1BHL1|E1BHL1_BOVIN Superoxide dismutase [Mn], mitochondrial OS=Bos taurus OX=9913 GN=SOD2 PE=4 SV=3										SOD2	0.106085	1.19673	4.12484e+08	5.7345e+07	3.4511e+08	5.23794e+07	4.9221e+08	3.8756e+08	4.5038e+08	3.5124e+08	3.8103e+08	2.8086e+08	3.5067e+08	3.4018e+08	4.0873e+08	5	5	26.1	24.638	0	65.85	62
F6R4N7	F6R4N7	tr|F6R4N7|F6R4N7_BOVIN Superoxide dismutase [Cu-Zn] OS=Bos taurus OX=9913 GN=SOD3 PE=1 SV=1										SOD3	0.106623	1.44047	1.31823e+07	789095	9.87093e+06	4.6934e+06	1.40163e+07	1.2794e+07	1.4055e+07	1.2441e+07	1.2605e+07	8.3227e+06	8.8834e+06	5.6846e+06	1.6593e+07	5	5	29.8	27.39	0	14.882	15
A6QQI8	A6QQI8	tr|A6QQI8|A6QQI8_BOVIN MMAA protein OS=Bos taurus OX=9913 GN=MMAA PE=2 SV=1										MMAA	0.106658	-1.23416	1.92886e+07	4.24477e+06	2.33802e+07	1.35521e+06	2.46332e+07	1.4939e+07	2.272e+07	1.8304e+07	1.5847e+07	2.2406e+07	2.5384e+07	2.2777e+07	2.2954e+07	6	6	17.8	46.659	0	34.635	44
Q2KHT9;A0A3Q1LNS3	Q2KHT9;A0A3Q1LNS3	sp|Q2KHT9|ACBD4_BOVIN Acyl-CoA-binding domain-containing protein 4 OS=Bos taurus OX=9913 GN=ACBD4 PE=2 SV=1;tr|A0A3Q1LNS3|A0A3Q1LNS3_BOVIN Acyl-CoA-binding domain-containing protein 4 OS=Bos taurus OX=9913 GN=ACBD4 PE=4 SV=1										ACBD4	0.106892	1.74147	3.55782e+06	1.58339e+06	2.1244e+06	1.13597e+06	2.94697e+06	6.31655e+06	2.9326e+06	2.2992e+06	3.2938e+06	1.9002e+06	1.8395e+06	1.0354e+06	3.7225e+06	1	1	4.3	34.44	0	4.077	7
A5PK75;A0A3Q1MQM0	A5PK75;A0A3Q1MQM0	tr|A5PK75|A5PK75_BOVIN Torsin OS=Bos taurus OX=9913 GN=TOR1A PE=2 SV=1;tr|A0A3Q1MQM0|A0A3Q1MQM0_BOVIN Torsin OS=Bos taurus OX=9913 GN=TOR1A PE=3 SV=1										TOR1A	0.108124	-1.67619	1.30748e+06	631436	2.0045e+06	381714	1.12516e+06	1.52365e+06	1.10954e+06	2.24459e+06	534486	2.1886e+06	1.8166e+06	1.5775e+06	2.4353e+06	3	3	10.5	37.81	0	4.8325	10
E1BDW9	E1BDW9	tr|E1BDW9|E1BDW9_BOVIN Exocyst complex component 2 OS=Bos taurus OX=9913 GN=EXOC2 PE=3 SV=1										EXOC2	0.108787	-1.36394	1.55864e+07	4.70238e+06	2.08403e+07	3.8805e+06	1.37602e+07	1.6518e+07	1.0638e+07	1.3888e+07	2.3128e+07	2.0013e+07	2.4606e+07	1.5766e+07	2.2976e+07	1	1	0.9	103.34	0.0036777	2.0854	8
A6H7A2;P56658;A0A3Q1M5V8;A0A3Q1M5M9	A6H7A2;P56658;A0A3Q1M5V8;A0A3Q1M5M9	tr|A6H7A2|A6H7A2_BOVIN Adenosine deaminase OS=Bos taurus OX=9913 GN=ADA PE=2 SV=1;sp|P56658|ADA_BOVIN Adenosine deaminase OS=Bos taurus OX=9913 GN=ADA PE=1 SV=3;tr|A0A3Q1M5V8|A0A3Q1M5V8_BOVIN Adenosine deaminase OS=Bos taurus OX=9913 GN=ADA PE=3 SV=1;tr|A0										ADA	0.108844	-1.48634	6.27935e+07	1.88314e+07	9.2224e+07	2.50517e+07	5.10887e+07	7.4996e+07	3.5656e+07	8.0657e+07	7.157e+07	1.1451e+08	1.1004e+08	6.0671e+07	8.3675e+07	9	9	31.7	40.949	0	42.752	73
F1N455;Q3ZCJ8	F1N455;Q3ZCJ8	tr|F1N455|F1N455_BOVIN Dipeptidyl peptidase 1 OS=Bos taurus OX=9913 GN=CTSC PE=3 SV=1;sp|Q3ZCJ8|CATC_BOVIN Dipeptidyl peptidase 1 OS=Bos taurus OX=9913 GN=CTSC PE=2 SV=1										CTSC	0.109352	-1.57802	8.93515e+07	3.46031e+07	1.34986e+08	3.48163e+07	1.18442e+08	8.8411e+07	1.2748e+08	4.4125e+07	6.83e+07	9.8072e+07	1.6874e+08	1.128e+08	1.6033e+08	5	5	13.6	51.978	0	25.529	34
G3MWR4;A0A3Q1MAQ1	G3MWR4;A0A3Q1MAQ1;F6QVN4	tr|G3MWR4|G3MWR4_BOVIN Sodium/potassium-transporting ATPase subunit beta OS=Bos taurus OX=9913 GN=ATP1B1 PE=1 SV=1;tr|A0A3Q1MAQ1|A0A3Q1MAQ1_BOVIN Sodium/potassium-transporting ATPase subunit beta OS=Bos taurus OX=9913 GN=ATP1B1 PE=3 SV=1										ATP1B1	0.11015	-1.2366	1.14468e+07	2.3287e+06	1.3944e+07	1.22249e+06	1.39959e+07	8.1421e+06	1.19e+07	1.3016e+07	1.018e+07	1.4932e+07	1.287e+07	1.2903e+07	1.5071e+07	3	3	12.5	35.023	0	10.808	24
Q1RMU3;A6QL77	Q1RMU3;A6QL77	sp|Q1RMU3|P4HA1_BOVIN Prolyl 4-hydroxylase subunit alpha-1 OS=Bos taurus OX=9913 GN=P4HA1 PE=1 SV=1;tr|A6QL77|A6QL77_BOVIN Prolyl 4-hydroxylase subunit alpha-1 OS=Bos taurus OX=9913 GN=P4HA1 PE=2 SV=1										P4HA1	0.11033	-4.46331	2.89265e+06	4.52126e+06	8.48792e+06	6.03298e+06	1.09543e+07	659437	1.25264e+06	1.20317e+06	393655	7.0694e+06	1.558e+07	1.0167e+07	1.13527e+06	4	4	9.9	61.009	0	24.504	5
A8E4Q5	A8E4Q5	tr|A8E4Q5|A8E4Q5_BOVIN GAS2 protein OS=Bos taurus OX=9913 GN=GAS2 PE=2 SV=1										GAS2	0.110382	2.24434	1.36405e+07	2.17521e+06	7.74292e+06	4.26763e+06	1.56635e+07	1.2084e+07	1.5898e+07	1.3621e+07	1.0936e+07	9.6134e+06	9.6182e+06	1.0376e+07	1.36409e+06	4	4	16.6	34.859	0	37.52	24
CON__P35908v2;CON__P35908	CON__P35908v2;CON__P35908;CON__Q6NXH9;G3MZ71	;											0.110513	2.30716	1.92556e+08	1.70351e+08	6.23705e+07	1.35894e+07	5.84095e+07	2.5528e+08	4.6308e+08	6.9089e+07	1.1692e+08	7.0723e+07	7.3654e+07	6.1612e+07	4.3493e+07	27	16	47.7	65.432	0	236.78	78
E1BMH4	E1BMH4;Q3T0W1;A0A3Q1LW40	tr|E1BMH4|E1BMH4_BOVIN Enoyl-CoA hydratase and 3-hydroxyacyl CoA dehydrogenase OS=Bos taurus OX=9913 GN=EHHADH PE=1 SV=1										EHHADH	0.110883	1.22089	2.23553e+09	1.73354e+08	1.8629e+09	4.11714e+08	2.29206e+09	2.0164e+09	2.4883e+09	2.1677e+09	2.2132e+09	1.7073e+09	2.1447e+09	1.3543e+09	2.2453e+09	35	35	49.5	79.7	0	323.31	355
F1MLB8	F1MLB8;A0A3Q1LZQ9	tr|F1MLB8|F1MLB8_BOVIN ATP synthase subunit alpha OS=Bos taurus OX=9913 GN=ATP5F1A PE=1 SV=1										ATP5F1A	0.112035	1.10405	2.26916e+09	1.89265e+08	2.0547e+09	1.62404e+08	2.17927e+09	2.0844e+09	2.5627e+09	2.3455e+09	2.1739e+09	2.0773e+09	2.2224e+09	1.8323e+09	2.0868e+09	24	1	47.2	59.689	0	323.31	324
G3X757;Q3ZBT1;A0A3Q1M0U9	G3X757;Q3ZBT1;A0A3Q1M0U9	tr|G3X757|G3X757_BOVIN Transitional endoplasmic reticulum ATPase OS=Bos taurus OX=9913 GN=VCP PE=3 SV=1;sp|Q3ZBT1|TERA_BOVIN Transitional endoplasmic reticulum ATPase OS=Bos taurus OX=9913 GN=VCP PE=2 SV=1;tr|A0A3Q1M0U9|A0A3Q1M0U9_BOVIN Transitional endopl										VCP	0.112358	-1.14977	3.41811e+08	3.09431e+07	3.94812e+08	5.93112e+07	3.54325e+08	3.4161e+08	3.1105e+08	3.8679e+08	3.1528e+08	3.7389e+08	3.6935e+08	3.5323e+08	4.8278e+08	31	31	43.2	89.302	0	323.31	251
G3X7D6;O18963;A0A3Q1M6C2	G3X7D6;O18963;A0A3Q1M6C2	tr|G3X7D6|G3X7D6_BOVIN Cytochrome P450 2E1 OS=Bos taurus OX=9913 GN=CYP2E1 PE=3 SV=1;sp|O18963|CP2E1_BOVIN Cytochrome P450 2E1 OS=Bos taurus OX=9913 GN=CYP2E1 PE=2 SV=1;tr|A0A3Q1M6C2|A0A3Q1M6C2_BOVIN Cytochrome P450 2E1 OS=Bos taurus OX=9913 GN=CYP2E1 PE=4										CYP2E1	0.11248	1.16553	1.42794e+09	1.43683e+08	1.2316e+09	2.02971e+08	1.27628e+09	1.6066e+09	1.4019e+09	1.3113e+09	1.5436e+09	1.1281e+09	1.1165e+09	1.1463e+09	1.5355e+09	18	16	39.1	58.171	0	267.76	180
A0JNJ5	A0JNJ5	sp|A0JNJ5|MYL1_BOVIN Myosin light chain 1/3, skeletal muscle isoform OS=Bos taurus OX=9913 GN=MYL1 PE=2 SV=1										MYL1	0.112584	8.33829	2.48582e+07	2.87256e+07	845947	245732	1.31112e+07	1.02064e+06	6.4674e+07	379890	4.5105e+07	1.0987e+06	602880	1.0116e+06	670605	6	6	39.6	20.932	0	44.431	15
Q862I1	Q862I1	sp|Q862I1|RL24_BOVIN 60S ribosomal protein L24 OS=Bos taurus OX=9913 GN=RPL24 PE=2 SV=2										RPL24	0.113366	-1.30202	6.91157e+07	1.63142e+07	8.81565e+07	1.04706e+07	6.17014e+07	4.374e+07	8.0567e+07	7.7926e+07	8.16439e+07	8.9145e+07	9.2715e+07	7.3305e+07	9.74611e+07	5	5	30.6	17.779	0	38.914	40
A5D9A8	A5D9A8	tr|A5D9A8|A5D9A8_BOVIN Squalene epoxidase OS=Bos taurus OX=9913 GN=SQLE PE=2 SV=1										SQLE	0.113823	2.3717	7.10891e+06	3.62333e+06	3.21811e+06	2.40424e+06	1.11931e+07	9.6128e+06	4.9418e+06	2.1511e+06	7.6458e+06	6.5659e+06	2.0326e+06	3.2302e+06	1.04374e+06	4	4	10.1	63.56	0	12.736	14
Q9TTK6;E1BD43	Q9TTK6;E1BD43;A0A452DHX8	sp|Q9TTK6|AOC3_BOVIN Membrane primary amine oxidase OS=Bos taurus OX=9913 GN=AOC3 PE=2 SV=3;tr|E1BD43|E1BD43_BOVIN Amine oxidase OS=Bos taurus OX=9913 GN=AOC3 PE=1 SV=2										AOC3	0.114109	-1.18311	4.68833e+08	7.93328e+07	5.4967e+08	4.36014e+07	5.16216e+08	3.7621e+08	5.734e+08	4.1039e+08	4.6795e+08	5.8766e+08	5.4154e+08	4.9145e+08	5.7803e+08	18	3	26.5	84.499	0	218.92	199
F1MYW1	F1MYW1	tr|F1MYW1|F1MYW1_BOVIN Stabilin 2 OS=Bos taurus OX=9913 GN=STAB2 PE=4 SV=3										STAB2	0.114325	-1.3832	2.43751e+07	6.60925e+06	3.33377e+07	8.15893e+06	1.70374e+07	1.7305e+07	2.8115e+07	2.9631e+07	2.9787e+07	3.441e+07	2.6879e+07	2.7595e+07	4.4467e+07	9	9	5.8	276.97	0	24.24	33
P24627	P24627	sp|P24627|TRFL_BOVIN Lactotransferrin OS=Bos taurus OX=9913 GN=LTF PE=1 SV=2										LTF	0.114428	-1.30959	6.51024e+07	2.08245e+07	8.27695e+07	9.08636e+06	5.1705e+07	6.0861e+07	1.0147e+08	5.1312e+07	6.0164e+07	7.3437e+07	9.0868e+07	9.02509e+07	7.6522e+07	19	18	31.8	78.056	0	49.431	76
A0A3S5ZP93;Q7YRC1	A0A3S5ZP93;Q7YRC1	tr|A0A3S5ZP93|A0A3S5ZP93_BOVIN Peptidylprolyl isomerase OS=Bos taurus OX=9913 GN=AIP PE=4 SV=1;sp|Q7YRC1|AIP_BOVIN AH receptor-interacting protein OS=Bos taurus OX=9913 GN=AIP PE=2 SV=1										AIP	0.1148	1.56506	1.12346e+06	100521	807589	477296	1.07559e+06	987120	1.1137e+06	1.2382e+06	1.2027e+06	413347	1.4803e+06	532897	803813	2	2	5.7	43.391	0.0033478	2.0947	4
A0A3Q1N471;A4FV54	A0A3Q1N471;A4FV54	tr|A0A3Q1N471|A0A3Q1N471_BOVIN Ras-related protein Rab-8A OS=Bos taurus OX=9913 GN=RAB8A PE=4 SV=1;sp|A4FV54|RAB8A_BOVIN Ras-related protein Rab-8A OS=Bos taurus OX=9913 GN=RAB8A PE=2 SV=1										RAB8A	0.115441	1.25238	6.86231e+06	1.60533e+06	5.37975e+06	525086	5.80554e+06	7.9972e+06	6.4489e+06	8.9891e+06	5.0708e+06	5.0177e+06	5.0179e+06	6.131e+06	5.3524e+06	4	2	18.9	22.723	0	4.943	17
A0A3Q1M857;A0A3Q1MRL0;A0A3Q1MNW6;A0A3Q1MMQ3;F1MZP8	A0A3Q1M857;A0A3Q1MRL0;A0A3Q1MNW6;A0A3Q1MMQ3;F1MZP8	tr|A0A3Q1M857|A0A3Q1M857_BOVIN PKS_ER domain-containing protein OS=Bos taurus OX=9913 GN=ADH1C PE=1 SV=1;tr|A0A3Q1MRL0|A0A3Q1MRL0_BOVIN PKS_ER domain-containing protein OS=Bos taurus OX=9913 GN=ADH1C PE=1 SV=1;tr|A0A3Q1MNW6|A0A3Q1MNW6_BOVIN Uncharacterized										ADH1C	0.116287	1.08413	1.38549e+10	1.0816e+09	1.2759e+10	6.14032e+08	1.51773e+10	1.2342e+10	1.358e+10	1.3609e+10	1.4566e+10	1.2246e+10	1.3622e+10	1.2408e+10	1.276e+10	26	24	72.7	40.138	0	323.31	510
A0A3Q1LX77;Q148I1;A0A3Q1LYY3	A0A3Q1LX77;Q148I1;A0A3Q1LYY3	tr|A0A3Q1LX77|A0A3Q1LX77_BOVIN Proteasomal ATPase-associated factor 1 OS=Bos taurus OX=9913 GN=PAAF1 PE=4 SV=1;sp|Q148I1|PAAF1_BOVIN Proteasomal ATPase-associated factor 1 OS=Bos taurus OX=9913 GN=PAAF1 PE=2 SV=1;tr|A0A3Q1LYY3|A0A3Q1LYY3_BOVIN Proteasomal										PAAF1	0.116635	1.46302	2.65847e+06	343561	1.95823e+06	936076	2.70257e+06	2.9067e+06	3.0568e+06	2.2376e+06	2.3887e+06	3.2208e+06	1.21228e+06	2.1151e+06	1.28475e+06	4	4	12.3	40.08	0	8.4527	10
P01966;CON__P01966;A0A452DIQ5	P01966;CON__P01966;A0A452DIQ5;F1MMI1;E1BAP8	sp|P01966|HBA_BOVIN Hemoglobin subunit alpha OS=Bos taurus OX=9913 GN=HBA PE=1 SV=2;;tr|A0A452DIQ5|A0A452DIQ5_BOVIN GLOBIN domain-containing protein OS=Bos taurus OX=9913 GN=HBA1 PE=3 SV=1										HBA	0.117068	1.31763	2.57927e+10	4.27157e+09	1.99148e+10	5.09241e+09	3.00178e+10	2.7496e+10	2.2738e+10	1.9953e+10	2.8759e+10	2.1027e+10	2.4768e+10	1.2736e+10	2.1128e+10	12	12	92.3	15.184	0	323.31	656
Q5E983;A0A3Q1LLH1	Q5E983;A0A3Q1LLH1	sp|Q5E983|EF1B_BOVIN Elongation factor 1-beta OS=Bos taurus OX=9913 GN=EEF1B PE=2 SV=3;tr|A0A3Q1LLH1|A0A3Q1LLH1_BOVIN Uncharacterized protein OS=Bos taurus OX=9913 PE=4 SV=1										EEF1B	0.117146	-1.26278	4.41881e+07	9.05391e+06	5.50237e+07	6.94385e+06	5.28317e+07	4.4332e+07	2.9014e+07	4.6261e+07	4.8502e+07	4.7757e+07	5.8047e+07	5.1075e+07	6.3216e+07	4	3	22.7	24.804	0	102.54	25
A6QQA9	A6QQA9	tr|A6QQA9|A6QQA9_BOVIN ACOT2 protein OS=Bos taurus OX=9913 GN=ACOT2 PE=2 SV=1										ACOT2	0.117266	2.23247	2.49655e+06	1.46933e+06	1.37034e+06	1.31663e+06	1.54996e+06	2.018e+06	5.1018e+06	2.0227e+06	1.7903e+06	1.1279e+06	541820	3.299e+06	512649	6	0	12.9	50.924	0	4.0926	8
P01096	P01096	sp|P01096|ATIF1_BOVIN ATPase inhibitor, mitochondrial OS=Bos taurus OX=9913 GN=ATP5IF1 PE=1 SV=2										ATP5IF1	0.117551	-4.70996	625578	484816	1.03597e+07	1.86827e+07	300062	384120	1.48149e+06	452920	509296	1.39316e+06	858677	3.8381e+07	806144	2	2	15.6	12.301	0.0023601	2.1738	3
Q95KV7	Q95KV7	sp|Q95KV7|NDUAD_BOVIN NADH dehydrogenase [ubiquinone] 1 alpha subcomplex subunit 13 OS=Bos taurus OX=9913 GN=NDUFA13 PE=1 SV=3										NDUFA13	0.117611	-1.48363	2.25223e+07	7.5612e+06	3.3377e+07	9.9783e+06	1.91747e+07	1.5537e+07	3.4156e+07	1.7841e+07	2.5903e+07	1.9455e+07	3.5448e+07	3.5406e+07	4.3199e+07	3	3	20.8	16.673	0	7.8267	19
A0A3Q1M2J4;A5PJR4	A0A3Q1M2J4;A5PJR4	tr|A0A3Q1M2J4|A0A3Q1M2J4_BOVIN Adenylosuccinate synthetase OS=Bos taurus OX=9913 GN=ADSS1 PE=3 SV=1;sp|A5PJR4|PURA1_BOVIN Adenylosuccinate synthetase isozyme 1 OS=Bos taurus OX=9913 GN=ADSS1 PE=2 SV=1										ADSS1	0.117768	1.54794	3.50384e+06	516431	2.45811e+06	1.03405e+06	3.5375e+06	2.8821e+06	4.2969e+06	3.5221e+06	3.2806e+06	3.2257e+06	2.3247e+06	3.2364e+06	1.04564e+06	2	2	6.4	46.275	0	6.3815	8
P23805	P23805;A0A452DJR7	sp|P23805|CONG_BOVIN Conglutinin OS=Bos taurus OX=9913 GN=CGN1 PE=1 SV=2										CGN1	0.118232	-2.37346	4.76295e+06	3.13924e+06	9.0287e+06	3.50083e+06	1.62184e+06	1.13143e+06	6.8177e+06	7.8338e+06	6.41e+06	7.074e+06	6.9774e+06	7.8134e+06	1.425e+07	4	2	13.7	37.994	0	18.296	17
Q6EWQ7;F1MN49	Q6EWQ7;F1MN49	sp|Q6EWQ7|IF5A1_BOVIN Eukaryotic translation initiation factor 5A-1 OS=Bos taurus OX=9913 GN=EIF5A PE=2 SV=3;tr|F1MN49|F1MN49_BOVIN Eukaryotic translation initiation factor 5A OS=Bos taurus OX=9913 GN=EIF5A2 PE=3 SV=2										EIF5A	0.11847	-1.43273	4.69493e+07	1.35457e+07	6.59473e+07	1.70075e+07	5.76134e+07	4.1952e+07	2.5495e+07	5.7117e+07	5.2569e+07	5.4012e+07	6.0092e+07	5.8521e+07	9.1164e+07	6	6	29.9	16.832	0	21.855	32
Q3T052;F1MMD7;CON__Q3T052;A0A3Q1MA31;A0A3Q1LZ09;A0A3Q1MGQ6	Q3T052;F1MMD7;CON__Q3T052;A0A3Q1MA31;A0A3Q1LZ09;A0A3Q1MGQ6	sp|Q3T052|ITIH4_BOVIN Inter-alpha-trypsin inhibitor heavy chain H4 OS=Bos taurus OX=9913 GN=ITIH4 PE=1 SV=1;tr|F1MMD7|F1MMD7_BOVIN Inter-alpha-trypsin inhibitor heavy chain H4 OS=Bos taurus OX=9913 GN=ITIH4 PE=4 SV=3;;tr|A0A3Q1MA31|A0A3Q1MA31_BOVIN Inter-a										ITIH4	0.11863	-1.61178	1.07851e+08	1.61648e+07	1.94871e+08	1.08841e+08	1.29727e+08	1.1239e+08	1.0956e+08	1.0238e+08	8.5197e+07	1.4728e+08	2.0811e+08	3.3954e+08	8.4555e+07	16	16	18.7	101.51	0	96.746	87
A0A3Q1M5R8;Q3ZBU5;A0A3Q1MRK2	A0A3Q1M5R8;Q3ZBU5;A0A3Q1MRK2	tr|A0A3Q1M5R8|A0A3Q1M5R8_BOVIN RRM domain-containing protein OS=Bos taurus OX=9913 PE=4 SV=1;tr|Q3ZBU5|Q3ZBU5_BOVIN FUS interacting protein (Serine/arginine-rich) 1 OS=Bos taurus OX=9913 GN=SRSF10 PE=2 SV=1;tr|A0A3Q1MRK2|A0A3Q1MRK2_BOVIN Serine and arginin										SRSF10	0.118657	-1.25611	6.89895e+06	865382	8.80667e+06	2.02055e+06	8.09164e+06	5.7396e+06	7.0417e+06	7.1216e+06	6.5002e+06	9.9992e+06	1.0548e+07	6.0188e+06	8.6607e+06	2	2	11.2	24.353	0	24.635	17
Q2HJB1;A0A3Q1MK68;Q0VD48;G3X8E2	Q2HJB1;A0A3Q1MK68;Q0VD48;G3X8E2	tr|Q2HJB1|Q2HJB1_BOVIN Vacuolar protein sorting 4 homolog A (S. cerevisiae) OS=Bos taurus OX=9913 GN=VPS4A PE=2 SV=1;tr|A0A3Q1MK68|A0A3Q1MK68_BOVIN Vacuolar protein sorting-associated protein 4B OS=Bos taurus OX=9913 GN=VPS4B PE=3 SV=1;sp|Q0VD48|VPS4B_BOVI										VPS4A	0.118976	-2.84897	3.13738e+06	1.69334e+06	6.87962e+06	2.31465e+06	3.56557e+06	315919	3.1921e+06	4.849e+06	3.7643e+06	4.5835e+06	5.1898e+06	8.89661e+06	8.84859e+06	2	1	6.3	35.753	0	3.8265	8
P05631	P05631	sp|P05631|ATPG_BOVIN ATP synthase subunit gamma, mitochondrial OS=Bos taurus OX=9913 GN=ATP5F1C PE=1 SV=3										ATP5F1C	0.11922	1.15059	3.28134e+08	3.79875e+07	2.85333e+08	3.53147e+07	3.12201e+08	3.8058e+08	3.5532e+08	2.9638e+08	2.9619e+08	2.9699e+08	3.2852e+08	2.6878e+08	2.4704e+08	8	8	27.9	33.072	0	101.97	91
Q58DS9;A0A3Q1N8E3	Q58DS9;A0A3Q1N8E3	sp|Q58DS9|RAB5C_BOVIN Ras-related protein Rab-5C OS=Bos taurus OX=9913 GN=RAB5C PE=2 SV=1;tr|A0A3Q1N8E3|A0A3Q1N8E3_BOVIN Ras-related protein Rab-5C OS=Bos taurus OX=9913 GN=RAB5C PE=1 SV=1										RAB5C	0.119242	-1.31592	5.50815e+07	1.00315e+07	7.32445e+07	1.78432e+07	6.50434e+07	3.9413e+07	5.9509e+07	5.1399e+07	6.0043e+07	7.2178e+07	8.1198e+07	4.898e+07	9.0622e+07	6	3	32.4	23.466	0	36.836	43
Q5E9I6;P84080;P84081;A0A3Q1M9Q8;A0A3Q1MW62	Q5E9I6;P84080;P84081;A0A3Q1M9Q8;A0A3Q1MW62	sp|Q5E9I6|ARF3_BOVIN ADP-ribosylation factor 3 OS=Bos taurus OX=9913 GN=ARF3 PE=2 SV=3;sp|P84080|ARF1_BOVIN ADP-ribosylation factor 1 OS=Bos taurus OX=9913 GN=ARF1 PE=1 SV=2;sp|P84081|ARF2_BOVIN ADP-ribosylation factor 2 OS=Bos taurus OX=9913 GN=ARF2 PE=2										ARF3	0.119262	-1.14143	6.0479e+07	5.28013e+06	6.93408e+07	1.00847e+07	6.8733e+07	5.6118e+07	5.5596e+07	6.0836e+07	6.1112e+07	6.511e+07	6.1278e+07	6.6925e+07	8.405e+07	6	3	38.1	20.601	0	35.548	35
Q17QC5;A0A3Q1NN45	Q17QC5;A0A3Q1NN45	sp|Q17QC5|AP2S1_BOVIN AP-2 complex subunit sigma OS=Bos taurus OX=9913 GN=AP2S1 PE=2 SV=1;tr|A0A3Q1NN45|A0A3Q1NN45_BOVIN AP complex subunit sigma OS=Bos taurus OX=9913 GN=AP2S1 PE=3 SV=1										AP2S1	0.119353	-2.46876	4.74214e+06	3.94295e+06	8.80275e+06	3.06269e+06	2.87195e+06	1.68403e+06	8.9896e+06	1.14143e+06	9.0237e+06	1.0584e+07	1.198e+07	5.1879e+06	7.4591e+06	2	2	10.6	17.018	0.0013703	2.3272	10
E1BFK0;A0A3Q1MFY3	E1BFK0;A0A3Q1MFY3	tr|E1BFK0|E1BFK0_BOVIN Phospholipase A2 group XIIB OS=Bos taurus OX=9913 GN=PLA2G12B PE=4 SV=1;tr|A0A3Q1MFY3|A0A3Q1MFY3_BOVIN Phospholipase A2 group XIIB OS=Bos taurus OX=9913 GN=PLA2G12B PE=4 SV=1										PLA2G12B	0.119532	-1.35118	9.85556e+06	2.50676e+06	1.29927e+07	2.08613e+06	5.55979e+06	1.0197e+07	1.1637e+07	1.0224e+07	1.166e+07	1.1596e+07	1.2101e+07	1.2176e+07	1.6098e+07	4	4	28.2	21.906	0	21.62	15
P25708;A0A3Q1MG52	P25708;A0A3Q1MG52	sp|P25708|NDUV1_BOVIN NADH dehydrogenase [ubiquinone] flavoprotein 1, mitochondrial OS=Bos taurus OX=9913 GN=NDUFV1 PE=1 SV=2;tr|A0A3Q1MG52|A0A3Q1MG52_BOVIN NADH dehydrogenase [ubiquinone] flavoprotein 1, mitochondrial OS=Bos taurus OX=9913 GN=NDUFV1 PE=3										NDUFV1	0.120441	-1.14136	4.68548e+07	4.43963e+06	5.36612e+07	7.44276e+06	4.33101e+07	5.4102e+07	4.3154e+07	4.6683e+07	4.7025e+07	5.2968e+07	4.7054e+07	5.0405e+07	6.4218e+07	11	11	25.9	50.651	0	74.415	48
Q58CY6;A0A140T841	Q58CY6;A0A140T841	sp|Q58CY6|PXL2B_BOVIN Prostamide/prostaglandin F synthase OS=Bos taurus OX=9913 GN=PRXL2B PE=2 SV=1;tr|A0A140T841|A0A140T841_BOVIN Prostamide/prostaglandin F synthase OS=Bos taurus OX=9913 GN=PRXL2B PE=4 SV=1										PRXL2B	0.120542	1.37104	1.92016e+07	5.67796e+06	1.36223e+07	2.2831e+06	2.70008e+07	2.0844e+07	1.7796e+07	1.1236e+07	1.9131e+07	1.4344e+07	1.6289e+07	1.0864e+07	1.2992e+07	3	3	13.9	21.497	0	5.7038	14
P62276;E1BNY4;A0A3Q1M1W8;A0A3Q1LUH9	P62276;E1BNY4;A0A3Q1M1W8;A0A3Q1LUH9	sp|P62276|RS29_BOVIN 40S ribosomal protein S29 OS=Bos taurus OX=9913 GN=RPS29 PE=3 SV=2;tr|E1BNY4|E1BNY4_BOVIN Ribosomal protein S29 OS=Bos taurus OX=9913 GN=RPS29 PE=4 SV=1;tr|A0A3Q1M1W8|A0A3Q1M1W8_BOVIN 40S ribosomal protein S29 OS=Bos taurus OX=9913 GN=										RPS29	0.121135	-2.2451	1.12121e+06	602763	2.63337e+06	1.67796e+06	1.17816e+06	2.02269e+06	877468	362253	1.16549e+06	4.8614e+06	800109	2.584e+06	2.28798e+06	1	1	19.6	6.6767	0	3.4041	5
Q863B3;A0A3Q1MBN7	Q863B3;A0A3Q1MBN7	sp|Q863B3|SND1_BOVIN Staphylococcal nuclease domain-containing protein 1 OS=Bos taurus OX=9913 GN=SND1 PE=1 SV=1;tr|A0A3Q1MBN7|A0A3Q1MBN7_BOVIN Staphylococcal nuclease domain-containing protein OS=Bos taurus OX=9913 GN=SND1 PE=1 SV=1										SND1	0.121319	-1.13779	1.72679e+08	1.80414e+07	1.96718e+08	2.43698e+07	1.77864e+08	1.5927e+08	2.0118e+08	1.5632e+08	1.6876e+08	1.7618e+08	2.3203e+08	1.8796e+08	1.907e+08	25	25	30.7	101.99	0	191.53	164
A6QQV3	A6QQV3	tr|A6QQV3|A6QQV3_BOVIN U6 snRNA-associated Sm-like protein LSm2 OS=Bos taurus OX=9913 GN=LSM2 PE=2 SV=1										LSM2	0.121818	2.39816	3.81958e+06	1.69059e+06	2.07342e+06	1.96926e+06	5.36408e+06	1.7183e+06	5.6654e+06	2.7314e+06	3.6187e+06	4.8328e+06	642842	670638	2.14739e+06	1	1	11.6	10.834	0.0023633	2.1883	3
A2I7N0;CON__A2I7N0;Q3ZEJ6	A2I7N0;CON__A2I7N0;Q3ZEJ6	sp|A2I7N0|SPA34_BOVIN Serpin A3-4 OS=Bos taurus OX=9913 GN=SERPINA3-4 PE=3 SV=1;;sp|Q3ZEJ6|SPA33_BOVIN Serpin A3-3 OS=Bos taurus OX=9913 GN=SERPINA3-3 PE=1 SV=2										SERPINA3-4	0.122257	-1.37535	2.66668e+08	5.93097e+07	3.74902e+08	1.33321e+08	3.54989e+08	2.6758e+08	2.4359e+08	1.9147e+08	2.7571e+08	3.1868e+08	5.6959e+08	3.4223e+08	2.6911e+08	12	0	27.7	46.311	0	53.805	94
Q1RMI2	Q1RMI2	tr|Q1RMI2|Q1RMI2_BOVIN Ras homolog family member G OS=Bos taurus OX=9913 GN=RHOG PE=1 SV=1										RHOG	0.122375	-1.23689	3.35552e+07	5.22331e+06	4.16995e+07	8.08032e+06	3.75471e+07	2.7016e+07	3.7354e+07	3.7126e+07	2.8733e+07	3.8661e+07	4.9038e+07	3.169e+07	4.7409e+07	7	7	44.5	21.28	0	39.742	57
P02672;CON__P02672;F6QND5;A0A3Q1LVV7	P02672;CON__P02672;F6QND5;A0A3Q1LVV7	sp|P02672|FIBA_BOVIN Fibrinogen alpha chain OS=Bos taurus OX=9913 GN=FGA PE=1 SV=5;;tr|F6QND5|F6QND5_BOVIN Fibrinogen alpha chain OS=Bos taurus OX=9913 GN=FGA PE=4 SV=1;tr|A0A3Q1LVV7|A0A3Q1LVV7_BOVIN Fibrinogen alpha chain OS=Bos taurus OX=9913 GN=FGA PE=4										FGA	0.122579	-1.38058	1.17871e+09	2.33353e+08	1.68632e+09	6.32049e+08	1.18062e+09	9.6891e+08	1.0388e+09	1.5691e+09	1.1361e+09	1.144e+09	2.5395e+09	1.784e+09	1.2778e+09	31	31	57.9	67.011	0	323.31	291
A5D7A5	A5D7A5	tr|A5D7A5|A5D7A5_BOVIN GOLGA5 protein OS=Bos taurus OX=9913 GN=GOLGA5 PE=2 SV=1										GOLGA5	0.123073	1.88292	1.76609e+06	1.14289e+06	801318	175589	2.38987e+06	1.22077e+06	3.44676e+06	598086	1.17496e+06	561039	913860	948664	781710	2	2	3.7	82.678	0.0083467	1.7916	2
A0A3Q1LZQ4;E1BAX6;A0A3Q1NAD5	A0A3Q1LZQ4;E1BAX6;A0A3Q1NAD5	tr|A0A3Q1LZQ4|A0A3Q1LZQ4_BOVIN Cytochrome P450 family 7 subfamily B member 1 OS=Bos taurus OX=9913 GN=CYP7B1 PE=3 SV=1;tr|E1BAX6|E1BAX6_BOVIN Cytochrome P450 family 7 subfamily B member 1 OS=Bos taurus OX=9913 GN=CYP7B1 PE=3 SV=2;tr|A0A3Q1NAD5|A0A3Q1NAD5_B										CYP7B1	0.123232	-1.45648	2.70935e+07	4.85405e+06	4.16763e+07	1.68358e+07	2.54436e+07	2.6417e+07	3.0011e+07	2.038e+07	3.3216e+07	4.2173e+07	4.0056e+07	2.1661e+07	6.2815e+07	10	10	23.1	49.633	0	46.589	45
P33046	P33046	sp|P33046|CTHL4_BOVIN Cathelicidin-4 OS=Bos taurus OX=9913 GN=CATHL4 PE=1 SV=1										CATHL4	0.123249	-1.51464	2.05203e+07	6.4277e+06	3.19828e+07	1.49113e+07	1.27863e+07	1.8675e+07	3.047e+07	2.1555e+07	1.9115e+07	2.3273e+07	2.6849e+07	5.4218e+07	2.3591e+07	5	3	25.7	16.479	0	28.492	16
P61282	P61282	sp|P61282|NEDD8_BOVIN NEDD8 OS=Bos taurus OX=9913 GN=NEDD8 PE=3 SV=1										NEDD8	0.123825	-2.20642	2.2622e+06	1.44449e+06	4.24032e+06	1.70389e+06	899398	634594	3.9621e+06	2.665e+06	3.1499e+06	2.7077e+06	2.8247e+06	5.7875e+06	5.6414e+06	2	2	17.3	9.0714	0	11.648	5
F1N1N6;F1MHI1	F1N1N6;F1MHI1	tr|F1N1N6|F1N1N6_BOVIN Perilipin OS=Bos taurus OX=9913 GN=PLIN2 PE=3 SV=1;tr|F1MHI1|F1MHI1_BOVIN Perilipin OS=Bos taurus OX=9913 GN=PLIN2 PE=3 SV=1										PLIN2	0.124144	2.90381	4.60125e+06	3.51332e+06	1.38059e+06	845042	1.02783e+07	4.55259e+06	3.8109e+06	630749	3.7337e+06	873232	2.2082e+06	1.9783e+06	462616	5	1	17.3	49.339	0	17.801	8
A0A3Q1MDG7;Q2HJ73;F1MPK4;A0A3Q1LUU2;A0A3Q1NAY9;A0A3Q1MBY6;A0A3Q1LRZ2;A0A3Q1LT48	A0A3Q1MDG7;Q2HJ73;F1MPK4;A0A3Q1LUU2;A0A3Q1NAY9;A0A3Q1MBY6;A0A3Q1LRZ2;A0A3Q1LT48	tr|A0A3Q1MDG7|A0A3Q1MDG7_BOVIN 3-hydroxyisobutyryl-CoA hydrolase, mitochondrial OS=Bos taurus OX=9913 GN=HIBCH PE=3 SV=1;sp|Q2HJ73|HIBCH_BOVIN 3-hydroxyisobutyryl-CoA hydrolase, mitochondrial OS=Bos taurus OX=9913 GN=HIBCH PE=2 SV=1;tr|F1MPK4|F1MPK4_BOVIN										HIBCH	0.124201	-1.28088	9.34787e+07	2.09631e+07	1.18078e+08	1.79822e+07	9.02047e+07	6.1605e+07	1.1378e+08	1.1112e+08	9.0684e+07	1.3355e+08	1.035e+08	1.0154e+08	1.3372e+08	11	11	30.1	40.175	0	44.169	67
CON__P02533	CON__P02533;CON__Q6IFX2;G3N2P6;P05785;CON__Q61782												0.124498	2.33578	6.42827e+07	6.84339e+07	2.13325e+07	9.76341e+06	4.15026e+07	4.3563e+07	1.8538e+08	1.809e+07	3.2878e+07	2.0337e+07	3.3999e+07	1.0185e+07	2.0809e+07	17	2	36	51.621	0	43.408	37
Q2UVX4;CON__Q2UVX4;A0A3Q1M2B2;A0A3Q1MGT0;A0A3Q1MHV6	Q2UVX4;CON__Q2UVX4;A0A3Q1M2B2;A0A3Q1MGT0;A0A3Q1MHV6	sp|Q2UVX4|CO3_BOVIN Complement C3 OS=Bos taurus OX=9913 GN=C3 PE=1 SV=2;;tr|A0A3Q1M2B2|A0A3Q1M2B2_BOVIN Complement C3 OS=Bos taurus OX=9913 GN=C3 PE=1 SV=1;tr|A0A3Q1MGT0|A0A3Q1MGT0_BOVIN Complement C3 OS=Bos taurus OX=9913 GN=C3 PE=1 SV=1;tr|A0A3Q1MHV6|A0A										C3	0.12458	-1.10212	1.33319e+09	1.28903e+08	1.4662e+09	9.58591e+07	1.42864e+09	1.2067e+09	1.2746e+09	1.5082e+09	1.2478e+09	1.4189e+09	1.6099e+09	1.4221e+09	1.4139e+09	65	65	41.1	187.25	0	323.31	534
P10575;G8JKV3;E1B773	P10575;G8JKV3;E1B773	sp|P10575|GLRX1_BOVIN Glutaredoxin-1 OS=Bos taurus OX=9913 GN=GLRX PE=1 SV=3;tr|G8JKV3|G8JKV3_BOVIN Glutaredoxin domain-containing protein OS=Bos taurus OX=9913 PE=4 SV=1;tr|E1B773|E1B773_BOVIN Glutaredoxin domain-containing protein OS=Bos taurus OX=9913 P										GLRX	0.1247	-1.16804	3.71813e+07	4.24292e+06	4.3572e+07	6.38531e+06	4.17074e+07	3.7579e+07	3.3031e+07	3.2681e+07	4.0908e+07	3.5108e+07	4.8556e+07	4.8457e+07	4.2167e+07	4	4	50	11.783	0	28.009	33
A0A452DI87;Q3T189;A0A3Q1LZ07	A0A452DI87;Q3T189;A0A3Q1LZ07	tr|A0A452DI87|A0A452DI87_BOVIN Succinate dehydrogenase [ubiquinone] iron-sulfur subunit, mitochondrial OS=Bos taurus OX=9913 GN=SDHB PE=3 SV=1;sp|Q3T189|SDHB_BOVIN Succinate dehydrogenase [ubiquinone] iron-sulfur subunit, mitochondrial OS=Bos taurus OX=991										SDHB	0.124773	1.12526	2.29591e+08	2.76013e+07	2.03013e+08	1.07195e+07	2.49714e+08	2.228e+08	1.8764e+08	2.2929e+08	2.5851e+08	2.0307e+08	2.1094e+08	2.102e+08	1.8784e+08	11	11	40.8	29.626	0	82.154	95
Q3ZC13;A0A452DIL3	Q3ZC13;A0A452DIL3;A0A3Q1MCG7	sp|Q3ZC13|AP2M1_BOVIN AP-2 complex subunit mu OS=Bos taurus OX=9913 GN=AP2M1 PE=1 SV=1;tr|A0A452DIL3|A0A452DIL3_BOVIN AP-2 complex subunit mu OS=Bos taurus OX=9913 GN=AP2M1 PE=3 SV=1										AP2M1	0.125462	1.17706	3.50399e+07	4.60076e+06	2.9834e+07	4.81964e+06	4.16756e+07	3.5665e+07	3.6316e+07	2.9728e+07	3.1815e+07	2.8153e+07	3.699e+07	2.652e+07	2.7673e+07	8	8	22.1	49.654	0	43.024	53
Q9BE39;F1MM07	Q9BE39;F1MM07	sp|Q9BE39|MYH7_BOVIN Myosin-7 OS=Bos taurus OX=9913 GN=MYH7 PE=1 SV=1;tr|F1MM07|F1MM07_BOVIN Myosin-7 OS=Bos taurus OX=9913 GN=MYH7 PE=3 SV=3										MYH7	0.126056	11.8013	6.2221e+07	1.23763e+08	863322	1.08242e+06	2.18935e+07	987509	2.8306e+08	332263	4.8317e+06	331620	259090	2.48531e+06	377270	30	10	17.1	223.23	0	170.25	47
A0A452DJE9;A0A452DKD0;P04973	A0A452DJE9;A0A452DKD0;P04973	tr|A0A452DJE9|A0A452DJE9_BOVIN Clathrin light chain OS=Bos taurus OX=9913 GN=CLTA PE=1 SV=1;tr|A0A452DKD0|A0A452DKD0_BOVIN Clathrin light chain OS=Bos taurus OX=9913 GN=CLTA PE=1 SV=1;sp|P04973|CLCA_BOVIN Clathrin light chain A OS=Bos taurus OX=9913 GN=CLT										CLTA	0.126717	-1.34829	2.70726e+07	9.14317e+06	3.5177e+07	4.38793e+06	3.06312e+07	1.8313e+07	2.069e+07	4.1146e+07	2.4583e+07	3.7788e+07	3.2288e+07	3.0703e+07	3.9929e+07	5	5	15.1	24.64	0	11.832	16
Q32PB0;F1N1S0	Q32PB0;F1N1S0	sp|Q32PB0|SSBP_BOVIN Single-stranded DNA-binding protein, mitochondrial OS=Bos taurus OX=9913 GN=SSBP1 PE=2 SV=1;tr|F1N1S0|F1N1S0_BOVIN Single-stranded DNA-binding protein, mitochondrial OS=Bos taurus OX=9913 GN=SSBP1 PE=3 SV=1										SSBP1	0.126723	-4.13867	8.35994e+06	7.08483e+06	2.25555e+07	1.82322e+07	1.32091e+06	605226	1.5387e+07	9.83959e+06	1.4647e+07	1.091e+07	1.2566e+07	4.9618e+07	1.7128e+07	3	3	21.6	17.207	0	17.012	10
Q29465;F1MHM5	Q29465;F1MHM5	sp|Q29465|SYYC_BOVIN Tyrosine--tRNA ligase, cytoplasmic OS=Bos taurus OX=9913 GN=YARS PE=2 SV=4;tr|F1MHM5|F1MHM5_BOVIN Tyrosine--tRNA ligase OS=Bos taurus OX=9913 GN=YARS1 PE=3 SV=1										YARS	0.126826	1.17649	4.15345e+07	5.81436e+06	3.53628e+07	5.49102e+06	5.17372e+07	3.7331e+07	3.8571e+07	3.9828e+07	4.0205e+07	3.5304e+07	4.2793e+07	2.9668e+07	3.3686e+07	16	16	31.1	59.149	0	44.227	57
F1N6W9;A8E654	F1N6W9;A8E654	tr|F1N6W9|F1N6W9_BOVIN Collagen type XVIII alpha 1 chain OS=Bos taurus OX=9913 GN=COL18A1 PE=4 SV=3;tr|A8E654|A8E654_BOVIN COL18A1 protein OS=Bos taurus OX=9913 GN=COL18A1 PE=2 SV=1										COL18A1	0.12685	-1.22885	5.53276e+07	8.84198e+06	6.8236e+07	1.29687e+07	5.23432e+07	6.287e+07	6.5514e+07	5.2107e+07	4.3804e+07	5.2554e+07	7.3582e+07	8.2802e+07	6.4006e+07	17	17	12.5	153.95	0	55.894	78
Q5E988;A0A3Q1MID4	Q5E988;A0A3Q1MID4	sp|Q5E988|RS5_BOVIN 40S ribosomal protein S5 OS=Bos taurus OX=9913 GN=RPS5 PE=2 SV=3;tr|A0A3Q1MID4|A0A3Q1MID4_BOVIN 40S ribosomal protein S5 OS=Bos taurus OX=9913 GN=RPS5 PE=3 SV=1										RPS5	0.127264	-1.25241	7.50439e+07	1.60251e+07	9.25545e+07	1.10078e+07	5.01797e+07	7.569e+07	9.1823e+07	7.1715e+07	8.5812e+07	8.7052e+07	9.7493e+07	1.0526e+08	8.0413e+07	4	4	24	22.876	0	39.234	22
G3N271	G3N271	tr|G3N271|G3N271_BOVIN Uncharacterized protein OS=Bos taurus OX=9913 PE=4 SV=2											0.128239	-1.88711	996218	457889	1.67094e+06	432978	1.41229e+06	262930	1.0997e+06	885974	1.3202e+06	2.2064e+06	1.158e+06	1.7382e+06	1.58116e+06	3	2	8.8	45.67	0	6.9739	4
A4IF97;Q5E9E2	A4IF97;Q5E9E2	sp|A4IF97|ML12B_BOVIN Myosin regulatory light chain 12B OS=Bos taurus OX=9913 GN=MYL12B PE=2 SV=1;sp|Q5E9E2|MYL9_BOVIN Myosin regulatory light polypeptide 9 OS=Bos taurus OX=9913 GN=MYL9 PE=2 SV=3										MYL12B	0.128377	-1.19745	9.14185e+07	5.97355e+06	1.11278e+08	2.29231e+07	9.32694e+07	1.0108e+08	8.7896e+07	8.6519e+07	8.8328e+07	1.324e+08	1.1459e+08	7.8803e+07	1.1932e+08	5	2	29.8	19.692	0	70.293	32
A0A452DJM0;Q24JY1;E1BII3;A0A452DJ23;E1B983;E1BED6	A0A452DJM0;Q24JY1;E1BII3;A0A452DJ23;E1B983;E1BED6	tr|A0A452DJM0|A0A452DJM0_BOVIN 60S ribosomal protein L23a OS=Bos taurus OX=9913 GN=RPL23A PE=3 SV=1;sp|Q24JY1|RL23A_BOVIN 60S ribosomal protein L23a OS=Bos taurus OX=9913 GN=RPL23A PE=2 SV=1;tr|E1BII3|E1BII3_BOVIN Ribosomal_L23eN domain-containing protein										RPL23A	0.128918	-1.17375	1.16954e+08	1.69115e+07	1.36887e+08	1.71442e+07	9.27793e+07	1.1695e+08	1.2408e+08	1.3896e+08	1.12e+08	1.4379e+08	1.1972e+08	1.5762e+08	1.2642e+08	7	7	36.2	16.898	0	59.854	53
F1N7U2	F1N7U2	tr|F1N7U2|F1N7U2_BOVIN NPL4 homolog, ubiquitin recognition factor OS=Bos taurus OX=9913 GN=NPLOC4 PE=4 SV=2										NPLOC4	0.128954	1.81162	4.37142e+06	555180	2.91526e+06	1.84799e+06	3.552e+06	4.6031e+06	4.6507e+06	4.0885e+06	4.9628e+06	3.9818e+06	4.9067e+06	1.86914e+06	903411	5	5	9.2	68.039	0	9.072	11
Q0IIL6;A0A3Q1NK91	Q0IIL6;A0A3Q1NK91	tr|Q0IIL6|Q0IIL6_BOVIN Hydroxysteroid (17-beta) dehydrogenase 4 OS=Bos taurus OX=9913 GN=HSD17B4 PE=1 SV=1;tr|A0A3Q1NK91|A0A3Q1NK91_BOVIN Hydroxysteroid 17-beta dehydrogenase 4 OS=Bos taurus OX=9913 GN=HSD17B4 PE=1 SV=1										HSD17B4	0.129043	1.22345	2.53701e+09	5.27334e+08	2.04678e+09	2.32523e+08	2.52897e+09	2.0047e+09	3.0605e+09	3.0721e+09	2.0188e+09	2.3822e+09	1.9275e+09	1.8609e+09	2.0165e+09	32	32	45.8	79.557	0	323.31	363
Q29RL9;F1MIT2;Q148K0;G1K224	Q29RL9;F1MIT2;Q148K0;G1K224	sp|Q29RL9|TCEA1_BOVIN Transcription elongation factor A protein 1 OS=Bos taurus OX=9913 GN=TCEA1 PE=2 SV=1;tr|F1MIT2|F1MIT2_BOVIN Transcription elongation factor A protein 1 OS=Bos taurus OX=9913 GN=TCEA1 PE=4 SV=2;sp|Q148K0|TCEA2_BOVIN Transcription elong										TCEA1	0.129255	1.50513	5.75093e+06	3.25857e+06	3.47715e+06	344469	1.14783e+07	4.048e+06	5.3497e+06	4.0915e+06	3.7872e+06	3.0063e+06	3.7798e+06	3.6807e+06	3.4418e+06	3	3	11	33.89	0	7.1108	18
A0JN39	A0JN39	sp|A0JN39|COPB_BOVIN Coatomer subunit beta OS=Bos taurus OX=9913 GN=COPB1 PE=1 SV=1										COPB1	0.129431	-1.21612	7.42394e+07	1.13561e+07	9.0629e+07	1.68528e+07	6.88093e+07	5.9637e+07	8.9806e+07	7.97e+07	7.3245e+07	7.1956e+07	1.0002e+08	1.0891e+08	8.163e+07	16	16	19.6	107.13	0	68.92	88
A4IFE6	A4IFE6	tr|A4IFE6|A4IFE6_BOVIN ABCE1 protein OS=Bos taurus OX=9913 GN=ABCE1 PE=2 SV=1										ABCE1	0.129488	-1.40881	1.10347e+07	3.34228e+06	1.49848e+07	2.45967e+06	1.26734e+07	5.698e+06	1.2505e+07	1.4255e+07	1.0042e+07	1.4611e+07	1.1957e+07	1.5449e+07	1.7922e+07	8	8	15.5	67.288	0	46.695	24
Q3T103	Q3T103	tr|Q3T103|Q3T103_BOVIN CDP-diacylglycerol--inositol 3-phosphatidyltransferase OS=Bos taurus OX=9913 GN=CDIPT PE=2 SV=1										CDIPT	0.129725	-1.24417	6.10999e+06	1.36836e+06	7.49965e+06	971302	6.54563e+06	4.6403e+06	4.9539e+06	8.0432e+06	6.3669e+06	8.3351e+06	7.021e+06	6.3622e+06	8.2803e+06	2	2	9.9	23.597	0	3.3643	6
E1BLS8	E1BLS8	tr|E1BLS8|E1BLS8_BOVIN Elastin microfibril interfacer 1 OS=Bos taurus OX=9913 GN=EMILIN1 PE=4 SV=1										EMILIN1	0.130164	-1.20667	3.45077e+07	7.51251e+06	4.11572e+07	4.46609e+06	4.79026e+07	3.2054e+07	3.035e+07	3.1202e+07	3.103e+07	4.3746e+07	4.545e+07	4.0065e+07	3.5368e+07	18	18	24.7	106.89	0	119.33	101
Q148N0;A0A3Q1MVL5;A0A3Q1NKS6	Q148N0;A0A3Q1MVL5;A0A3Q1NKS6;F1MWG1	sp|Q148N0|ODO1_BOVIN 2-oxoglutarate dehydrogenase, mitochondrial OS=Bos taurus OX=9913 GN=OGDH PE=2 SV=1;tr|A0A3Q1MVL5|A0A3Q1MVL5_BOVIN 2-oxoglutarate dehydrogenase, mitochondrial OS=Bos taurus OX=9913 GN=OGDH PE=1 SV=1;tr|A0A3Q1NKS6|A0A3Q1NKS6_BOVIN 2-oxo										OGDH	0.130643	1.18203	8.57024e+07	1.09558e+07	7.27962e+07	1.28035e+07	7.28588e+07	7.6191e+07	9.92221e+07	9.132e+07	8.892e+07	6.628e+07	6.9804e+07	6.3494e+07	9.16069e+07	18	18	19.6	115.81	0	62.503	90
A1A4J8;A0A3Q1MGG1	A1A4J8;A0A3Q1MGG1	sp|A1A4J8|SCO1_BOVIN Protein SCO1 homolog, mitochondrial OS=Bos taurus OX=9913 GN=SCO1 PE=2 SV=1;tr|A0A3Q1MGG1|A0A3Q1MGG1_BOVIN Protein SCO1 homolog, mitochondrial OS=Bos taurus OX=9913 GN=SCO1 PE=4 SV=1										SCO1	0.130715	3.40824	3.05709e+07	4.22829e+06	1.92424e+07	2.23825e+07	3.61753e+07	3.0634e+07	3.1075e+07	2.426e+07	3.071e+07	5.0385e+07	4.8172e+06	2.0508e+07	1.25954e+06	6	6	17.4	33.657	0	7.9876	13
CON__P04264	CON__P04264												0.130831	2.51727	1.07926e+09	1.0199e+09	2.83615e+08	4.98341e+07	2.73791e+08	1.8637e+09	2.4678e+09	2.6592e+08	5.2507e+08	2.7045e+08	3.5644e+08	2.4394e+08	2.6363e+08	32	21	53.3	66.017	0	323.31	263
E1B726;A7E350	E1B726;A7E350	tr|E1B726|E1B726_BOVIN Plasminogen OS=Bos taurus OX=9913 GN=PLG PE=3 SV=2;tr|A7E350|A7E350_BOVIN PLG protein OS=Bos taurus OX=9913 GN=PLG PE=2 SV=1										PLG	0.131028	-1.18641	1.04901e+08	1.86892e+07	1.23325e+08	1.1834e+07	9.64782e+07	8.3281e+07	1.271e+08	1.2177e+08	9.5878e+07	1.0786e+08	1.358e+08	1.2805e+08	1.2159e+08	31	3	47.4	91.242	0	163.01	163
F1MZK0;P31717	F1MZK0;P31717	tr|F1MZK0|F1MZK0_BOVIN Glycylpeptide N-tetradecanoyltransferase OS=Bos taurus OX=9913 GN=NMT1 PE=3 SV=1;sp|P31717|NMT1_BOVIN Glycylpeptide N-tetradecanoyltransferase 1 OS=Bos taurus OX=9913 GN=NMT1 PE=1 SV=2										NMT1	0.131155	-1.3216	5.66867e+06	1.50094e+06	7.32778e+06	1.16518e+06	6.19812e+06	7.5337e+06	5.1068e+06	6.0286e+06	3.4761e+06	7.3172e+06	8.8112e+06	5.9638e+06	7.2189e+06	4	4	11.5	56.805	0	11.993	11
P83095;A5PJ81	P83095;A5PJ81	sp|P83095|LACTB_BOVIN Serine beta-lactamase-like protein LACTB, mitochondrial OS=Bos taurus OX=9913 GN=LACTB PE=1 SV=2;tr|A5PJ81|A5PJ81_BOVIN LACTB protein OS=Bos taurus OX=9913 GN=LACTB PE=2 SV=1										LACTB	0.132535	1.09125	4.42819e+07	4.22203e+06	4.0451e+07	1.4901e+06	3.87824e+07	4.3922e+07	4.9451e+07	4.1984e+07	4.727e+07	3.9588e+07	4.2056e+07	3.8842e+07	4.1318e+07	7	7	13.3	61.682	0	64.773	39
Q9BE41;F1MRC2;A0A3Q1LYQ9;A0A3Q1LMB7;Q9BE40;A0A3Q1LKJ5;F1N775;A0A3Q1LVZ9	Q9BE41;F1MRC2;A0A3Q1LYQ9;A0A3Q1LMB7;Q9BE40;A0A3Q1LKJ5;F1N775;A0A3Q1LVZ9;A6QPA6	sp|Q9BE41|MYH2_BOVIN Myosin-2 OS=Bos taurus OX=9913 GN=MYH2 PE=2 SV=1;tr|F1MRC2|F1MRC2_BOVIN Myosin-2 OS=Bos taurus OX=9913 GN=MYH2 PE=3 SV=1;tr|A0A3Q1LYQ9|A0A3Q1LYQ9_BOVIN Myosin-1 OS=Bos taurus OX=9913 GN=MYH1 PE=3 SV=1;tr|A0A3Q1LMB7|A0A3Q1LMB7_BOVIN Myo										MYH2	0.133571	9.34202	4.85876e+07	5.93866e+07	1.28718e+06	648381	2.77522e+07	1.09065e+06	1.4089e+08	477940	7.2727e+07	1.9315e+06	789725	671628	1.75588e+06	29	12	18.4	223.32	0	64.024	32
A0A3Q1LG04;Q05B89;A0A3Q1LM63	A0A3Q1LG04;Q05B89;A0A3Q1LM63	tr|A0A3Q1LG04|A0A3Q1LG04_BOVIN NIF3-like protein 1 OS=Bos taurus OX=9913 GN=NIF3L1 PE=4 SV=1;sp|Q05B89|NIF3L_BOVIN NIF3-like protein 1 OS=Bos taurus OX=9913 GN=NIF3L1 PE=2 SV=1;tr|A0A3Q1LM63|A0A3Q1LM63_BOVIN NIF3-like protein 1 OS=Bos taurus OX=9913 GN=NIF										NIF3L1	0.133782	-1.15032	1.72445e+07	2.25533e+06	1.9805e+07	2.37016e+06	2.06566e+07	1.6481e+07	1.4505e+07	1.6737e+07	1.7843e+07	1.9471e+07	1.7851e+07	1.8679e+07	2.3219e+07	6	6	19.6	43.673	0	16.758	26
Q56JU9;A0A3Q1NMC5;A0A3Q1NDD3;A0A3Q1N3Q0	Q56JU9;A0A3Q1NMC5;A0A3Q1NDD3;A0A3Q1N3Q0	sp|Q56JU9|RS24_BOVIN 40S ribosomal protein S24 OS=Bos taurus OX=9913 GN=RPS24 PE=2 SV=2;tr|A0A3Q1NMC5|A0A3Q1NMC5_BOVIN 40S ribosomal protein S24 OS=Bos taurus OX=9913 GN=RPS24 PE=1 SV=1;tr|A0A3Q1NDD3|A0A3Q1NDD3_BOVIN 40S ribosomal protein S24 OS=Bos taurus										RPS24	0.133896	-1.47206	3.16619e+06	1.11445e+06	4.42567e+06	766997	4.39034e+06	2.8353e+06	1.4818e+06	3.8857e+06	3.2378e+06	3.5229e+06	4.4987e+06	4.2927e+06	5.3884e+06	2	2	14.5	15.197	0.00035174	2.6277	5
F1N1D6;Q2TBS1;A0A3Q1LXL8	F1N1D6;Q2TBS1;A0A3Q1LXL8	tr|F1N1D6|F1N1D6_BOVIN Metaxin OS=Bos taurus OX=9913 GN=MTX1 PE=3 SV=3;sp|Q2TBS1|MTX1_BOVIN Metaxin-1 OS=Bos taurus OX=9913 GN=MTX1 PE=2 SV=1;tr|A0A3Q1LXL8|A0A3Q1LXL8_BOVIN Metaxin-1 OS=Bos taurus OX=9913 GN=MTX1 PE=4 SV=1										MTX1	0.134099	-1.48533	6.11235e+06	1.25686e+06	9.68558e+06	4.32537e+06	5.15342e+06	4.6398e+06	7.8375e+06	6.5168e+06	6.4142e+06	1.2983e+07	5.4482e+06	6.4911e+06	1.382e+07	2	2	10.2	35.015	0	5.4468	17
Q3SYW9;A0A452DJ60;A0A3Q1MEN6	Q3SYW9;A0A452DJ60;A0A3Q1MEN6	sp|Q3SYW9|CHTOP_BOVIN Chromatin target of PRMT1 protein OS=Bos taurus OX=9913 GN=CHTOP PE=2 SV=1;tr|A0A452DJ60|A0A452DJ60_BOVIN Chromatin target of PRMT1 protein OS=Bos taurus OX=9913 GN=CHTOP PE=4 SV=1;tr|A0A3Q1MEN6|A0A3Q1MEN6_BOVIN Chromatin target of PR										CHTOP	0.134496	-1.6035	836190	235796	1.41002e+06	601915	1.04227e+06	490057	699701	1.0148e+06	934120	1.5677e+06	620270	2.07144e+06	1.38069e+06	1	1	5.2	26.426	0.0013855	2.4423	7
Q3T0W4	Q3T0W4	sp|Q3T0W4|PP1R7_BOVIN Protein phosphatase 1 regulatory subunit 7 OS=Bos taurus OX=9913 GN=PPP1R7 PE=1 SV=1										PPP1R7	0.134544	-1.52045	5.00405e+06	1.81677e+06	7.24375e+06	1.64265e+06	7.00765e+06	2.2421e+06	4.3128e+06	5.8541e+06	5.6036e+06	9.0119e+06	6.3087e+06	5.4584e+06	8.196e+06	3	3	9.2	41.388	0	9.4178	10
G3X742	G3X742	tr|G3X742|G3X742_BOVIN Uncharacterized protein OS=Bos taurus OX=9913 GN=LOC107132327 PE=1 SV=3										LOC107132327	0.134847	3.29315	4.7999e+06	3.1464e+06	2.65704e+06	4.06991e+06	4.96547e+06	1.24853e+06	9.6802e+06	5.059e+06	3.0463e+06	466597	8.7596e+06	722993	678965	7	2	19.5	46.268	0	3.9168	8
Q2KJA1;Q08DX1	Q2KJA1;Q08DX1	sp|Q2KJA1|SH3G1_BOVIN Endophilin-A2 OS=Bos taurus OX=9913 GN=SH3GL1 PE=2 SV=1;tr|Q08DX1|Q08DX1_BOVIN SH3 domain containing GRB2 like 2, endophilin A1 OS=Bos taurus OX=9913 GN=SH3GL2 PE=2 SV=1										SH3GL1	0.135697	-2.70551	1.25017e+06	1.14904e+06	2.12325e+06	173258	2.71816e+06	236856	839340	246010	2.2105e+06	1.8863e+06	2.2689e+06	2.1036e+06	2.2342e+06	2	2	5.4	41.454	0	3.2239	6
CON__P13647	CON__P13647;CON__P07744;P04261;P04262;A0JND2;A0A3Q1LT70;A0A3Q1M8R2												0.135789	2.45099	2.26908e+07	2.12014e+07	6.40747e+06	1.69874e+06	4.81098e+06	3.471e+07	5.4211e+07	7.5022e+06	1.222e+07	6.8752e+06	8.3964e+06	6.035e+06	4.3233e+06	21	2	29.8	62.378	0	14.614	19
Q3ZC89;F1N4Q2	Q3ZC89;F1N4Q2	sp|Q3ZC89|MAP2_BOVIN Methionine aminopeptidase 2 OS=Bos taurus OX=9913 GN=METAP2 PE=2 SV=1;tr|F1N4Q2|F1N4Q2_BOVIN Methionine aminopeptidase 2 OS=Bos taurus OX=9913 GN=METAP2 PE=3 SV=1										METAP2	0.136098	-1.21576	3.54503e+06	638899	4.27075e+06	540285	4.02233e+06	3.4176e+06	3.8878e+06	3.9168e+06	2.4806e+06	4.3871e+06	4.053e+06	3.6852e+06	4.9577e+06	5	5	12.2	52.811	0	16.169	12
E1BBY7	E1BBY7;A0A3Q1M008;A0A3Q1M0Q8;E1BBT9;A0A3Q1LV64;A0A3Q1MKH6;A0A3Q1M7L5	tr|E1BBY7|E1BBY7_BOVIN Heat shock protein family A (Hsp70) member 4 OS=Bos taurus OX=9913 GN=HSPA4 PE=1 SV=2										HSPA4	0.136645	-1.20163	1.43727e+07	2.42282e+06	1.71915e+07	2.51439e+06	1.73316e+07	1.4676e+07	1.3771e+07	1.0726e+07	1.5359e+07	1.5212e+07	2.0739e+07	1.7193e+07	1.5622e+07	16	15	30	94.508	0	64.638	46
A0A3Q1MSP7;A0A3Q1MFG5;F1MW91;A6H7I5;A0A3Q1MYB4	A0A3Q1MSP7;A0A3Q1MFG5;F1MW91;A6H7I5;A0A3Q1MYB4;A0A3Q1N4X4;A0A3Q1LR08;A0A3Q1NNP9;Q08DF4;E1BA62;A0A3Q1M0E8;A0A3Q1MDN4;A0A3Q1LTW5;A0A3Q1MDX0;A0A3Q1MIC9;A0A3Q1NM72;A0A3Q1LM79	tr|A0A3Q1MSP7|A0A3Q1MSP7_BOVIN Dynamin-2 OS=Bos taurus OX=9913 GN=DNM2 PE=3 SV=1;tr|A0A3Q1MFG5|A0A3Q1MFG5_BOVIN Dynamin-2 OS=Bos taurus OX=9913 GN=DNM2 PE=3 SV=1;tr|F1MW91|F1MW91_BOVIN Dynamin-2 OS=Bos taurus OX=9913 GN=DNM2 PE=3 SV=3;sp|A6H7I5|DYN2_BOVIN										DNM2	0.136757	1.19913	1.37132e+07	1.20259e+06	1.15985e+07	2.3344e+06	1.45852e+07	1.1786e+07	1.4324e+07	1.3288e+07	1.4583e+07	1.1816e+07	1.3453e+07	1.2877e+07	8.2478e+06	7	7	8.5	98.221	0	13.389	22
F1MNK0	F1MNK0	tr|F1MNK0|F1MNK0_BOVIN BCL2 like 13 OS=Bos taurus OX=9913 GN=BCL2L13 PE=4 SV=1										BCL2L13	0.137049	1.32479	2.44356e+07	4.4646e+06	1.8847e+07	6.22511e+06	1.72992e+07	2.8523e+07	2.7884e+07	2.3987e+07	2.4485e+07	1.7965e+07	1.3841e+07	1.5746e+07	2.7836e+07	8	8	45.5	30.347	0	75.185	38
A0A0A0MPA4;Q56JX5;A0A3Q1MTI8	A0A0A0MPA4;Q56JX5;A0A3Q1MTI8;A0A3Q1MT40	tr|A0A0A0MPA4|A0A0A0MPA4_BOVIN 40S ribosomal protein S25 OS=Bos taurus OX=9913 PE=3 SV=2;sp|Q56JX5|RS25_BOVIN 40S ribosomal protein S25 OS=Bos taurus OX=9913 GN=RPS25 PE=2 SV=1;tr|A0A3Q1MTI8|A0A3Q1MTI8_BOVIN 40S ribosomal protein S25 OS=Bos taurus OX=9913											0.137145	-1.14854	1.10879e+08	1.01452e+07	1.28007e+08	1.98867e+07	1.18081e+08	9.3806e+07	1.1698e+08	1.093e+08	1.1623e+08	1.1361e+08	1.1162e+08	1.5428e+08	1.3252e+08	4	4	24.4	13.481	0	51.738	28
A5D7A0	A5D7A0;Q17QM6	sp|A5D7A0|EFHD2_BOVIN EF-hand domain-containing protein D2 OS=Bos taurus OX=9913 GN=EFHD2 PE=2 SV=1										EFHD2	0.13727	-1.46025	3.12489e+07	1.44806e+07	4.21457e+07	1.57899e+06	2.68534e+07	2.9633e+07	1.5813e+07	5.5174e+07	2.8771e+07	4.1673e+07	4.2753e+07	4.0224e+07	4.3933e+07	7	7	31.8	26.918	0	20.24	32
Q2KIN2	Q2KIN2	tr|Q2KIN2|Q2KIN2_BOVIN Deoxyguanosine kinase OS=Bos taurus OX=9913 GN=DGUOK PE=2 SV=1										DGUOK	0.137274	-2.32607	2.25841e+06	2.36024e+06	3.75822e+06	1.46385e+06	613839	1.08896e+06	2.5001e+06	6.2689e+06	820242	3.273e+06	2.601e+06	5.9033e+06	3.2556e+06	1	1	3.2	31.984	0.00035361	2.6765	5
A6QPI6	A6QPI6	sp|A6QPI6|TOM22_BOVIN Mitochondrial import receptor subunit TOM22 homolog OS=Bos taurus OX=9913 GN=TOMM22 PE=2 SV=1										TOMM22	0.138238	-1.8382	1.65372e+06	933506	2.75383e+06	1.03793e+06	2.19669e+06	1.271e+06	1.3014e+06	2.9543e+06	545204	2.0395e+06	2.9572e+06	1.8802e+06	4.1384e+06	2	2	26.4	15.292	0	39.581	12
F1N1A9;P80746;A0A3Q1MXS2	F1N1A9;P80746;A0A3Q1MXS2	tr|F1N1A9|F1N1A9_BOVIN Integrin alpha-V OS=Bos taurus OX=9913 GN=ITGAV PE=3 SV=3;sp|P80746|ITAV_BOVIN Integrin alpha-V OS=Bos taurus OX=9913 GN=ITGAV PE=1 SV=3;tr|A0A3Q1MXS2|A0A3Q1MXS2_BOVIN Integrin alpha-V OS=Bos taurus OX=9913 GN=ITGAV PE=3 SV=1										ITGAV	0.138356	1.94152	2.31339e+06	979906	1.28983e+06	792433	970723	1.95941e+06	3.41e+06	2.0985e+06	3.1283e+06	1.6736e+06	2.206e+06	801560	478168	3	3	3.1	116.42	0	4.986	9
CON__P13645	CON__P13645;P06394;A6QNZ7;CON__P02535-1;CON__Q7Z3Y7;Q148H6;CON__Q148H6;A0A3Q1N5C7;Q0P5J6;Q0P5J4;CON__Q99456;F1MFW9;CON__Q2M2I5;CON__Q7Z3Y8;A0A3Q1LT90;CON__Q7Z3Z0;CON__Q7Z3Y9;G3MX98												0.139748	2.2699	9.83961e+08	8.51436e+08	3.0533e+08	3.37151e+07	2.70415e+08	1.8067e+09	2.0053e+09	2.9311e+08	5.4428e+08	2.6815e+08	3.4499e+08	3.1912e+08	2.8906e+08	27	21	43.7	59.51	0	323.31	205
A3KN04	A3KN04;F1MJ36	tr|A3KN04|A3KN04_BOVIN Dolichyl-diphosphooligosaccharide--protein glycosyltransferase subunit 1 OS=Bos taurus OX=9913 GN=RPN1 PE=1 SV=1										RPN1	0.139821	-1.09467	2.75607e+08	1.44167e+07	3.0265e+08	3.20058e+07	2.73563e+08	2.5296e+08	2.8849e+08	2.7524e+08	2.8778e+08	2.6275e+08	2.9505e+08	3.3855e+08	3.1425e+08	16	16	29.7	68.351	0	161.49	133
Q3MHP1;A0A3Q1MK32	Q3MHP1;A0A3Q1MK32	sp|Q3MHP1|UB2L3_BOVIN Ubiquitin-conjugating enzyme E2 L3 OS=Bos taurus OX=9913 GN=UBE2L3 PE=2 SV=1;tr|A0A3Q1MK32|A0A3Q1MK32_BOVIN Ubiquitin-conjugating enzyme E2 L3 OS=Bos taurus OX=9913 GN=UBE2L3 PE=1 SV=1										UBE2L3	0.139822	1.76598	2.35767e+07	2.64456e+06	1.58355e+07	8.72935e+06	2.49234e+07	2.2289e+07	1.9997e+07	2.368e+07	2.6994e+07	1.4501e+07	1.9455e+07	2.4967e+07	4.4189e+06	4	4	27.9	17.861	0	6.4847	10
F6PXE3	F6PXE3	tr|F6PXE3|F6PXE3_BOVIN Caveolae associated protein 2 OS=Bos taurus OX=9913 GN=CAVIN2 PE=1 SV=1										CAVIN2	0.139978	1.15673	5.04387e+07	4.61077e+06	4.3931e+07	7.76688e+06	5.48466e+07	4.9713e+07	4.3677e+07	4.9275e+07	5.4682e+07	5.5086e+07	3.9348e+07	3.8005e+07	4.3285e+07	9	9	27	45.236	0	52.116	53
F1MC45;G3X7F3;E1BFN5	F1MC45;G3X7F3;E1BFN5	tr|F1MC45|F1MC45_BOVIN Uncharacterized protein OS=Bos taurus OX=9913 GN=LOC100336868 PE=4 SV=3;tr|G3X7F3|G3X7F3_BOVIN Uncharacterized protein OS=Bos taurus OX=9913 GN=LOC100336868 PE=4 SV=2;tr|E1BFN5|E1BFN5_BOVIN Uncharacterized protein OS=Bos taurus OX=99										LOC100336868	0.140469	-1.81683	1.35488e+06	724564	2.50445e+06	1.62827e+06	915309	2.43754e+06	655223	1.03425e+06	1.73206e+06	1.9494e+06	4.927e+06	1.44185e+06	1.69957e+06	10	1	14.6	101.48	0	6.3163	2
A0A3Q1LK64	A0A3Q1LK64	tr|A0A3Q1LK64|A0A3Q1LK64_BOVIN Uncharacterized protein OS=Bos taurus OX=9913 GN=DHRSX PE=4 SV=1										DHRSX	0.140611	2.34413	5.59277e+06	1.52015e+06	3.20802e+06	2.15773e+06	4.16533e+06	3.823e+06	5.9986e+06	7.0697e+06	6.9072e+06	5.6715e+06	2.9928e+06	3.7156e+06	452170	2	2	12.8	17.349	0	3.7849	9
Q3T0Q6	Q3T0Q6	sp|Q3T0Q6|CNBP_BOVIN Cellular nucleic acid-binding protein OS=Bos taurus OX=9913 GN=CNBP PE=2 SV=1										CNBP	0.140666	-1.23356	1.70577e+06	392914	2.07667e+06	290715	1.32504e+06	1.5297e+06	2.2995e+06	1.8975e+06	1.4771e+06	1.8337e+06	1.9963e+06	2.4989e+06	1.9778e+06	3	3	20	18.742	0	19.659	17
P07688	P07688	sp|P07688|CATB_BOVIN Cathepsin B OS=Bos taurus OX=9913 GN=CTSB PE=1 SV=5										CTSB	0.140732	-1.21515	1.75471e+08	2.2608e+07	2.15785e+08	4.94086e+07	2.00524e+08	1.5664e+08	1.4836e+08	1.933e+08	1.7853e+08	1.7689e+08	2.2478e+08	1.7934e+08	2.8213e+08	6	6	19.1	36.661	0	114.72	81
Q08DQ6	Q08DQ6	tr|Q08DQ6|Q08DQ6_BOVIN Zyxin OS=Bos taurus OX=9913 GN=ZYX PE=1 SV=1										ZYX	0.141288	1.24389	1.1311e+07	2.22905e+06	9.0076e+06	1.32961e+06	1.31887e+07	7.6233e+06	1.2161e+07	1.2676e+07	1.0906e+07	9.4793e+06	9.0387e+06	1.033e+07	7.1824e+06	9	7	23.3	60.101	0	32.884	32
Q08D86	Q08D86	sp|Q08D86|GLPK5_BOVIN Putative glycerol kinase 5 OS=Bos taurus OX=9913 GN=GK5 PE=2 SV=1										GK5	0.141346	1.51445	2.70729e+07	6.65157e+06	1.87898e+07	7.79806e+06	2.80773e+07	2.6997e+07	3.5479e+07	1.685e+07	2.7961e+07	9.2341e+06	2.3421e+07	1.5888e+07	2.6616e+07	4	4	8.3	58.765	0	11.581	21
A0A3Q1LSB7;A0A3Q1MEG6	A0A3Q1LSB7;A0A3Q1MEG6	tr|A0A3Q1LSB7|A0A3Q1LSB7_BOVIN Peptidyl-prolyl cis-trans isomerase OS=Bos taurus OX=9913 PE=3 SV=1;tr|A0A3Q1MEG6|A0A3Q1MEG6_BOVIN Peptidyl-prolyl cis-trans isomerase OS=Bos taurus OX=9913 PE=3 SV=1											0.141655	-1.95931	1.16549e+06	654838	2.07568e+06	890510	1.62094e+06	484743	438649	1.4643e+06	1.8188e+06	1.71489e+06	3.174e+06	1.0862e+06	2.32763e+06	3	1	11.4	26.859	0.0023529	2.1298	2
E1BK31;A0A3Q1MB13;A0A3Q1LIP1	E1BK31;A0A3Q1MB13;A0A3Q1LIP1	tr|E1BK31|E1BK31_BOVIN Solute carrier family 37 member 4 OS=Bos taurus OX=9913 GN=SLC37A4 PE=4 SV=2;tr|A0A3Q1MB13|A0A3Q1MB13_BOVIN Solute carrier family 37 member 4 OS=Bos taurus OX=9913 GN=SLC37A4 PE=4 SV=1;tr|A0A3Q1LIP1|A0A3Q1LIP1_BOVIN Solute carrier fa										SLC37A4	0.141861	-1.27322	2.81778e+07	5.2644e+06	3.62302e+07	9.73488e+06	2.41079e+07	2.1651e+07	2.8807e+07	3.4062e+07	3.2261e+07	3.3516e+07	3.2518e+07	2.8432e+07	5.0455e+07	4	4	13.5	46.178	0	34.563	35
A0A3Q1LZ03	A0A3Q1LZ03	tr|A0A3Q1LZ03|A0A3Q1LZ03_BOVIN Uncharacterized protein OS=Bos taurus OX=9913 GN=CYP3A24 PE=3 SV=1										CYP3A24	0.14195	1.91341	2.40308e+08	1.09151e+08	1.12705e+08	3.8031e+07	2.73886e+08	3.4985e+08	2.7983e+08	2.3923e+08	5.8744e+07	7.8601e+07	1.5893e+08	8.467e+07	1.2862e+08	27	6	41.7	57.367	0	45.762	54
CON__Q3SX14;F1N1I6;A0A3Q1MIW2;A0A3Q1MIS1	CON__Q3SX14;F1N1I6;A0A3Q1MIW2;A0A3Q1MIS1	;tr|F1N1I6|F1N1I6_BOVIN Gelsolin OS=Bos taurus OX=9913 GN=GSN PE=1 SV=2;tr|A0A3Q1MIW2|A0A3Q1MIW2_BOVIN Gelsolin OS=Bos taurus OX=9913 GN=GSN PE=4 SV=1;tr|A0A3Q1MIS1|A0A3Q1MIS1_BOVIN Gelsolin OS=Bos taurus OX=9913 GN=GSN PE=4 SV=1										GSN	0.1426	-1.22675	7.90929e+07	1.35924e+07	9.73503e+07	1.9782e+07	9.87515e+07	6.1736e+07	7.772e+07	8.3577e+07	7.368e+07	8.8841e+07	1.0032e+08	7.691e+07	1.2333e+08	14	1	22	85.686	0	75.129	92
Q5E998;P25975	Q5E998;P25975	sp|Q5E998|CATL2_BOVIN Cathepsin L2 OS=Bos taurus OX=9913 GN=CTSV PE=2 SV=1;sp|P25975|CATL1_BOVIN Cathepsin L1 OS=Bos taurus OX=9913 GN=CTSL PE=1 SV=3										CTSV	0.143252	2.29804	1.05362e+07	4.9799e+06	5.74053e+06	3.88646e+06	1.88179e+07	6.8907e+06	1.1169e+07	6.6687e+06	9.1348e+06	4.1843e+06	8.5168e+06	980810	9.28021e+06	3	3	12.9	37.393	0	27.677	16
Q58DQ3	Q58DQ3;G3N2R1	sp|Q58DQ3|RL6_BOVIN 60S ribosomal protein L6 OS=Bos taurus OX=9913 GN=RPL6 PE=2 SV=3										RPL6	0.143406	-1.26191	2.41858e+08	4.99486e+07	3.04725e+08	6.54915e+07	1.7986e+08	2.0194e+08	2.8e+08	2.967e+08	2.5079e+08	2.7972e+08	2.9962e+08	3.9647e+08	2.4309e+08	11	11	32.4	32.689	0	52.059	83
F1MGJ5	F1MGJ5	tr|F1MGJ5|F1MGJ5_BOVIN SEL1L adaptor subunit of ERAD E3 ubiquitin ligase OS=Bos taurus OX=9913 GN=SEL1L PE=4 SV=3										SEL1L	0.144243	-1.16449	1.89275e+07	2.36499e+06	2.21095e+07	3.62349e+06	1.75674e+07	1.601e+07	2.2323e+07	1.9584e+07	1.9153e+07	1.9855e+07	2.7407e+07	1.969e+07	2.1486e+07	6	6	10.1	88.718	0	25.697	19
A0A3Q1M326;F1MCT8	A0A3Q1M326;F1MCT8	tr|A0A3Q1M326|A0A3Q1M326_BOVIN Synaptotagmin binding cytoplasmic RNA interacting protein OS=Bos taurus OX=9913 GN=SYNCRIP PE=1 SV=1;tr|F1MCT8|F1MCT8_BOVIN Synaptotagmin binding cytoplasmic RNA interacting protein OS=Bos taurus OX=9913 GN=SYNCRIP PE=1 SV=2										SYNCRIP	0.144371	-1.45276	3.63436e+07	1.21368e+07	4.95577e+07	3.52462e+06	4.32591e+07	3.8315e+07	4.6632e+07	1.5625e+07	3.7887e+07	4.5525e+07	4.773e+07	5.2984e+07	5.1992e+07	11	7	20.8	67.754	0	23.253	37
P13384	P13384	sp|P13384|IBP2_BOVIN Insulin-like growth factor-binding protein 2 OS=Bos taurus OX=9913 GN=IGFBP2 PE=1 SV=2										IGFBP2	0.144787	1.85365	3.91341e+06	876637	2.61205e+06	1.85036e+06	4.67586e+06	3.3737e+06	5.0022e+06	3.5368e+06	2.9785e+06	3.9221e+06	1.04376e+06	4.4822e+06	1.00015e+06	5	5	18.3	34.015	0	5.9972	12
A0A3Q1MGP1;A5D9E9	A0A3Q1MGP1;A5D9E9;F1N0N3	tr|A0A3Q1MGP1|A0A3Q1MGP1_BOVIN Complement C1r OS=Bos taurus OX=9913 GN=C1R PE=3 SV=1;tr|A5D9E9|A5D9E9_BOVIN Complement C1r OS=Bos taurus OX=9913 GN=C1R PE=2 SV=1										C1R	0.144865	1.23439	2.51887e+07	2.04455e+06	2.08985e+07	5.09841e+06	2.66975e+07	2.3364e+07	2.3272e+07	2.7878e+07	2.4732e+07	2.5379e+07	2.2591e+07	2.2054e+07	1.357e+07	8	8	13.2	81.211	0	19.143	34
Q0VCA8;A0A452DIN3	Q0VCA8;A0A452DIN3	sp|Q0VCA8|3HAO_BOVIN 3-hydroxyanthranilate 3,4-dioxygenase OS=Bos taurus OX=9913 GN=HAAO PE=1 SV=1;tr|A0A452DIN3|A0A452DIN3_BOVIN 3-hydroxyanthranilate 3,4-dioxygenase OS=Bos taurus OX=9913 GN=HAAO PE=3 SV=1										HAAO	0.144922	-1.19548	6.96374e+08	1.02798e+08	8.34223e+08	1.47396e+08	7.76279e+08	7.0468e+08	5.4542e+08	8.0211e+08	6.5338e+08	8.0683e+08	8.1279e+08	6.8147e+08	1.0358e+09	13	13	39.9	32.493	0	105.58	160
E1BJQ1	E1BJQ1	tr|E1BJQ1|E1BJQ1_BOVIN Glycine cleavage system P protein OS=Bos taurus OX=9913 GN=GLDC PE=3 SV=2										GLDC	0.145159	-1.24682	1.89187e+08	5.01786e+07	2.3014e+08	1.79869e+07	1.47006e+08	1.4446e+08	2.1629e+08	2.625e+08	1.7568e+08	2.4095e+08	2.14e+08	2.1579e+08	2.4982e+08	23	23	27.4	112.89	0	141.68	142
O18738;A0A3Q1LQU4;F1N7D7;A0A3Q1MDA4	O18738;A0A3Q1LQU4;F1N7D7;A0A3Q1MDA4	sp|O18738|DAG1_BOVIN Dystroglycan OS=Bos taurus OX=9913 GN=DAG1 PE=1 SV=1;tr|A0A3Q1LQU4|A0A3Q1LQU4_BOVIN Dystroglycan OS=Bos taurus OX=9913 GN=DAG1 PE=4 SV=1;tr|F1N7D7|F1N7D7_BOVIN Dystroglycan OS=Bos taurus OX=9913 GN=DAG1 PE=4 SV=2;tr|A0A3Q1MDA4|A0A3Q1MD										DAG1	0.145293	2.26019	2.91734e+06	1.20807e+06	1.61264e+06	1.09025e+06	1.52133e+06	2.3012e+06	4.7872e+06	3.0258e+06	2.9512e+06	2.9071e+06	1.4031e+06	277123	1.86324e+06	1	1	1.2	97.32	0.0013769	2.3828	2
E1BMF1	E1BMF1	tr|E1BMF1|E1BMF1_BOVIN Transmembrane 9 superfamily member OS=Bos taurus OX=9913 GN=TM9SF3 PE=3 SV=1										TM9SF3	0.145599	-1.30644	5.09597e+06	1.34033e+06	6.54028e+06	1.17023e+06	4.28065e+06	6.6923e+06	5.926e+06	3.2939e+06	5.287e+06	6.2355e+06	6.8722e+06	5.1294e+06	7.924e+06	2	2	3.1	67.528	0.0043406	2.067	17
E1BI28	E1BI28	tr|E1BI28|E1BI28_BOVIN GM2 ganglioside activator OS=Bos taurus OX=9913 GN=GM2A PE=4 SV=2										GM2A	0.145625	-1.9978	2.28737e+06	1.41966e+06	3.69212e+06	670704	3.65617e+06	875893	2.907e+06	648807	3.349e+06	3.3132e+06	2.9435e+06	4.326e+06	4.1858e+06	1	1	5.2	20.888	0.0078457	1.9251	2
Q17QK8;A0A140T8B1;A0A3Q1N453	Q17QK8;A0A140T8B1;A0A3Q1N453	sp|Q17QK8|SPRE_BOVIN Sepiapterin reductase OS=Bos taurus OX=9913 GN=SPR PE=2 SV=1;tr|A0A140T8B1|A0A140T8B1_BOVIN Sepiapterin reductase OS=Bos taurus OX=9913 GN=SPR PE=4 SV=1;tr|A0A3Q1N453|A0A3Q1N453_BOVIN Sepiapterin reductase OS=Bos taurus OX=9913 GN=SPR										SPR	0.145961	-1.2773	1.20339e+07	1.23361e+06	1.58451e+07	4.47225e+06	1.00097e+07	1.1713e+07	1.2675e+07	1.2995e+07	1.2777e+07	1.8339e+07	1.5271e+07	9.80519e+06	1.9965e+07	3	3	12.4	28.939	0	8.6912	21
F1MRE5	F1MRE5	tr|F1MRE5|F1MRE5_BOVIN Acyl-CoA binding domain containing 3 OS=Bos taurus OX=9913 GN=ACBD3 PE=1 SV=1										ACBD3	0.146101	1.48027	3.49464e+06	855476	2.48026e+06	1.10048e+06	2.23338e+06	4.5762e+06	3.8767e+06	3.407e+06	3.3799e+06	2.9471e+06	1.4599e+06	3.8108e+06	1.70324e+06	4	4	12.1	60.581	0	9.2969	11
P62894;CON__P62894	P62894;CON__P62894	sp|P62894|CYC_BOVIN Cytochrome c OS=Bos taurus OX=9913 GN=CYCS PE=1 SV=2;										CYCS	0.147174	-1.51047	8.23513e+07	3.10548e+07	1.17113e+08	2.45142e+07	3.47835e+07	8.0783e+07	1.1963e+08	8.0142e+07	9.6418e+07	1.0402e+08	1.1464e+08	9.7472e+07	1.5232e+08	4	4	32.4	11.703	0	38.04	34
Q3B7M5	Q3B7M5	sp|Q3B7M5|LASP1_BOVIN LIM and SH3 domain protein 1 OS=Bos taurus OX=9913 GN=LASP1 PE=2 SV=1										LASP1	0.148907	-1.21603	5.33854e+07	1.04808e+07	6.41588e+07	7.67977e+06	5.02458e+07	6.1405e+07	3.7235e+07	6.3541e+07	5.45e+07	5.9679e+07	7.0207e+07	7.109e+07	5.5659e+07	11	11	47.3	29.677	0	61.973	57
F1ME82	F1ME82	tr|F1ME82|F1ME82_BOVIN Asialoglycoprotein receptor 2 OS=Bos taurus OX=9913 GN=ASGR2 PE=4 SV=2										ASGR2	0.149824	-1.11817	1.39834e+08	1.43593e+07	1.56425e+08	1.69373e+07	1.63691e+08	1.3469e+08	1.2816e+08	1.3048e+08	1.4215e+08	1.7123e+08	1.4135e+08	1.4217e+08	1.7095e+08	7	7	32.7	32.029	0	82.759	79
P12234	P12234;A6QQ54	sp|P12234|MPCP_BOVIN Phosphate carrier protein, mitochondrial OS=Bos taurus OX=9913 GN=SLC25A3 PE=1 SV=1										SLC25A3	0.150252	-1.17512	2.03856e+08	3.78305e+07	2.37015e+08	2.01302e+07	1.71698e+08	2.486e+08	1.7221e+08	2.4082e+08	1.8595e+08	2.4473e+08	2.356e+08	2.1005e+08	2.5768e+08	10	10	26	40.139	0	21.721	39
A4FV45	A4FV45	sp|A4FV45|TM214_BOVIN Transmembrane protein 214 OS=Bos taurus OX=9913 GN=TMEM214 PE=2 SV=1										TMEM214	0.150536	-2.85995	4.72236e+06	4.30725e+06	1.11749e+07	7.81951e+06	3.02625e+06	1.5157e+06	819241	7.2486e+06	1.1002e+07	7.0434e+06	2.112e+07	1.3296e+07	3.2401e+06	6	5	9.6	77.015	0	7.0157	7
Q3SZZ9;F1MGU7;A0A3Q1MV91;A0A3Q1N064;P12799	Q3SZZ9;F1MGU7;A0A3Q1MV91;A0A3Q1N064;P12799	tr|Q3SZZ9|Q3SZZ9_BOVIN FGG protein OS=Bos taurus OX=9913 GN=FGG PE=2 SV=1;tr|F1MGU7|F1MGU7_BOVIN Fibrinogen gamma-B chain OS=Bos taurus OX=9913 GN=FGG PE=4 SV=1;tr|A0A3Q1MV91|A0A3Q1MV91_BOVIN Fibrinogen gamma-B chain OS=Bos taurus OX=9913 GN=FGG PE=4 SV=1;										FGG	0.150639	-1.34993	1.03499e+09	1.41003e+08	1.47605e+09	6.38183e+08	1.15616e+09	9.2193e+08	9.6644e+08	1.2161e+09	9.1432e+08	1.0283e+09	2.3901e+09	1.4393e+09	1.0465e+09	20	20	52.2	49.166	0	323.31	252
Q3T0E0	Q3T0E0	sp|Q3T0E0|ATOX1_BOVIN Copper transport protein ATOX1 OS=Bos taurus OX=9913 GN=ATOX1 PE=3 SV=1										ATOX1	0.151133	-1.22538	1.27698e+08	1.86358e+07	1.58408e+08	3.95433e+07	1.17738e+08	1.0281e+08	1.4006e+08	1.5045e+08	1.2743e+08	2.1624e+08	1.3666e+08	1.5091e+08	1.2982e+08	4	4	58.8	7.3654	0	47.572	39
P02722;A0A3Q1ME66	P02722;A0A3Q1ME66	sp|P02722|ADT1_BOVIN ADP/ATP translocase 1 OS=Bos taurus OX=9913 GN=SLC25A4 PE=1 SV=3;tr|A0A3Q1ME66|A0A3Q1ME66_BOVIN Uncharacterized protein OS=Bos taurus OX=9913 PE=3 SV=1										SLC25A4	0.151294	1.08443	7.03886e+08	4.54585e+07	6.49768e+08	5.55322e+07	6.99089e+08	6.9483e+08	7.5033e+08	7.399e+08	6.3528e+08	5.8182e+08	6.4721e+08	6.5229e+08	7.1775e+08	12	5	40.3	32.967	0	94.291	124
P45879;A0A3Q1MS21;A0A3Q1MJQ7	P45879;A0A3Q1MS21;A0A3Q1MJQ7	sp|P45879|VDAC1_BOVIN Voltage-dependent anion-selective channel protein 1 OS=Bos taurus OX=9913 GN=VDAC1 PE=1 SV=3;tr|A0A3Q1MS21|A0A3Q1MS21_BOVIN Voltage-dependent anion-selective channel protein 1 OS=Bos taurus OX=9913 GN=VDAC1 PE=1 SV=1;tr|A0A3Q1MJQ7|A0A										VDAC1	0.15137	1.13939	5.01898e+08	4.09736e+07	4.43307e+08	6.60445e+07	5.3331e+08	4.5171e+08	5.5044e+08	4.7269e+08	5.0134e+08	4.4454e+08	4.7776e+08	3.5043e+08	5.005e+08	15	15	56.2	30.74	0	323.31	189
F1MDS3	F1MDS3	tr|F1MDS3|F1MDS3_BOVIN Phosphoenolpyruvate carboxykinase 2, mitochondrial OS=Bos taurus OX=9913 GN=PCK2 PE=1 SV=1										PCK2	0.151506	-1.18393	1.52672e+09	2.97992e+08	1.7835e+09	1.32424e+08	1.84772e+09	1.1746e+09	1.3398e+09	1.8221e+09	1.4494e+09	1.8056e+09	1.9584e+09	1.6524e+09	1.7176e+09	28	26	50	70.649	0	323.31	247
O97764	O97764	sp|O97764|QOR_BOVIN Zeta-crystallin OS=Bos taurus OX=9913 GN=CRYZ PE=2 SV=2										CRYZ	0.152211	-1.1712	5.44508e+08	8.85209e+07	6.34733e+08	7.75797e+07	4.39108e+08	5.8569e+08	5.3108e+08	4.9574e+08	6.7092e+08	5.36e+08	6.3491e+08	6.4247e+08	7.2555e+08	14	14	53.9	35.382	0	306.17	109
F1MUZ9;P31081	F1MUZ9;P31081	tr|F1MUZ9|F1MUZ9_BOVIN 60 kDa heat shock protein, mitochondrial OS=Bos taurus OX=9913 GN=HSPD1 PE=1 SV=1;sp|P31081|CH60_BOVIN 60 kDa heat shock protein, mitochondrial OS=Bos taurus OX=9913 GN=HSPD1 PE=1 SV=2										HSPD1	0.152429	1.11395	3.74435e+09	3.48506e+08	3.3648e+09	3.74599e+08	4.24554e+09	3.8021e+09	3.2685e+09	3.7294e+09	3.6762e+09	3.047e+09	3.4281e+09	3.8686e+09	3.1155e+09	33	33	66.8	60.977	0	323.31	503
Q1JQ98;A0A3Q1MIG2	Q1JQ98;A0A3Q1MIG2	sp|Q1JQ98|AP1S1_BOVIN AP-1 complex subunit sigma-1A OS=Bos taurus OX=9913 GN=AP1S1 PE=2 SV=1;tr|A0A3Q1MIG2|A0A3Q1MIG2_BOVIN AP complex subunit sigma OS=Bos taurus OX=9913 GN=AP1S1 PE=3 SV=1										AP1S1	0.152484	2.16517	3.56304e+06	350078	2.38936e+06	1.96477e+06	3.13427e+06	3.4409e+06	3.4334e+06	3.7565e+06	4.0501e+06	3.9119e+06	4.2454e+06	465036	935103	2	2	15.9	18.602	0	35.618	8
F6Q508;A6QR07;A0A3Q1MFM9	F6Q508;A6QR07;A0A3Q1MFM9	tr|F6Q508|F6Q508_BOVIN Acylglycerol kinase OS=Bos taurus OX=9913 GN=AGK PE=4 SV=1;tr|A6QR07|A6QR07_BOVIN AGK protein OS=Bos taurus OX=9913 GN=AGK PE=2 SV=1;tr|A0A3Q1MFM9|A0A3Q1MFM9_BOVIN Acylglycerol kinase OS=Bos taurus OX=9913 GN=AGK PE=4 SV=1										AGK	0.152906	2.36236	5.15945e+06	969246	3.42168e+06	3.06376e+06	6.55607e+06	4.0103e+06	4.7626e+06	4.8354e+06	5.6329e+06	6.2334e+06	664011	5.9094e+06	879922	4	4	9.1	46.513	0	6.6909	8
P25417;P35478;A6QPZ0;A0A140T831	P25417;P35478;A6QPZ0;A0A140T831	sp|P25417|CYTB_BOVIN Cystatin-B OS=Bos taurus OX=9913 GN=CSTB PE=1 SV=1;sp|P35478|CYTX_BOVIN Stefin-C OS=Bos taurus OX=9913 PE=1 SV=1;tr|A6QPZ0|A6QPZ0_BOVIN CSTB protein OS=Bos taurus OX=9913 GN=CSTB PE=2 SV=1;tr|A0A140T831|A0A140T831_BOVIN Cystatin-B OS=B										CSTB	0.155109	-1.2526	5.66849e+07	1.50099e+07	6.92162e+07	6.0722e+06	7.60476e+07	6.6636e+07	4.2924e+07	5.6555e+07	4.1262e+07	6.7854e+07	6.1205e+07	7.3334e+07	7.4472e+07	3	3	40.8	11.139	0	15.48	28
F1N3Z7	F1N3Z7	tr|F1N3Z7|F1N3Z7_BOVIN Uncharacterized protein OS=Bos taurus OX=9913 GN=CYP4V2 PE=3 SV=1										CYP4V2	0.155619	1.48419	2.84534e+07	9.5744e+06	1.93135e+07	6.6633e+06	4.00861e+07	1.9268e+07	2.7813e+07	1.9037e+07	3.6063e+07	1.9681e+07	1.0349e+07	2.6418e+07	2.0806e+07	7	7	14.6	61.279	0	35.26	21
F1N555	F1N555	tr|F1N555|F1N555_BOVIN GTPase, IMAP family member 8 OS=Bos taurus OX=9913 GN=GIMAP8 PE=4 SV=2										GIMAP8	0.155699	-2.24415	1.30253e+06	497411	4.38325e+06	5.23705e+06	2.00977e+06	1.1436e+06	1.52691e+06	676041	1.1563e+06	2.5752e+06	1.0521e+06	1.2183e+07	1.7227e+06	3	3	4.2	79.333	0	4.3409	3
A0JNK3	A0JNK3	sp|A0JNK3|HTRA2_BOVIN Serine protease HTRA2, mitochondrial OS=Bos taurus OX=9913 GN=HTRA2 PE=2 SV=1										HTRA2	0.155918	1.59126	3.7233e+06	555534	2.61373e+06	1.15256e+06	4.23139e+06	2.8045e+06	4.0842e+06	3.766e+06	3.7304e+06	3.3091e+06	3.1427e+06	3.1134e+06	889722	2	2	4.6	49.163	0	3.5453	6
A0A3Q1N3E8;Q0P568	A0A3Q1N3E8;Q0P568	tr|A0A3Q1N3E8|A0A3Q1N3E8_BOVIN Ubiquitin recognition factor in ER associated degradation 1 OS=Bos taurus OX=9913 GN=UFD1 PE=4 SV=1;tr|Q0P568|Q0P568_BOVIN Ubiquitin fusion degradation 1 like OS=Bos taurus OX=9913 GN=UFD1 PE=2 SV=1										UFD1	0.156507	1.25711	3.54891e+06	927023	2.74308e+06	158981	3.83714e+06	2.3363e+06	4.5238e+06	4.2064e+06	2.8409e+06	2.6331e+06	2.7151e+06	2.9755e+06	2.6486e+06	5	5	20.5	34.484	0	6.6504	13
P22226	P22226	sp|P22226|CTHL1_BOVIN Cathelicidin-1 OS=Bos taurus OX=9913 GN=CATHL1 PE=1 SV=2										CATHL1	0.156562	-1.33131	1.47052e+08	5.26556e+07	1.87577e+08	2.21676e+07	1.10847e+08	1.7675e+08	2.2516e+08	1.0045e+08	1.2205e+08	1.674e+08	2.0579e+08	2.0771e+08	1.6941e+08	8	6	56.8	17.6	0	117.32	85
P14568;A0A3Q1MM52	P14568;A0A3Q1MM52	sp|P14568|ASSY_BOVIN Argininosuccinate synthase OS=Bos taurus OX=9913 GN=ASS1 PE=2 SV=1;tr|A0A3Q1MM52|A0A3Q1MM52_BOVIN Argininosuccinate synthase OS=Bos taurus OX=9913 GN=ASS1 PE=1 SV=1										ASS1	0.157071	1.10597	3.5157e+09	3.33186e+08	3.17975e+09	3.17417e+08	3.56042e+09	3.2154e+09	3.3264e+09	4.0676e+09	3.4087e+09	3.0602e+09	2.8326e+09	3.242e+09	3.5842e+09	21	21	43.4	46.417	0	300.84	222
Q1JPH6;A0A3Q1LN44;G3MXI7	Q1JPH6;A0A3Q1LN44;G3MXI7	sp|Q1JPH6|IF4H_BOVIN Eukaryotic translation initiation factor 4H OS=Bos taurus OX=9913 GN=EIF4H PE=2 SV=1;tr|A0A3Q1LN44|A0A3Q1LN44_BOVIN Eukaryotic translation initiation factor 4H OS=Bos taurus OX=9913 GN=EIF4H PE=4 SV=1;tr|G3MXI7|G3MXI7_BOVIN Eukaryotic										EIF4H	0.157245	-1.22988	1.41736e+07	2.12492e+06	1.76553e+07	4.29458e+06	1.42811e+07	1.651e+07	1.1852e+07	1.6009e+07	1.2216e+07	1.3283e+07	1.5463e+07	2.3158e+07	1.8717e+07	6	6	26.8	25.219	0	35.696	39
CON__Q3SX28	CON__Q3SX28;A0A3Q1MYN2;F6Q5N6;E1BI15												0.157531	-1.3032	2.0222e+07	2.92805e+06	2.72715e+07	8.36381e+06	2.54172e+07	1.8676e+07	1.8838e+07	1.9555e+07	1.8624e+07	3.5878e+07	2.7116e+07	1.5973e+07	3.0119e+07	11	2	35.9	33.012	0	75.969	30
Q1RMW9	Q1RMW9	tr|Q1RMW9|Q1RMW9_BOVIN Golgi phosphoprotein 3 OS=Bos taurus OX=9913 GN=GOLPH3 PE=2 SV=1										GOLPH3	0.157539	-1.37527	696083	125378	998958	376918	774336	498877	653241	815330	738630	916760	1.4764e+06	563234	1.03944e+06	1	1	5	33.725	0.0098726	1.742	1
Q9GKI7	Q9GKI7	sp|Q9GKI7|CERT_BOVIN Ceramide transfer protein OS=Bos taurus OX=9913 GN=CERT PE=2 SV=1										CERT	0.15798	-1.80529	1.18125e+06	851531	1.98159e+06	778610	1.04814e+06	776304	582947	823392	2.67547e+06	2.5824e+06	2.3333e+06	841863	2.1688e+06	2	2	4	70.846	0	4.122	4
A0A3Q1LZ83;Q1LZB0;F1MK36	A0A3Q1LZ83;Q1LZB0;F1MK36	tr|A0A3Q1LZ83|A0A3Q1LZ83_BOVIN DDRGK domain-containing protein 1 OS=Bos taurus OX=9913 GN=DDRGK1 PE=4 SV=1;sp|Q1LZB0|DDRGK_BOVIN DDRGK domain-containing protein 1 OS=Bos taurus OX=9913 GN=DDRGK1 PE=2 SV=1;tr|F1MK36|F1MK36_BOVIN DDRGK domain-containing prot										DDRGK1	0.158048	-2.32298	1.42145e+06	1.31949e+06	2.93925e+06	1.50412e+06	562503	3.6799e+06	513812	1.47641e+06	874602	3.02136e+06	4.0006e+06	3.9487e+06	786352	1	1	6.9	32.87	0	3.6167	3
A0A3Q1MKQ7;P26452;A0A3Q1MFG3	A0A3Q1MKQ7;P26452;A0A3Q1MFG3	tr|A0A3Q1MKQ7|A0A3Q1MKQ7_BOVIN 40S ribosomal protein SA OS=Bos taurus OX=9913 GN=RPSA PE=1 SV=1;sp|P26452|RSSA_BOVIN 40S ribosomal protein SA OS=Bos taurus OX=9913 GN=RPSA PE=2 SV=4;tr|A0A3Q1MFG3|A0A3Q1MFG3_BOVIN 40S ribosomal protein SA OS=Bos taurus OX=9										RPSA	0.158198	-1.28756	1.3902e+08	3.72027e+07	1.75175e+08	2.79679e+07	9.76624e+07	1.7744e+08	1.6373e+08	1.0073e+08	1.5554e+08	1.8514e+08	2.0943e+08	1.6e+08	1.4613e+08	9	9	29.1	32.479	0	70.611	70
Q0D2G3	Q0D2G3	sp|Q0D2G3|TM254_BOVIN Transmembrane protein 254 OS=Bos taurus OX=9913 GN=TMEM254 PE=2 SV=1										TMEM254	0.158539	-3.34789	7.04911e+06	6.1845e+06	1.25142e+07	2.18152e+06	647940	1.3877e+07	7.7534e+06	1.2152e+07	815211	1.2436e+07	1.5483e+07	1.0269e+07	1.1869e+07	1	1	6.5	14.724	0	2.9901	8
Q2KII4	Q2KII4;A0A3Q1LXT1	sp|Q2KII4|ELOC_BOVIN Elongin-C OS=Bos taurus OX=9913 GN=ELOC PE=3 SV=1										ELOC	0.158683	-1.22122	1.1221e+07	2.14165e+06	1.37158e+07	2.74283e+06	9.08025e+06	1.1267e+07	1.1363e+07	1.463e+07	9.7649e+06	1.4402e+07	1.2187e+07	1.1022e+07	1.7252e+07	4	4	49.1	12.473	0	18.144	14
Q2KIV1	Q2KIV1	sp|Q2KIV1|S22A9_BOVIN Solute carrier family 22 member 9 OS=Bos taurus OX=9913 GN=SLC22A9 PE=2 SV=1										SLC22A9	0.158698	-1.2991	8.30436e+07	1.90188e+07	1.08032e+08	2.89268e+07	5.62481e+07	7.1939e+07	8.7983e+07	1.0388e+08	9.5168e+07	9.8916e+07	1.0012e+08	8.3233e+07	1.4986e+08	5	4	10.5	61.54	0	41.284	42
E1B7B1	E1B7B1	tr|E1B7B1|E1B7B1_BOVIN SEC63 homolog, protein translocation regulator OS=Bos taurus OX=9913 GN=SEC63 PE=4 SV=1										SEC63	0.158745	-3.24087	8.81156e+06	4.99813e+06	1.90817e+07	5.41343e+06	1.08223e+07	438548	1.1983e+07	8.102e+06	1.2712e+07	2.1144e+07	2.3497e+07	1.1196e+07	2.049e+07	5	5	7.9	87.882	0	9.948	12
Q0VCN1	Q0VCN1	sp|Q0VCN1|NMRL1_BOVIN NmrA-like family domain-containing protein 1 OS=Bos taurus OX=9913 GN=NMRAL1 PE=2 SV=1										NMRAL1	0.158761	1.64217	1.23845e+08	4.64543e+07	7.79732e+07	3.19322e+07	1.88384e+08	1.4061e+08	1.2992e+08	9.3027e+07	6.7285e+07	8.3147e+07	9.721e+07	1.0015e+08	3.1386e+07	14	14	41.1	33.153	0	107.7	65
Q3T0V9;A0A3Q1MHS3	Q3T0V9;A0A3Q1MHS3	sp|Q3T0V9|DEOC_BOVIN Deoxyribose-phosphate aldolase OS=Bos taurus OX=9913 GN=DERA PE=2 SV=1;tr|A0A3Q1MHS3|A0A3Q1MHS3_BOVIN Deoxyribose-phosphate aldolase OS=Bos taurus OX=9913 GN=DERA PE=4 SV=1										DERA	0.159167	-1.12847	5.54268e+07	5.87166e+06	6.26735e+07	8.10392e+06	5.05988e+07	5.4271e+07	6.5156e+07	5.1147e+07	5.5961e+07	6.3805e+07	6.0746e+07	5.3281e+07	7.2862e+07	8	8	37.1	35.246	0	127.47	68
Q2HJ58;F1MBV2	Q2HJ58;F1MBV2	sp|Q2HJ58|PRPS1_BOVIN Ribose-phosphate pyrophosphokinase 1 OS=Bos taurus OX=9913 GN=PRPS1 PE=2 SV=3;tr|F1MBV2|F1MBV2_BOVIN Pribosyltran_N domain-containing protein OS=Bos taurus OX=9913 GN=PRPS1L1 PE=4 SV=1										PRPS1	0.159804	1.35896	2.91167e+07	3.92602e+06	2.27083e+07	9.40759e+06	2.91805e+07	2.6848e+07	2.4698e+07	2.9686e+07	3.5171e+07	3.4188e+07	1.4258e+07	2.6566e+07	1.5821e+07	6	3	21.4	34.834	0	16.775	30
A0A3Q1N389;Q0IIJ0	A0A3Q1N389;Q0IIJ0	tr|A0A3Q1N389|A0A3Q1N389_BOVIN N-alpha-acetyltransferase 50 OS=Bos taurus OX=9913 GN=NAA50 PE=4 SV=1;sp|Q0IIJ0|NAA50_BOVIN N-alpha-acetyltransferase 50 OS=Bos taurus OX=9913 GN=NAA50 PE=2 SV=1										NAA50	0.160316	-1.51916	985241	269555	1.59661e+06	757865	1.0192e+06	645220	897180	972010	1.3926e+06	2.0294e+06	1.1417e+06	792620	2.4227e+06	1	1	10.1	14.886	0.00035714	2.7848	8
Q08E32	Q08E32	tr|Q08E32|Q08E32_BOVIN CHMP4B protein OS=Bos taurus OX=9913 GN=CHMP4B PE=1 SV=2										CHMP4B	0.160386	-1.23793	7.57647e+06	1.8924e+06	9.13527e+06	399993	5.04807e+06	6.3182e+06	8.5802e+06	9.82491e+06	8.111e+06	9.0349e+06	9.0157e+06	8.78081e+06	9.7097e+06	2	2	11.2	24.936	0	8.1134	20
Q3ZBD9	Q3ZBD9	sp|Q3ZBD9|MARE1_BOVIN Microtubule-associated protein RP/EB family member 1 OS=Bos taurus OX=9913 GN=MAPRE1 PE=2 SV=3										MAPRE1	0.161177	-1.4404	2.10381e+06	752439	2.8873e+06	553140	991326	1.8549e+06	2.2555e+06	2.3843e+06	3.033e+06	3.2698e+06	3.3267e+06	2.1294e+06	2.8233e+06	4	4	23.5	30.113	0	7.2088	6
Q5E963	Q5E963	sp|Q5E963|ARP5L_BOVIN Actin-related protein 2/3 complex subunit 5-like protein OS=Bos taurus OX=9913 GN=ARPC5L PE=2 SV=1										ARPC5L	0.161643	-1.34618	5.79849e+06	1.59683e+06	7.8656e+06	2.4305e+06	8.35727e+06	6.1057e+06	5.2008e+06	4.104e+06	5.2247e+06	6.1077e+06	5.6217e+06	1.0758e+07	8.975e+06	2	2	16.3	16.941	0	6.3384	11
A0A3Q1M9N4	A0A3Q1M9N4;A0A3Q1MAR2;A7YSY7;A0A3Q1MEQ6	tr|A0A3Q1M9N4|A0A3Q1M9N4_BOVIN Uncharacterized protein OS=Bos taurus OX=9913 GN=AUH PE=1 SV=1										AUH	0.161674	-1.21972	3.32993e+07	8.01817e+06	3.97533e+07	2.90595e+06	3.20984e+07	2.5892e+07	2.5355e+07	4.2188e+07	4.0963e+07	3.8428e+07	4.0123e+07	3.6841e+07	4.3621e+07	9	9	34.9	29.917	0	38.1	47
F1MM83;Q2TBQ8	F1MM83;Q2TBQ8	tr|F1MM83|F1MM83_BOVIN 6-phosphogluconolactonase OS=Bos taurus OX=9913 GN=PGLS PE=3 SV=1;sp|Q2TBQ8|6PGL_BOVIN 6-phosphogluconolactonase OS=Bos taurus OX=9913 GN=PGLS PE=2 SV=1										PGLS	0.161683	-1.09069	3.06108e+07	2.40575e+06	3.34125e+07	3.14106e+06	2.84121e+07	2.9703e+07	3.1283e+07	3.4481e+07	2.9175e+07	3.2591e+07	3.1651e+07	3.1351e+07	3.8057e+07	7	7	33.3	27.531	0	20.777	35
A0A3Q1LSP4;F1MX87	A0A3Q1LSP4;F1MX87	tr|A0A3Q1LSP4|A0A3Q1LSP4_BOVIN Complement C8 alpha chain OS=Bos taurus OX=9913 GN=C8A PE=4 SV=1;tr|F1MX87|F1MX87_BOVIN Complement C8 alpha chain OS=Bos taurus OX=9913 GN=C8A PE=4 SV=1										C8A	0.161913	-1.2879	1.06139e+07	2.66797e+06	1.35715e+07	3.08729e+06	9.87672e+06	7.4445e+06	1.3034e+07	9.0202e+06	1.3694e+07	1.1938e+07	1.7714e+07	1.3993e+07	1.0641e+07	9	9	26.8	65.498	0	71.292	39
Q05927;A0A3Q1MCG3	Q05927;A0A3Q1MCG3	sp|Q05927|5NTD_BOVIN 5-nucleotidase OS=Bos taurus OX=9913 GN=NT5E PE=1 SV=2;tr|A0A3Q1MCG3|A0A3Q1MCG3_BOVIN 5-nucleotidase OS=Bos taurus OX=9913 GN=NT5E PE=3 SV=1										NT5E	0.162285	-1.15291	5.70413e+07	1.03022e+07	6.5007e+07	3.15813e+06	7.26974e+07	5.4011e+07	4.6637e+07	5.0475e+07	6.1386e+07	6.8503e+07	6.1039e+07	6.6203e+07	6.4283e+07	9	9	19.5	62.965	0	42.611	76
E1BQ32	E1BQ32	tr|E1BQ32|E1BQ32_BOVIN CRK proto-oncogene, adaptor protein OS=Bos taurus OX=9913 GN=CRK PE=4 SV=1										CRK	0.16232	-1.33162	4.86414e+06	1.19783e+06	6.55192e+06	1.86494e+06	6.7073e+06	5.0003e+06	3.8844e+06	3.7071e+06	5.0216e+06	7.25e+06	6.3459e+06	4.0942e+06	8.51759e+06	4	3	23	33.83	0	9.4385	13
E1BKQ6	E1BKQ6	tr|E1BKQ6|E1BKQ6_BOVIN Myosin XVIIIA OS=Bos taurus OX=9913 GN=MYO18A PE=3 SV=3										MYO18A	0.163246	-1.8061	4.35271e+06	2.21297e+06	7.20365e+06	3.04847e+06	7.06814e+06	3.2732e+06	5.5706e+06	1.26831e+06	4.5833e+06	4.9294e+06	6.9991e+06	5.3131e+06	1.1573e+07	7	7	9.7	111.06	0	28.741	24
E1BJ08;E1BKU3	E1BJ08;E1BKU3	tr|E1BJ08|E1BJ08_BOVIN Uncharacterized protein OS=Bos taurus OX=9913 GN=LOC785216 PE=1 SV=3;tr|E1BKU3|E1BKU3_BOVIN GST N-terminal domain-containing protein OS=Bos taurus OX=9913 GN=LOC785216 PE=4 SV=1										LOC785216	0.163301	-1.10175	1.11892e+08	7.67186e+06	1.23685e+08	1.47817e+07	1.11921e+08	1.0158e+08	1.1985e+08	1.1867e+08	1.0744e+08	1.0845e+08	1.2048e+08	1.2188e+08	1.4393e+08	10	5	25.9	38.033	0	19.647	33
P18203;A0A3Q1MNC1;A0A3Q1MWV0	P18203;A0A3Q1MNC1;A0A3Q1MWV0;A0A3Q1MRN5;Q2NKS8	sp|P18203|FKB1A_BOVIN Peptidyl-prolyl cis-trans isomerase FKBP1A OS=Bos taurus OX=9913 GN=FKBP1A PE=1 SV=2;tr|A0A3Q1MNC1|A0A3Q1MNC1_BOVIN Peptidylprolyl isomerase OS=Bos taurus OX=9913 GN=FKBP1A PE=1 SV=1;tr|A0A3Q1MWV0|A0A3Q1MWV0_BOVIN Peptidylprolyl isome										FKBP1A	0.163497	-1.33322	6.20171e+07	1.1326e+07	8.55563e+07	3.34482e+07	6.98037e+07	5.8768e+07	4.3493e+07	6.9706e+07	6.8315e+07	6.4787e+07	7.921e+07	6.3638e+07	1.3459e+08	6	6	41.7	11.909	0	91.873	44
Q2KIN5	Q2KIN5	sp|Q2KIN5|HEM3_BOVIN Porphobilinogen deaminase OS=Bos taurus OX=9913 GN=HMBS PE=2 SV=1										HMBS	0.163737	-1.27388	5.34268e+06	1.34109e+06	6.69873e+06	1.19594e+06	6.53022e+06	4.4483e+06	3.5565e+06	6.6718e+06	5.5066e+06	8.2776e+06	5.9248e+06	5.6348e+06	6.9577e+06	4	4	10.8	39.515	0	4.4774	12
Q3T138	Q3T138	sp|Q3T138|BOLA1_BOVIN BolA-like protein 1 OS=Bos taurus OX=9913 GN=BOLA1 PE=2 SV=1										BOLA1	0.164053	-1.57233	1.60576e+06	624687	2.48623e+06	1.00342e+06	2.42895e+06	702976	1.8422e+06	1.5337e+06	1.521e+06	1.6772e+06	2.7774e+06	1.70904e+06	3.7813e+06	3	3	28.1	14.355	0	5.7986	10
Q1LZB5	Q1LZB5	sp|Q1LZB5|TOM40_BOVIN Mitochondrial import receptor subunit TOM40 homolog OS=Bos taurus OX=9913 GN=TOMM40 PE=2 SV=1										TOMM40	0.164676	-1.80643	894540	552401	1.51782e+06	705313	829050	848969	318582	1.8066e+06	669501	1.09726e+06	1.82325e+06	795760	2.355e+06	4	4	13.6	37.725	0	7.4723	5
E1BH06;CON__P01030	E1BH06;CON__P01030	tr|E1BH06|E1BH06_BOVIN Uncharacterized protein OS=Bos taurus OX=9913 GN=C4A PE=1 SV=3;										C4A	0.164763	-1.26642	2.47928e+08	5.44899e+07	3.13138e+08	6.78461e+07	1.73e+08	2.1677e+08	2.5901e+08	2.7732e+08	3.1354e+08	2.4289e+08	3.6059e+08	3.8094e+08	2.6813e+08	36	4	21.8	192.79	0	179.01	191
F1MS35;A0A3Q1M883	F1MS35;A0A3Q1M883	tr|F1MS35|F1MS35_BOVIN ArfGAP with FG repeats 2 OS=Bos taurus OX=9913 GN=AGFG2 PE=4 SV=2;tr|A0A3Q1M883|A0A3Q1M883_BOVIN ArfGAP with FG repeats 2 OS=Bos taurus OX=9913 GN=AGFG2 PE=4 SV=1										AGFG2	0.164774	1.15587	8.43223e+06	1.46998e+06	7.22662e+06	591714	7.85674e+06	9.5642e+06	1.0389e+07	7.3234e+06	7.0278e+06	6.8224e+06	6.8685e+06	8.0916e+06	7.124e+06	3	3	8.7	48.182	0	7.9872	16
A4FUG6	A4FUG6	tr|A4FUG6|A4FUG6_BOVIN ALG2 alpha-1,3/1,6-mannosyltransferase OS=Bos taurus OX=9913 GN=ALG2 PE=2 SV=1										ALG2	0.164832	1.89887	4.98222e+06	1.46238e+06	3.27591e+06	2.40781e+06	3.65161e+06	6.2756e+06	5.3863e+06	6.3609e+06	3.2367e+06	1.17475e+06	5.3539e+06	5.3683e+06	1.2067e+06	2	2	4.8	46.831	0	4.2411	10
G3N3Y2;Q148G5	G3N3Y2;Q148G5	tr|G3N3Y2|G3N3Y2_BOVIN Proline dehydrogenase OS=Bos taurus OX=9913 GN=PRODH PE=3 SV=2;sp|Q148G5|PROD_BOVIN Proline dehydrogenase 1, mitochondrial OS=Bos taurus OX=9913 GN=PRODH PE=2 SV=1										PRODH	0.165299	1.46261	2.20498e+06	361655	1.63691e+06	738932	2.61939e+06	1.7974e+06	2.4778e+06	2.2546e+06	1.8757e+06	1.345e+06	2.0714e+06	742855	2.3884e+06	2	2	5.8	67.905	0	10.279	8
Q02373	Q02373	sp|Q02373|NDUBA_BOVIN NADH dehydrogenase [ubiquinone] 1 beta subcomplex subunit 10 OS=Bos taurus OX=9913 GN=NDUFB10 PE=1 SV=2										NDUFB10	0.16545	1.38632	3.48844e+07	1.39676e+07	2.38383e+07	3.62014e+06	1.89948e+07	5.7082e+07	2.926e+07	3.5825e+07	3.326e+07	2.8795e+07	2.3071e+07	2.3384e+07	2.0103e+07	6	6	30.1	20.965	0	16.026	32
Q0VD15	Q0VD15	sp|Q0VD15|ORML3_BOVIN ORM1-like protein 3 OS=Bos taurus OX=9913 GN=ORMDL3 PE=2 SV=1										ORMDL3	0.165556	3.85347	7.62579e+06	3.32604e+06	4.23005e+06	4.47054e+06	9.26012e+06	9.29841e+06	7.8847e+06	1.82062e+06	9.8651e+06	374492	8.0556e+06	8.1474e+06	342719	3	2	22.2	17.494	0	8.7975	10
Q861S4;A0A3Q1M2S3;A0A3Q1MJC6;A0A3Q1LVC3;G5E6D6	Q861S4;A0A3Q1M2S3;A0A3Q1MJC6;A0A3Q1LVC3;G5E6D6	tr|Q861S4|Q861S4_BOVIN Similar to ribosomal protein L21 (Fragment) OS=Bos taurus OX=9913 GN=RPL21 PE=2 SV=1;tr|A0A3Q1M2S3|A0A3Q1M2S3_BOVIN Uncharacterized protein OS=Bos taurus OX=9913 PE=4 SV=1;tr|A0A3Q1MJC6|A0A3Q1MJC6_BOVIN Uncharacterized protein OS=Bos										RPL21	0.165655	-1.90146	1.88102e+07	1.00576e+07	3.12887e+07	1.05582e+07	3.2268e+07	4.33819e+06	2.2125e+07	1.7192e+07	1.8128e+07	3.9257e+07	2.2979e+07	2.1414e+07	4.1505e+07	2	2	16.2	18.607	0	52.437	21
Q3ZBM5;A0A3Q1MR47;F1ML34	Q3ZBM5;A0A3Q1MR47;F1ML34	sp|Q3ZBM5|SNX5_BOVIN Sorting nexin-5 OS=Bos taurus OX=9913 GN=SNX5 PE=2 SV=1;tr|A0A3Q1MR47|A0A3Q1MR47_BOVIN Sorting nexin-5 OS=Bos taurus OX=9913 GN=SNX5 PE=4 SV=1;tr|F1ML34|F1ML34_BOVIN Sorting nexin OS=Bos taurus OX=9913 PE=3 SV=3										SNX5	0.165792	-1.12706	3.60524e+07	3.36598e+06	4.0801e+07	6.06055e+06	3.22657e+07	3.3528e+07	3.9362e+07	3.5414e+07	3.9692e+07	4.9875e+07	3.8276e+07	3.7398e+07	3.7655e+07	7	7	19.6	46.819	0	30.633	42
Q1RMX7	Q1RMX7	tr|Q1RMX7|Q1RMX7_BOVIN N-acetylneuraminate synthase OS=Bos taurus OX=9913 GN=NANS PE=1 SV=1										NANS	0.166273	-1.16455	4.85416e+07	8.26039e+06	5.6179e+07	6.32789e+06	6.10971e+07	4.8033e+07	4.3172e+07	5.0856e+07	3.955e+07	6.2593e+07	5.706e+07	5.7611e+07	4.7452e+07	9	9	31.5	40.217	0	33.364	54
A0A3Q1NE05;A0A3Q1N6L6;A0A3Q1MB99	A0A3Q1NE05;A0A3Q1N6L6;A0A3Q1MB99	tr|A0A3Q1NE05|A0A3Q1NE05_BOVIN KH-type splicing regulatory protein OS=Bos taurus OX=9913 GN=KHSRP PE=1 SV=1;tr|A0A3Q1N6L6|A0A3Q1N6L6_BOVIN KH-type splicing regulatory protein OS=Bos taurus OX=9913 GN=KHSRP PE=1 SV=1;tr|A0A3Q1MB99|A0A3Q1MB99_BOVIN KH-type s										KHSRP	0.166329	-1.23312	1.58198e+07	3.61392e+06	1.91518e+07	2.18935e+06	1.91322e+07	1.8907e+07	1.396e+07	1.0552e+07	1.6548e+07	1.6539e+07	2.1898e+07	1.905e+07	1.912e+07	10	1	22.4	73.361	0	41.282	37
F1N269;Q28824	F1N269;Q28824	tr|F1N269|F1N269_BOVIN Myosin light chain kinase, smooth muscle OS=Bos taurus OX=9913 GN=MYLK PE=1 SV=3;sp|Q28824|MYLK_BOVIN Myosin light chain kinase, smooth muscle OS=Bos taurus OX=9913 GN=MYLK PE=1 SV=1										MYLK	0.166472	-1.17054	2.61554e+07	5.37016e+06	3.02138e+07	2.20634e+06	3.52471e+07	2.3865e+07	2.1096e+07	2.4875e+07	2.5694e+07	2.7374e+07	2.962e+07	3.2313e+07	3.1548e+07	8	8	9.5	127.98	0	46.223	41
F1MZL6;O46563;A0A3Q1M3I3;A0A3Q1LU08;F1MZL8	F1MZL6;O46563;A0A3Q1M3I3;A0A3Q1LU08;F1MZL8	tr|F1MZL6|F1MZL6_BOVIN V-type proton ATPase subunit H OS=Bos taurus OX=9913 GN=ATP6V1H PE=3 SV=1;sp|O46563|VATH_BOVIN V-type proton ATPase subunit H OS=Bos taurus OX=9913 GN=ATP6V1H PE=2 SV=2;tr|A0A3Q1M3I3|A0A3Q1M3I3_BOVIN V-type proton ATPase subunit H OS										ATP6V1H	0.166853	1.41551	3.26168e+06	1.07715e+06	2.34063e+06	774445	2.60292e+06	2.8769e+06	2.5841e+06	3.093e+06	5.1515e+06	2.3312e+06	3.0272e+06	2.7432e+06	1.26092e+06	2	2	6	54.089	0	3.8977	3
Q3SZC1;A0A3Q1NDT7	Q3SZC1;A0A3Q1NDT7	sp|Q3SZC1|GRPE1_BOVIN GrpE protein homolog 1, mitochondrial OS=Bos taurus OX=9913 GN=GRPEL1 PE=1 SV=1;tr|A0A3Q1NDT7|A0A3Q1NDT7_BOVIN GrpE protein homolog 1, mitochondrial OS=Bos taurus OX=9913 GN=GRPEL1 PE=1 SV=1										GRPEL1	0.167033	-1.21194	5.17505e+07	8.45178e+06	6.2864e+07	1.23157e+07	5.92167e+07	4.9819e+07	3.793e+07	5.5215e+07	5.6572e+07	6.855e+07	5.4514e+07	5.0978e+07	7.7414e+07	9	9	46.1	24.306	0	50.84	46
Q3SWX4	Q3SWX4	tr|Q3SWX4|Q3SWX4_BOVIN Glioblastoma amplified sequence OS=Bos taurus OX=9913 GN=NIPSNAP2 PE=2 SV=1										NIPSNAP2	0.167447	1.83657	2.18064e+06	757225	1.40406e+06	950310	2.98376e+06	1.39916e+06	1.532e+06	2.0356e+06	2.9527e+06	2.3632e+06	456630	2.0659e+06	730514	1	1	5.6	33.419	0.00035199	2.6395	3
Q3SZD7;A0A3Q1ML32	Q3SZD7;A0A3Q1ML32	sp|Q3SZD7|CBR1_BOVIN Carbonyl reductase [NADPH] 1 OS=Bos taurus OX=9913 GN=CBR1 PE=2 SV=1;tr|A0A3Q1ML32|A0A3Q1ML32_BOVIN Carbonyl reductase [NADPH] 1 OS=Bos taurus OX=9913 GN=CBR1 PE=1 SV=1										CBR1	0.168145	1.19667	1.13084e+09	1.58388e+08	9.54187e+08	2.11559e+08	9.83057e+08	1.0737e+09	9.9752e+08	1.3116e+09	1.2883e+09	8.4668e+08	9.6202e+08	7.6145e+08	1.2466e+09	13	6	53.4	30.533	0	323.31	171
E1BNE1	E1BNE1	tr|E1BNE1|E1BNE1_BOVIN Lipid droplet associated hydrolase OS=Bos taurus OX=9913 GN=LDAH PE=4 SV=2										LDAH	0.168952	2.33641	3.05894e+06	1.96651e+06	1.36827e+06	1.19065e+06	1.58582e+06	3.6425e+06	5.75859e+06	3.5737e+06	734078	1.2265e+06	438150	3.086e+06	722421	2	2	6.2	37.56	0	3.7203	2
A0A3Q1MBY4;P00514	A0A3Q1MBY4;P00514;Q17QF5;A0A3Q1MCI6	tr|A0A3Q1MBY4|A0A3Q1MBY4_BOVIN cAMP-dependent protein kinase type I-alpha regulatory subunit OS=Bos taurus OX=9913 GN=PRKAR1A PE=4 SV=1;sp|P00514|KAP0_BOVIN cAMP-dependent protein kinase type I-alpha regulatory subunit OS=Bos taurus OX=9913 GN=PRKAR1A PE=1										PRKAR1A	0.16914	-1.70964	9.95739e+06	4.76594e+06	1.5327e+07	4.07981e+06	1.09771e+07	2.94987e+06	8.6659e+06	1.6102e+07	1.1092e+07	1.4543e+07	1.6644e+07	1.019e+07	1.9931e+07	6	6	15.9	42.491	0	10.298	12
A0A3Q1LGY9	A0A3Q1LGY9	tr|A0A3Q1LGY9|A0A3Q1LGY9_BOVIN Angiotensinogen OS=Bos taurus OX=9913 GN=AGT PE=1 SV=1										AGT	0.170125	-1.68414	1.90315e+06	762123	3.50647e+06	2.11236e+06	3.16769e+06	1.13467e+06	1.7568e+06	1.5684e+06	1.8882e+06	1.3443e+06	2.6942e+06	6.3405e+06	3.6469e+06	5	2	16.2	51.424	0	9.6255	16
Q2TBP7;A0A452DJ80	Q2TBP7;A0A452DJ80	sp|Q2TBP7|MYCBP_BOVIN c-Myc-binding protein OS=Bos taurus OX=9913 GN=MYCBP PE=3 SV=3;tr|A0A452DJ80|A0A452DJ80_BOVIN c-Myc-binding protein OS=Bos taurus OX=9913 GN=MYCBP PE=4 SV=1										MYCBP	0.170836	-1.74381	1.35491e+06	652464	2.33043e+06	1.06498e+06	514817	1.11281e+06	2.295e+06	1.5753e+06	1.27663e+06	1.9212e+06	3.4498e+06	1.04533e+06	2.9054e+06	2	2	27.2	11.997	0	4.811	4
Q08DA1;A0A3Q1MFY4;F1MI32;A0A3Q1LUJ8;A0A3Q1MDM5	Q08DA1;A0A3Q1MFY4;F1MI32;A0A3Q1LUJ8;A0A3Q1MDM5;A0A3Q1N346;F1MR06;E1B8N5;F1N1K4;F1MXW4;A0A3Q1M1C8	sp|Q08DA1|AT1A1_BOVIN Sodium/potassium-transporting ATPase subunit alpha-1 OS=Bos taurus OX=9913 GN=ATP1A1 PE=1 SV=1;tr|A0A3Q1MFY4|A0A3Q1MFY4_BOVIN Sodium/potassium-transporting ATPase subunit alpha OS=Bos taurus OX=9913 GN=ATP1A1 PE=1 SV=1;tr|F1MI32|F1MI3										ATP1A1	0.171062	-1.08488	2.59576e+08	1.66341e+07	2.82165e+08	2.77349e+07	2.58019e+08	2.4027e+08	2.8612e+08	2.544e+08	2.5907e+08	2.5444e+08	2.9161e+08	2.6598e+08	3.1663e+08	28	15	30.2	112.64	0	323.31	186
A3KN22;A0A3Q1MF04	A3KN22;A0A3Q1MF04	sp|A3KN22|UBC12_BOVIN NEDD8-conjugating enzyme Ubc12 OS=Bos taurus OX=9913 GN=UBE2M PE=2 SV=1;tr|A0A3Q1MF04|A0A3Q1MF04_BOVIN NEDD8-conjugating enzyme Ubc12 OS=Bos taurus OX=9913 GN=UBE2M PE=3 SV=1										UBE2M	0.171292	-1.19583	3.56961e+06	713330	4.24503e+06	655478	3.81645e+06	4.7177e+06	3.0806e+06	3.0582e+06	3.1751e+06	4.694e+06	3.8738e+06	3.5182e+06	4.8941e+06	3	3	17.5	20.9	0	5.4328	9
A5PJ65;A0A140T876	A5PJ65;A0A140T876	sp|A5PJ65|RER1_BOVIN Protein RER1 OS=Bos taurus OX=9913 GN=RER1 PE=2 SV=2;tr|A0A140T876|A0A140T876_BOVIN Protein RER1 OS=Bos taurus OX=9913 GN=RER1 PE=3 SV=1										RER1	0.171395	1.32193	5.88507e+07	7.91694e+06	4.64988e+07	1.54147e+07	5.70926e+07	6.6621e+07	6.764e+07	5.1925e+07	5.0975e+07	5.4041e+07	4.5445e+07	6.1056e+07	2.5453e+07	5	5	28.6	22.863	0	48.575	41
P30932	P30932	sp|P30932|CD9_BOVIN CD9 antigen OS=Bos taurus OX=9913 GN=CD9 PE=2 SV=2										CD9	0.172024	-2.51121	4.48771e+06	3.65523e+06	8.41065e+06	4.68251e+06	9.2839e+06	1.14397e+06	6.821e+06	4.4181e+06	771570	1.5102e+07	7.6727e+06	4.264e+06	6.6039e+06	2	2	9.3	25.258	0	4.603	11
F1MH61	F1MH61	tr|F1MH61|F1MH61_BOVIN Family with sequence similarity 98 member B OS=Bos taurus OX=9913 GN=FAM98B PE=4 SV=2										FAM98B	0.172227	-1.82062	2.93672e+06	1.56707e+06	4.44367e+06	270276	3.74283e+06	690356	3.9162e+06	4.4043e+06	1.92988e+06	4.0878e+06	4.4583e+06	4.4838e+06	4.7448e+06	2	2	5.2	45.056	0	5.4525	9
Q3SZ18;A0A3Q1MDR4	Q3SZ18;A0A3Q1MDR4;A0A3Q1LWF4;A0A3Q1MDW7	sp|Q3SZ18|HPRT_BOVIN Hypoxanthine-guanine phosphoribosyltransferase OS=Bos taurus OX=9913 GN=HPRT1 PE=2 SV=3;tr|A0A3Q1MDR4|A0A3Q1MDR4_BOVIN Hypoxanthine phosphoribosyltransferase OS=Bos taurus OX=9913 GN=HPRT1 PE=1 SV=1										HPRT1	0.172243	-1.33034	7.07603e+07	2.08032e+07	9.21295e+07	1.99976e+07	9.13626e+07	8.9315e+07	4.2455e+07	7.2486e+07	5.8183e+07	7.8161e+07	7.415e+07	1.1735e+08	9.8857e+07	6	2	34.4	24.498	0	18.167	31
F1MF76	F1MF76	tr|F1MF76|F1MF76_BOVIN Uncharacterized protein OS=Bos taurus OX=9913 GN=LOC515570 PE=4 SV=2										LOC515570	0.172677	-1.14289	2.18061e+07	2.63666e+06	2.49528e+07	3.4785e+06	2.20305e+07	1.7958e+07	2.3083e+07	2.5049e+07	2.091e+07	2.3055e+07	2.1225e+07	2.6545e+07	2.8986e+07	10	10	8.7	134.07	0	35.808	33
F1MD79;A0A3Q1MD15	F1MD79;A0A3Q1MD15	tr|F1MD79|F1MD79_BOVIN Ankyrin repeat and FYVE domain containing 1 OS=Bos taurus OX=9913 GN=ANKFY1 PE=4 SV=3;tr|A0A3Q1MD15|A0A3Q1MD15_BOVIN Ankyrin repeat and FYVE domain containing 1 OS=Bos taurus OX=9913 GN=ANKFY1 PE=4 SV=1										ANKFY1	0.173096	-1.42506	1.35301e+06	596111	1.7848e+06	158128	1.24689e+06	1.00205e+06	2.2251e+06	676304	1.6147e+06	1.9108e+06	1.9231e+06	1.7031e+06	1.60222e+06	3	3	2.8	128.84	0	4.2203	7
Q3SZ59;A0A3Q1LXV7;Q3ZCJ0;G8JL02;F1MG09	Q3SZ59;A0A3Q1LXV7;Q3ZCJ0;G8JL02;F1MG09	sp|Q3SZ59|RL36A_BOVIN 60S ribosomal protein L36a OS=Bos taurus OX=9913 GN=RPL36A PE=3 SV=3;tr|A0A3Q1LXV7|A0A3Q1LXV7_BOVIN 60S ribosomal protein L36a OS=Bos taurus OX=9913 GN=RPL36A PE=3 SV=1;tr|Q3ZCJ0|Q3ZCJ0_BOVIN 60S ribosomal protein L36a OS=Bos taurus O										RPL36A	0.173432	4.62391	2.95853e+07	1.08264e+07	2.08583e+07	2.28846e+07	2.01937e+07	1.6663e+07	4.2626e+07	3.4769e+07	3.3675e+07	4.03e+07	1.5882e+06	4.1043e+07	501900	3	3	23.6	12.441	0	13.485	10
E1B805;A0A3Q1M3A4	E1B805;A0A3Q1M3A4	tr|E1B805|E1B805_BOVIN Uncharacterized protein OS=Bos taurus OX=9913 GN=LOC528040 PE=4 SV=3;tr|A0A3Q1M3A4|A0A3Q1M3A4_BOVIN Uncharacterized protein OS=Bos taurus OX=9913 GN=LOC528040 PE=4 SV=1										LOC528040	0.173626	2.30143	4.35162e+06	2.20415e+06	2.19841e+06	1.26843e+06	7.2936e+06	1.53089e+06	5.4713e+06	4.3627e+06	3.0996e+06	351320	3.0476e+06	3.0104e+06	2.3843e+06	2	2	1.6	186.35	0	4.625	5
Q3SZR8	Q3SZR8	sp|Q3SZR8|SRSF3_BOVIN Serine/arginine-rich splicing factor 3 OS=Bos taurus OX=9913 GN=SRSF3 PE=2 SV=1										SRSF3	0.174303	-1.53364	2.10152e+07	8.32641e+06	2.93965e+07	3.40045e+06	7.35095e+06	2.42e+07	2.9607e+07	2.3518e+07	2.04e+07	2.674e+07	2.8619e+07	2.7863e+07	3.4364e+07	3	3	17.7	19.329	0	26.669	17
E1BMT9	E1BMT9	tr|E1BMT9|E1BMT9_BOVIN Claudin OS=Bos taurus OX=9913 GN=CLDN14 PE=3 SV=3										CLDN14	0.174493	-2.26776	831703	895886	1.5916e+06	985113	681333	462094	2.4098e+06	325395	279895	2.5265e+06	2.3356e+06	559263	945031	1	1	6.1	34.151	0.0023681	2.2015	3
Q3ZC98;A0A3Q1MJA8	Q3ZC98;A0A3Q1MJA8	sp|Q3ZC98|NUP85_BOVIN Nuclear pore complex protein Nup85 OS=Bos taurus OX=9913 GN=NUP85 PE=2 SV=1;tr|A0A3Q1MJA8|A0A3Q1MJA8_BOVIN Nuclear pore complex protein Nup85 OS=Bos taurus OX=9913 GN=NUP85 PE=3 SV=1										NUP85	0.174663	-2.03761	1.15762e+06	740294	2.19826e+06	1.25692e+06	1.99534e+06	655492	1.8613e+06	319362	956626	2.7692e+06	992344	1.3415e+06	3.69e+06	2	2	3.2	74.709	0	3.121	4
A0A452DI72	A0A452DI72	tr|A0A452DI72|A0A452DI72_BOVIN PDZ domain containing 1 OS=Bos taurus OX=9913 GN=PDZK1 PE=4 SV=1										PDZK1	0.17501	-3.14346	1.30746e+06	1.24921e+06	4.91808e+06	3.26421e+06	1.33203e+06	658696	512311	3.463e+06	571237	5.3946e+06	5.8505e+06	348623	8.0786e+06	10	1	36.8	35.49	0	3.8462	2
Q3SZ90;A0A3Q1MLJ9	Q3SZ90;A0A3Q1MLJ9	sp|Q3SZ90|RL13A_BOVIN 60S ribosomal protein L13a OS=Bos taurus OX=9913 GN=RPL13A PE=2 SV=3;tr|A0A3Q1MLJ9|A0A3Q1MLJ9_BOVIN 60S ribosomal protein L13a OS=Bos taurus OX=9913 GN=RPL13A PE=1 SV=1										RPL13A	0.175134	-1.15091	9.76665e+07	1.3995e+07	1.12171e+08	1.40694e+07	8.94886e+07	7.9777e+07	1.1585e+08	1.0578e+08	9.7437e+07	9.30439e+07	1.2492e+08	1.2011e+08	1.1061e+08	6	6	30	23.523	0	22.705	66
A0A140T854;Q28035;A0A3Q1MEC8	A0A140T854;Q28035;A0A3Q1MEC8;E1BGC0;E1BKD8	tr|A0A140T854|A0A140T854_BOVIN Glutathione S-transferase OS=Bos taurus OX=9913 GN=GSTA1 PE=3 SV=1;sp|Q28035|GSTA1_BOVIN Glutathione S-transferase A1 OS=Bos taurus OX=9913 GN=GSTA1 PE=2 SV=3;tr|A0A3Q1MEC8|A0A3Q1MEC8_BOVIN Glutathione S-transferase OS=Bos ta										GSTA1	0.175282	1.30585	5.54414e+09	1.75476e+08	4.5071e+09	1.7886e+09	5.43299e+09	5.46971e+09	5.51801e+09	5.44731e+09	5.85271e+09	5.3124e+09	3.1947e+09	6.6445e+09	2.8768e+09	12	7	50.5	25.424	0	217.54	182
G3N016	G3N016	tr|G3N016|G3N016_BOVIN CRK like proto-oncogene, adaptor protein OS=Bos taurus OX=9913 GN=CRKL PE=4 SV=2										CRKL	0.17554	1.55292	9.84024e+06	3.86236e+06	6.3557e+06	2.28297e+06	1.3651e+07	8.1781e+06	5.2949e+06	1.4109e+07	7.9682e+06	7.8573e+06	7.1049e+06	7.4982e+06	2.9624e+06	6	5	24.8	33.244	0	12.141	9
A0JN37	A0JN37	tr|A0JN37|A0JN37_BOVIN ADP-ribosylation factor-like 6 interacting protein 1 OS=Bos taurus OX=9913 GN=ARL6IP1 PE=2 SV=1										ARL6IP1	0.17576	1.23834	1.30401e+08	2.76909e+07	1.04981e+08	2.11729e+07	1.24831e+08	9.3772e+07	1.4414e+08	1.2117e+08	1.6809e+08	8.6007e+07	1.2263e+08	8.7306e+07	1.2398e+08	2	2	12.5	16.74	0	25.144	23
Q29RS1	Q29RS1	tr|Q29RS1|Q29RS1_BOVIN Hydroxysteroid (17-beta) dehydrogenase 13 OS=Bos taurus OX=9913 GN=HSD17B13 PE=1 SV=1										HSD17B13	0.175773	1.30245	3.08384e+09	7.69181e+08	2.3881e+09	6.85236e+08	4.25349e+09	2.5276e+09	3.4912e+09	2.6061e+09	2.5408e+09	1.5997e+09	3.2681e+09	2.2772e+09	2.4074e+09	16	14	51.3	33.407	0	323.31	268
P63009;Q08DS7;G3X7G4	P63009;Q08DS7;G3X7G4;A0A3Q1LJX4	sp|P63009|AP2B1_BOVIN AP-2 complex subunit beta OS=Bos taurus OX=9913 GN=AP2B1 PE=1 SV=2;sp|Q08DS7|AP1B1_BOVIN AP-1 complex subunit beta-1 OS=Bos taurus OX=9913 GN=AP2B1 PE=2 SV=1;tr|G3X7G4|G3X7G4_BOVIN AP complex subunit beta OS=Bos taurus OX=9913 GN=AP2B										AP2B1	0.175843	-1.11888	1.04238e+08	1.32173e+07	1.1629e+08	1.04348e+07	1.09572e+08	1.2484e+08	9.706e+07	9.7899e+07	9.1821e+07	1.0066e+08	1.2228e+08	1.2102e+08	1.212e+08	19	10	23.2	104.57	0	49.325	87
Q08DU9	Q08DU9	sp|Q08DU9|HP1B3_BOVIN Heterochromatin protein 1-binding protein 3 OS=Bos taurus OX=9913 GN=HP1BP3 PE=2 SV=1										HP1BP3	0.176088	2.98649	2.07944e+07	8.75551e+06	1.13342e+07	8.34856e+06	1.45508e+07	3.5169e+07	2.1398e+07	1.3072e+07	1.9782e+07	1.3109e+07	1.0743e+07	2.0864e+07	620715	6	6	11.2	61.477	0	17.818	16
Q0P5H6	Q0P5H6	tr|Q0P5H6|Q0P5H6_BOVIN Transducin (Beta)-like 2 OS=Bos taurus OX=9913 GN=TBL2 PE=2 SV=1										TBL2	0.176449	-1.10022	3.73755e+07	3.49315e+06	4.11318e+07	4.06898e+06	3.54013e+07	3.8887e+07	4.2652e+07	3.3704e+07	3.6233e+07	3.646e+07	4.0021e+07	4.1799e+07	4.6247e+07	10	10	21.7	49.911	0	39.84	55
A0A3Q1LQA7;A0A3Q1LM24;A0A3Q1M6Z0;Q3MJK3;A0A3Q1MQM2	A0A3Q1LQA7;A0A3Q1LM24;A0A3Q1M6Z0;Q3MJK3;A0A3Q1MQM2	tr|A0A3Q1LQA7|A0A3Q1LQA7_BOVIN Uncharacterized protein OS=Bos taurus OX=9913 GN=TRIM5 PE=4 SV=1;tr|A0A3Q1LM24|A0A3Q1LM24_BOVIN Uncharacterized protein OS=Bos taurus OX=9913 GN=TRIM5 PE=4 SV=1;tr|A0A3Q1M6Z0|A0A3Q1M6Z0_BOVIN Uncharacterized protein OS=Bos ta										TRIM5	0.176458	-1.49525	1.94978e+06	926517	2.68386e+06	499144	1.2993e+06	917298	2.44692e+06	1.8376e+06	3.2478e+06	3.2035e+06	2.9479e+06	2.51629e+06	2.06773e+06	2	2	4.8	55.675	0	3.0877	4
E1BJV0	E1BJV0	tr|E1BJV0|E1BJV0_BOVIN EH domain containing 4 OS=Bos taurus OX=9913 GN=EHD4 PE=3 SV=1										EHD4	0.176665	-2.14469	7.2247e+06	4.34601e+06	1.19759e+07	2.18563e+06	1.26322e+07	1.02453e+06	9.5343e+06	7.298e+06	5.6345e+06	9.0615e+06	1.3954e+07	1.1582e+07	1.3306e+07	10	7	19.8	61.024	0	9.7126	21
F1ME65	F1ME65	tr|F1ME65|F1ME65_BOVIN Cytoskeleton associated protein 4 OS=Bos taurus OX=9913 GN=CKAP4 PE=1 SV=1										CKAP4	0.176842	-1.223	2.27595e+08	2.73757e+07	2.84302e+08	7.32714e+07	2.12664e+08	2.1501e+08	2.4948e+08	2.6298e+08	1.9784e+08	3.4454e+08	1.9666e+08	3.4502e+08	2.5099e+08	26	26	50.9	64.529	0	152.53	180
E1BFV0	E1BFV0	tr|E1BFV0|E1BFV0_BOVIN Karyopherin subunit beta 1 OS=Bos taurus OX=9913 GN=KPNB1 PE=1 SV=2										KPNB1	0.176975	-1.52816	5.17924e+07	2.23269e+07	7.14783e+07	5.08632e+06	6.8041e+07	1.942e+07	3.7249e+07	6.746e+07	6.6792e+07	6.5582e+07	7.2548e+07	7.0015e+07	7.7768e+07	14	14	18.9	97.226	0	45.674	67
Q32PB9	Q32PB9	sp|Q32PB9|RL38_BOVIN 60S ribosomal protein L38 OS=Bos taurus OX=9913 GN=RPL38 PE=3 SV=4										RPL38	0.177161	4.59047	2.3503e+07	1.93464e+07	7.97362e+06	9.41384e+06	5.35878e+07	2.8282e+07	1.5018e+07	1.6741e+06	1.8953e+07	9.8161e+06	2.0557e+07	950156	571217	4	4	47.1	8.2178	0	5.46	12
A0A3Q1M6S0;Q08DJ3;A0A3Q1LM31;A0A3Q1MKT5	A0A3Q1M6S0;Q08DJ3;A0A3Q1LM31;A0A3Q1MKT5	tr|A0A3Q1M6S0|A0A3Q1M6S0_BOVIN Far upstream element binding protein 1 OS=Bos taurus OX=9913 GN=FUBP1 PE=1 SV=1;tr|Q08DJ3|Q08DJ3_BOVIN Far upstream element (FUSE) binding protein 1 OS=Bos taurus OX=9913 GN=FUBP1 PE=1 SV=1;tr|A0A3Q1LM31|A0A3Q1LM31_BOVIN Far										FUBP1	0.17725	-1.24288	1.81583e+07	3.73851e+06	2.26607e+07	5.6134e+06	2.32657e+07	1.4233e+07	2.0299e+07	1.7965e+07	1.5029e+07	2.2126e+07	1.9112e+07	1.8648e+07	3.0757e+07	8	7	14.7	66.225	0	20.674	34
Q58DN4	Q58DN4	sp|Q58DN4|PPME1_BOVIN Protein phosphatase methylesterase 1 OS=Bos taurus OX=9913 GN=PPME1 PE=2 SV=3										PPME1	0.177462	1.33313	1.06354e+06	285822	805848	259641	1.27e+06	1.4563e+06	942440	845820	803114	835360	1.1526e+06	545800	689630	2	2	5.5	41.709	0.00035537	2.7396	6
A0A3S5ZPS3;E1BBG0	A0A3S5ZPS3;E1BBG0	tr|A0A3S5ZPS3|A0A3S5ZPS3_BOVIN Uncharacterized protein OS=Bos taurus OX=9913 GN=ACOT4 PE=4 SV=1;tr|E1BBG0|E1BBG0_BOVIN Uncharacterized protein OS=Bos taurus OX=9913 GN=LOC512541 PE=4 SV=1										ACOT4	0.17803	-1.90215	1.00466e+06	497428	1.83577e+06	843298	1.19742e+06	1.52848e+06	722590	285290	1.2895e+06	1.6391e+06	2.5286e+06	2.45131e+06	724070	4	2	9.4	46.724	0	3.7016	4
Q3ZBD0	Q3ZBD0;A0A452DIX4	sp|Q3ZBD0|PSMD7_BOVIN 26S proteasome non-ATPase regulatory subunit 7 OS=Bos taurus OX=9913 GN=PSMD7 PE=2 SV=1										PSMD7	0.178793	-1.93504	1.22964e+07	7.33203e+06	2.06727e+07	8.81291e+06	1.55985e+07	2.8406e+06	1.3202e+07	7.8448e+06	2.1996e+07	2.2026e+07	1.4281e+07	1.3768e+07	3.2616e+07	5	5	16.1	36.754	0	10.554	8
P11456	P11456	sp|P11456|MPRD_BOVIN Cation-dependent mannose-6-phosphate receptor OS=Bos taurus OX=9913 GN=M6PR PE=1 SV=1										M6PR	0.179632	-1.18032	1.79311e+07	2.35746e+06	2.1308e+07	3.94285e+06	2.02877e+07	1.4498e+07	1.8454e+07	1.6714e+07	1.9702e+07	2.4829e+07	2.0851e+07	1.5946e+07	2.3606e+07	3	3	13.3	31.201	0	38.113	22
A6H743	A6H743	tr|A6H743|A6H743_BOVIN ZFAND2B protein OS=Bos taurus OX=9913 GN=ZFAND2B PE=2 SV=1										ZFAND2B	0.179666	1.87708	1.81968e+06	1.00291e+06	1.11695e+06	788656	3.60333e+06	1.38109e+06	1.2366e+06	1.5368e+06	1.3406e+06	1.70987e+06	1.8844e+06	430724	442791	1	1	6.6	28.061	0	5.4831	8
P54229;A0A452DIN2	P54229;A0A452DIN2;E1BL84;A0A3Q1MZC7	sp|P54229|CTHL5_BOVIN Cathelicidin-5 OS=Bos taurus OX=9913 GN=CATHL5 PE=1 SV=1;tr|A0A452DIN2|A0A452DIN2_BOVIN Cathelicidin-5 OS=Bos taurus OX=9913 GN=CATHL5 PE=3 SV=1										CATHL5	0.179836	-4.99666	1.91832e+07	1.7186e+07	3.4243e+07	7.994e+06	3.67388e+07	2.9251e+07	513621	2.8549e+07	863640	3.4433e+07	2.4705e+07	3.3578e+07	4.4256e+07	5	2	32.7	17.616	0	3.3619	8
G3N0S9;CON__ENSEMBL:ENSBTAP00000034412	G3N0S9;CON__ENSEMBL:ENSBTAP00000034412	tr|G3N0S9|G3N0S9_BOVIN Uncharacterized protein OS=Bos taurus OX=9913 PE=4 SV=2;											0.180468	-1.23116	5.55603e+07	5.52436e+06	7.02668e+07	1.92525e+07	5.79418e+07	4.687e+07	5.5594e+07	6.1953e+07	5.5443e+07	4.5505e+07	9.2438e+07	7.2961e+07	7.0163e+07	8	8	43.2	21.488	0	45.901	44
Q9MZ08	Q9MZ08	sp|Q9MZ08|BCAM_BOVIN Basal cell adhesion molecule OS=Bos taurus OX=9913 GN=BCAM PE=2 SV=2										BCAM	0.180471	-1.33224	4.82122e+06	1.58064e+06	6.29812e+06	1.5902e+06	7.14301e+06	3.5225e+06	4.5584e+06	5.5721e+06	3.3101e+06	6.2205e+06	8.5583e+06	5.419e+06	4.99469e+06	4	4	8.1	68.002	0	7.3204	11
Q3ZCA2	Q3ZCA2	sp|Q3ZCA2|CPSF5_BOVIN Cleavage and polyadenylation specificity factor subunit 5 OS=Bos taurus OX=9913 GN=NUDT21 PE=2 SV=1										NUDT21	0.180693	-1.49846	1.24746e+06	448477	1.7571e+06	383555	1.42616e+06	476928	1.4381e+06	1.6242e+06	1.2719e+06	1.5335e+06	2.1148e+06	2.0467e+06	1.33339e+06	2	2	11.5	26.227	0	6.9111	5
A7YWF1;A0A3Q1MB37	A7YWF1;A0A3Q1MB37	tr|A7YWF1|A7YWF1_BOVIN ACSS2 protein OS=Bos taurus OX=9913 GN=ACSS2 PE=1 SV=1;tr|A0A3Q1MB37|A0A3Q1MB37_BOVIN Acyl-CoA synthetase short chain family member 2 OS=Bos taurus OX=9913 GN=ACSS2 PE=1 SV=1										ACSS2	0.180859	1.66416	9.28517e+06	4.22086e+06	5.6534e+06	2.88727e+06	4.44176e+06	9.0157e+06	1.4713e+07	6.1094e+06	1.2146e+07	4.0529e+06	6.5683e+06	2.727e+06	9.2654e+06	5	5	7.8	78.733	0	12.492	21
A0A3Q1LVJ8;A0A3Q1M2E2;F1MLU7;A0A3Q1LVS2	A0A3Q1LVJ8;A0A3Q1M2E2;F1MLU7;A0A3Q1LVS2	tr|A0A3Q1LVJ8|A0A3Q1LVJ8_BOVIN Kinectin 1 OS=Bos taurus OX=9913 GN=KTN1 PE=1 SV=1;tr|A0A3Q1M2E2|A0A3Q1M2E2_BOVIN Kinectin 1 OS=Bos taurus OX=9913 GN=KTN1 PE=1 SV=1;tr|F1MLU7|F1MLU7_BOVIN Kinectin 1 OS=Bos taurus OX=9913 GN=KTN1 PE=1 SV=3;tr|A0A3Q1LVS2|A0A3										KTN1	0.182086	-1.39463	7.28278e+06	2.43776e+06	1.0035e+07	2.73415e+06	4.44792e+06	9.341e+06	5.6913e+06	1.0222e+07	6.7117e+06	1.0792e+07	6.0339e+06	1.1117e+07	1.2197e+07	9	9	8.4	149.03	0	22.747	32
E1BM29	E1BM29	tr|E1BM29|E1BM29_BOVIN Cholesterol 7-alpha-monooxygenase OS=Bos taurus OX=9913 GN=CYP7A1 PE=3 SV=1										CYP7A1	0.18213	1.70172	3.16621e+07	1.96073e+07	1.6274e+07	4.7936e+06	2.21453e+07	1.9525e+07	4.8515e+07	1.1653e+07	5.6472e+07	1.8931e+07	1.1708e+07	1.2801e+07	2.1656e+07	5	5	12.2	57.005	0	19.212	34
F1N7H5;Q2YDJ9	F1N7H5;Q2YDJ9	tr|F1N7H5|F1N7H5_BOVIN Mannose-1-phosphate guanyltransferase beta OS=Bos taurus OX=9913 GN=GMPPB PE=4 SV=2;sp|Q2YDJ9|GMPPB_BOVIN Mannose-1-phosphate guanyltransferase beta OS=Bos taurus OX=9913 GN=GMPPB PE=2 SV=1										GMPPB	0.183574	-1.56053	4.26968e+07	1.65548e+07	6.1814e+07	1.55226e+07	4.35509e+07	1.4559e+07	5.3037e+07	5.6332e+07	4.6005e+07	5.0014e+07	8.2614e+07	6.4746e+07	4.9882e+07	8	8	24.4	39.796	0	22.783	49
Q3MI00	Q3MI00	sp|Q3MI00|DNJB1_BOVIN DnaJ homolog subfamily B member 1 OS=Bos taurus OX=9913 GN=DNAJB1 PE=2 SV=3										DNAJB1	0.184009	-2.24887	958173	889005	1.77507e+06	980189	1.3939e+06	378647	312479	376435	2.3294e+06	1.29993e+06	2.4826e+06	2.6906e+06	627133	3	2	12.1	38.217	0	5.7924	4
Q3ZBW2	Q3ZBW2	sp|Q3ZBW2|HAOX2_BOVIN Hydroxyacid oxidase 2 OS=Bos taurus OX=9913 GN=HAO2 PE=2 SV=1										HAO2	0.184396	-1.16765	1.77468e+08	2.654e+07	2.07197e+08	3.38967e+07	1.36498e+08	2.1042e+08	1.7769e+08	1.8473e+08	1.78e+08	2.0564e+08	1.891e+08	1.7879e+08	2.5526e+08	15	15	44.8	39.252	0	259.15	105
A0A3Q1MHX8	A0A3Q1MHX8	tr|A0A3Q1MHX8|A0A3Q1MHX8_BOVIN RAB2A, member RAS oncogene family OS=Bos taurus OX=9913 GN=RAB2A PE=1 SV=1										RAB2A	0.184455	1.14528	3.64655e+07	4.49607e+06	3.19245e+07	4.89741e+06	4.23013e+07	3.3519e+07	3.8847e+07	3.0784e+07	3.6876e+07	2.6813e+07	3.7767e+07	3.3949e+07	2.9169e+07	5	2	32	22.47	0	41.544	46
CON__P48668;CON__P02538;CON__P04259;M0QVY0;F1MUY2;F1MKE7	CON__P48668;CON__P02538;CON__P04259;M0QVY0;F1MUY2;F1MKE7;CON__O95678;A0A452DIJ6;CON__Q8VED5;Q148H7;A4IFP2;P04260;E1B991	;;;tr|M0QVY0|M0QVY0_BOVIN IF rod domain-containing protein OS=Bos taurus OX=9913 GN=KRT6A PE=3 SV=1;tr|F1MUY2|F1MUY2_BOVIN IF rod domain-containing protein OS=Bos taurus OX=9913 GN=KRT6B PE=3 SV=1;tr|F1MKE7|F1MKE7_BOVIN IF rod domain-containing protein OS=										KRT6A	0.185042	5.5126	3.22978e+07	4.06747e+07	4.07436e+06	4.18655e+06	884192	1.5559e+07	9.8896e+07	3.77097e+06	4.2379e+07	5.4447e+06	351601	9.3784e+06	1.12273e+06	22	5	33.3	60.024	0	58.273	19
CON__P17697;P17697	CON__P17697;P17697;F1MWI1	;sp|P17697|CLUS_BOVIN Clusterin OS=Bos taurus OX=9913 GN=CLU PE=1 SV=1										CLU	0.185349	-1.2345	6.45544e+06	1.45604e+06	7.96815e+06	1.70616e+06	6.28813e+06	5.2532e+06	5.5148e+06	8.9246e+06	6.2965e+06	7.7275e+06	5.8449e+06	9.9786e+06	8.3216e+06	5	5	13.4	51.113	0	11.241	21
G3X6M9;A0A3Q1M4J0;A0A3Q1LRX3;O46631	G3X6M9;A0A3Q1M4J0;A0A3Q1LRX3;O46631;A6QPC6;A0A3Q1LVC2;F1MRG6	tr|G3X6M9|G3X6M9_BOVIN Tyrosine-protein phosphatase non-receptor type substrate 1 OS=Bos taurus OX=9913 GN=SIRPA PE=4 SV=2;tr|A0A3Q1M4J0|A0A3Q1M4J0_BOVIN Tyrosine-protein phosphatase non-receptor type substrate 1 OS=Bos taurus OX=9913 GN=SIRPA PE=4 SV=1;tr										SIRPA	0.185405	-3.03927	3.6577e+06	3.95867e+06	8.91355e+06	6.13934e+06	741661	1.12255e+06	5.8078e+06	967597	9.6489e+06	1.6398e+07	9.2546e+06	1.37299e+06	8.6286e+06	3	3	8.1	62.803	0.0013741	2.3541	3
F1MZT6	F1MZT6	tr|F1MZT6|F1MZT6_BOVIN Chromosome 3 C1orf50 homolog OS=Bos taurus OX=9913 GN=C3H1orf50 PE=4 SV=2										C3H1orf50	0.185743	-1.78234	935200	591090	1.36564e+06	208655	1.42053e+06	285306	944610	409653	1.6159e+06	1.2216e+06	1.3621e+06	1.66188e+06	1.217e+06	1	1	8	22.098	0	2.8554	2
Q02827	Q02827	sp|Q02827|NDUC2_BOVIN NADH dehydrogenase [ubiquinone] 1 subunit C2 OS=Bos taurus OX=9913 GN=NDUFC2 PE=1 SV=1										NDUFC2	0.185801	-1.22036	2.22515e+07	3.69847e+06	2.74375e+07	6.19222e+06	2.03144e+07	2.7365e+07	2.0856e+07	1.8099e+07	2.4623e+07	2.8154e+07	2.8514e+07	1.9066e+07	3.4016e+07	4	4	35	14.096	0	28.888	27
A0A3Q1MX65;Q58DN7;A0A3Q1LS82	A0A3Q1MX65;Q58DN7;A0A3Q1LS82	tr|A0A3Q1MX65|A0A3Q1MX65_BOVIN Malonate--CoA ligase ACSF3, mitochondrial OS=Bos taurus OX=9913 GN=ACSF3 PE=4 SV=1;sp|Q58DN7|ACSF3_BOVIN Malonate--CoA ligase ACSF3, mitochondrial OS=Bos taurus OX=9913 GN=ACSF3 PE=2 SV=1;tr|A0A3Q1LS82|A0A3Q1LS82_BOVIN Malona										ACSF3	0.186457	3.15942	2.14512e+07	4.61615e+06	1.23672e+07	8.30947e+06	2.03172e+07	1.6463e+07	2.1468e+07	2.9e+07	2.0008e+07	1.3144e+07	1.9197e+07	1.6656e+07	471898	10	10	19	69.604	0	52.206	33
P20072;A0A3Q1NIT1;A0A3Q1LUS2;A0A3Q1M4F5	P20072;A0A3Q1NIT1;A0A3Q1LUS2;A0A3Q1M4F5	sp|P20072|ANXA7_BOVIN Annexin A7 OS=Bos taurus OX=9913 GN=ANXA7 PE=1 SV=2;tr|A0A3Q1NIT1|A0A3Q1NIT1_BOVIN Annexin OS=Bos taurus OX=9913 GN=ANXA7 PE=1 SV=1;tr|A0A3Q1LUS2|A0A3Q1LUS2_BOVIN Annexin OS=Bos taurus OX=9913 GN=ANXA7 PE=1 SV=1;tr|A0A3Q1M4F5|A0A3Q1M4										ANXA7	0.187756	-1.18985	3.68388e+07	6.29383e+06	4.39527e+07	8.0457e+06	3.74692e+07	3.042e+07	4.7066e+07	3.3523e+07	3.5716e+07	4.7625e+07	4.3421e+07	3.3015e+07	5.175e+07	9	9	21.2	49.94	0	41.12	50
A2VDN6	A2VDN6	sp|A2VDN6|SF3A1_BOVIN Splicing factor 3A subunit 1 OS=Bos taurus OX=9913 GN=SF3A1 PE=2 SV=1										SF3A1	0.187807	2.32949	5.25942e+06	1.99514e+06	3.30399e+06	3.64723e+06	1.82732e+06	5.5346e+06	6.5359e+06	5.6209e+06	6.7784e+06	1.7763e+06	2.266e+06	512273	8.6614e+06	3	3	4.5	88.785	0	7.057	5
Q3MHE8	Q3MHE8	sp|Q3MHE8|SRPRA_BOVIN Signal recognition particle receptor subunit alpha OS=Bos taurus OX=9913 GN=SRPRA PE=2 SV=1										SRPRA	0.18804	-1.46867	1.46231e+07	4.95345e+06	2.20387e+07	1.05693e+07	1.9272e+07	9.7811e+06	1.5168e+07	9.3125e+06	1.9582e+07	1.6488e+07	2.055e+07	3.7334e+07	1.3783e+07	12	12	21.1	69.895	0	21.459	30
Q3MHH6;F1MN72;A0A3Q1LQS4	Q3MHH6;F1MN72;A0A3Q1LQS4	sp|Q3MHH6|PYRD2_BOVIN Pyridine nucleotide-disulfide oxidoreductase domain-containing protein 2 OS=Bos taurus OX=9913 GN=PYROXD2 PE=2 SV=1;tr|F1MN72|F1MN72_BOVIN Pyridine nucleotide-disulfide oxidoreductase domain-containing protein 2 OS=Bos taurus OX=9913										PYROXD2	0.188126	-2.77622	7.03944e+06	5.25258e+06	2.07657e+07	2.17771e+07	2.92519e+06	1.0472e+06	7.9785e+06	1.4327e+07	8.9193e+06	1.5697e+07	5.2681e+07	4.3366e+06	1.0348e+07	8	8	19.6	62.987	0	22.926	21
A0A3Q1MNN6;A0A3Q1MCP0;A0A3Q1M8I5;A0A3Q1NGH3;A0A3Q1M4S0;A0A3Q1M2P2;F1MI18	A0A3Q1MNN6;A0A3Q1MCP0;A0A3Q1M8I5;A0A3Q1NGH3;A0A3Q1M4S0;A0A3Q1M2P2;F1MI18;CON__ENSEMBL:ENSBTAP00000037665	tr|A0A3Q1MNN6|A0A3Q1MNN6_BOVIN Uncharacterized protein OS=Bos taurus OX=9913 GN=LOC506828 PE=4 SV=1;tr|A0A3Q1MCP0|A0A3Q1MCP0_BOVIN Uncharacterized protein OS=Bos taurus OX=9913 GN=LOC506828 PE=4 SV=1;tr|A0A3Q1M8I5|A0A3Q1M8I5_BOVIN Uncharacterized protein O										LOC506828	0.188329	1.31072	4.69602e+07	8.53585e+06	3.7228e+07	1.30526e+07	4.90007e+07	4.1927e+07	6.1043e+07	4.2445e+07	4.0385e+07	2.2655e+07	2.9813e+07	4.7217e+07	4.9227e+07	21	2	15.9	159.84	0	61.588	66
E1BPE1	E1BPE1	tr|E1BPE1|E1BPE1_BOVIN Indoleamine 2,3-dioxygenase 2 OS=Bos taurus OX=9913 GN=IDO2 PE=4 SV=2										IDO2	0.188457	1.63184	4.0621e+06	574794	2.9857e+06	1.98936e+06	3.39481e+06	4.1808e+06	3.6576e+06	4.8882e+06	4.1891e+06	2.7315e+06	2.5812e+06	5.7054e+06	924709	3	3	10.1	40.484	0	4.173	10
P28800;CON__P28800	P28800;CON__P28800	sp|P28800|A2AP_BOVIN Alpha-2-antiplasmin OS=Bos taurus OX=9913 GN=SERPINF2 PE=1 SV=2;										SERPINF2	0.188613	-1.27395	2.86036e+07	8.05187e+06	3.54648e+07	5.19252e+06	3.63462e+07	1.763e+07	2.4668e+07	3.6534e+07	2.784e+07	3.2929e+07	3.6336e+07	3.0284e+07	4.231e+07	7	7	16.7	54.71	0	17.193	32
A0A3Q1LQY7;F1MYP9;A0A3Q1LPT9	A0A3Q1LQY7;F1MYP9;A0A3Q1LPT9	tr|A0A3Q1LQY7|A0A3Q1LQY7_BOVIN STEAP3 metalloreductase OS=Bos taurus OX=9913 GN=STEAP3 PE=4 SV=1;tr|F1MYP9|F1MYP9_BOVIN STEAP3 metalloreductase OS=Bos taurus OX=9913 GN=STEAP3 PE=4 SV=3;tr|A0A3Q1LPT9|A0A3Q1LPT9_BOVIN STEAP3 metalloreductase OS=Bos taurus O										STEAP3	0.188797	-1.1756	1.81111e+07	1.90789e+06	2.1589e+07	4.82175e+06	1.56874e+07	1.8931e+07	1.6576e+07	2.0285e+07	1.9076e+07	2.3327e+07	2.7577e+07	1.701e+07	1.8442e+07	7	7	17.1	54.076	0	15.923	36
A0A3Q1MK80;Q56JZ9	A0A3Q1MK80;Q56JZ9;A0A3Q1MRQ7	tr|A0A3Q1MK80|A0A3Q1MK80_BOVIN Glia maturation factor OS=Bos taurus OX=9913 GN=GMFG PE=1 SV=1;sp|Q56JZ9|GMFG_BOVIN Glia maturation factor gamma OS=Bos taurus OX=9913 GN=GMFG PE=2 SV=1										GMFG	0.18893	-1.49487	2.29903e+07	9.76055e+06	3.23155e+07	9.03957e+06	2.58884e+07	2.1083e+07	9.4561e+06	3.6583e+07	2.1941e+07	3.0348e+07	2.7832e+07	2.5532e+07	4.555e+07	3	2	21.3	16.767	0	6.1033	17
A0A3Q1N564;Q2KHV5;F1MJQ5	A0A3Q1N564;Q2KHV5;F1MJQ5	tr|A0A3Q1N564|A0A3Q1N564_BOVIN Protein arginine methyltransferase NDUFAF7 OS=Bos taurus OX=9913 GN=NDUFAF7 PE=3 SV=1;sp|Q2KHV5|NDUF7_BOVIN Protein arginine methyltransferase NDUFAF7, mitochondrial OS=Bos taurus OX=9913 GN=NDUFAF7 PE=2 SV=2;tr|F1MJQ5|F1MJQ5										NDUFAF7	0.18925	-1.50846	2.33862e+06	858939	3.41043e+06	1.21829e+06	951801	2.2515e+06	3.2279e+06	2.802e+06	2.4599e+06	3.2424e+06	2.8281e+06	2.4065e+06	5.1647e+06	5	5	15.8	48.312	0	7.0263	12
F1MMU4	F1MMU4	tr|F1MMU4|F1MMU4_BOVIN H1 histone family member X OS=Bos taurus OX=9913 GN=H1FX PE=1 SV=2										H1FX	0.189756	-1.61382	1.66478e+07	7.61124e+06	2.4075e+07	4.89423e+06	5.14379e+06	1.7153e+07	2.2337e+07	2.4434e+07	1.4171e+07	2.0817e+07	1.8962e+07	2.8079e+07	2.8442e+07	5	5	22.4	22.361	0	18.72	19
E1B9R3;A0A3Q1LLZ3	E1B9R3;A0A3Q1LLZ3;F1MSL9	tr|E1B9R3|E1B9R3_BOVIN UDP-glucose glycoprotein glucosyltransferase 1 OS=Bos taurus OX=9913 GN=UGGT1 PE=4 SV=3;tr|A0A3Q1LLZ3|A0A3Q1LLZ3_BOVIN UDP-glucose glycoprotein glucosyltransferase 1 OS=Bos taurus OX=9913 GN=UGGT1 PE=4 SV=1										UGGT1	0.18984	-1.1471	3.75731e+07	4.88923e+06	4.31227e+07	6.36821e+06	3.92177e+07	2.9598e+07	3.9368e+07	3.703e+07	4.2652e+07	3.6982e+07	4.3607e+07	4.0132e+07	5.177e+07	17	17	13.7	162.03	0	39.702	73
Q5EA20;A0A3Q1N2P4;A0A3Q1LG51	Q5EA20;A0A3Q1N2P4;A0A3Q1LG51	sp|Q5EA20|HPPD_BOVIN 4-hydroxyphenylpyruvate dioxygenase OS=Bos taurus OX=9913 GN=HPD PE=2 SV=3;tr|A0A3Q1N2P4|A0A3Q1N2P4_BOVIN 4-hydroxyphenylpyruvate dioxygenase OS=Bos taurus OX=9913 GN=HPD PE=1 SV=1;tr|A0A3Q1LG51|A0A3Q1LG51_BOVIN 4-hydroxyphenylpyruvate										HPD	0.189999	1.34987	1.51291e+09	1.16045e+08	1.19743e+09	4.34796e+08	1.60686e+09	1.4006e+09	1.6569e+09	1.4937e+09	1.4065e+09	1.3468e+09	1.327e+09	5.6342e+08	1.5525e+09	22	22	66.4	44.963	0	323.31	247
Q2HJ94;A0A3Q1LGH8	Q2HJ94;A0A3Q1LGH8;A0A3Q1MIS9	sp|Q2HJ94|DNJA2_BOVIN DnaJ homolog subfamily A member 2 OS=Bos taurus OX=9913 GN=DNAJA2 PE=2 SV=1;tr|A0A3Q1LGH8|A0A3Q1LGH8_BOVIN DnaJ homolog subfamily A member 2 OS=Bos taurus OX=9913 GN=DNAJA2 PE=4 SV=1										DNAJA2	0.189999	-2.20064	6.23767e+06	6.0722e+06	9.08407e+06	1.1576e+06	2.12525e+06	7.8634e+06	1.0619e+06	1.606e+07	4.0778e+06	7.6773e+06	8.883e+06	9.293e+06	1.0483e+07	5	5	13.6	45.761	0	6.3226	12
Q3SZU5	Q3SZU5	sp|Q3SZU5|SPCS3_BOVIN Signal peptidase complex subunit 3 OS=Bos taurus OX=9913 GN=SPCS3 PE=2 SV=1										SPCS3	0.19007	-2.39432	2.82732e+06	1.44598e+06	5.2377e+06	2.1154e+06	3.14799e+06	268484	3.5864e+06	3.7134e+06	3.4203e+06	3.7681e+06	4.7964e+06	8.3431e+06	4.0432e+06	2	2	11.7	20.313	0	6.4338	4
A0A3Q1N8I6;A0A3Q1M922;A0A3Q1LVY5;A7MB23;A0A3Q1MX54;A0A3Q1NKA6;F1N605;A0A3Q1LJ93	A0A3Q1N8I6;A0A3Q1M922;A0A3Q1LVY5;A7MB23;A0A3Q1MX54;A0A3Q1NKA6;F1N605;A0A3Q1LJ93;F1MGT4	tr|A0A3Q1N8I6|A0A3Q1N8I6_BOVIN Phosphatidylinositol binding clathrin assembly protein OS=Bos taurus OX=9913 GN=PICALM PE=1 SV=1;tr|A0A3Q1M922|A0A3Q1M922_BOVIN Phosphatidylinositol binding clathrin assembly protein OS=Bos taurus OX=9913 GN=PICALM PE=1 SV=1;										PICALM	0.190427	-1.76037	1.35037e+07	7.4331e+06	2.48847e+07	1.72851e+07	9.46388e+06	2.5251e+07	6.0947e+06	1.5778e+07	1.0931e+07	2.3797e+07	1.3534e+07	4.9664e+07	1.2544e+07	9	9	15.2	66.372	0	27.31	38
A6H7B5;A0A3Q1MRF3	A6H7B5;A0A3Q1MRF3	sp|A6H7B5|CSN3_BOVIN COP9 signalosome complex subunit 3 OS=Bos taurus OX=9913 GN=COPS3 PE=2 SV=1;tr|A0A3Q1MRF3|A0A3Q1MRF3_BOVIN COP9 signalosome complex subunit 3 OS=Bos taurus OX=9913 GN=COPS3 PE=1 SV=1										COPS3	0.190444	1.89332	7.22838e+06	1.70962e+06	4.80783e+06	3.05915e+06	8.79651e+06	4.3949e+06	8.2892e+06	7.1615e+06	7.4998e+06	6.9054e+06	3.7585e+06	7.6022e+06	965214	5	5	14.7	47.799	0	15.353	16
P62866;A0A3Q1MG78;Q3SZG2	P62866;A0A3Q1MG78;Q3SZG2	sp|P62866|RS30_BOVIN 40S ribosomal protein S30 OS=Bos taurus OX=9913 GN=FAU PE=3 SV=1;tr|A0A3Q1MG78|A0A3Q1MG78_BOVIN 40S ribosomal protein S30 OS=Bos taurus OX=9913 PE=3 SV=1;tr|Q3SZG2|Q3SZG2_BOVIN 40S ribosomal protein S30 OS=Bos taurus OX=9913 GN=FAU PE=										FAU	0.190482	-2.93653	1.08065e+07	9.12113e+06	2.02513e+07	1.25017e+07	1.06108e+06	1.5898e+07	1.76464e+06	2.1917e+07	1.3392e+07	1.1947e+07	1.519e+07	3.8871e+07	1.4997e+07	1	1	16.9	6.6478	0	3.5514	6
A0A3Q1N245	A0A3Q1N245;A0A3Q1MGS0	tr|A0A3Q1N245|A0A3Q1N245_BOVIN Cytidine deaminase OS=Bos taurus OX=9913 GN=CDA PE=3 SV=1										CDA	0.191131	1.58814	1.5616e+07	7.43807e+06	9.81178e+06	4.49105e+06	8.17111e+06	1.2145e+07	1.1505e+07	1.9664e+07	2.6595e+07	5.2966e+06	6.7055e+06	1.2777e+07	1.4468e+07	6	6	54.8	16.26	0	53.799	20
A6QLA8;A0A3Q1LSP2;A0A3Q1LQE2;A0A3Q1NE22	A6QLA8;A0A3Q1LSP2;A0A3Q1LQE2;A0A3Q1NE22	tr|A6QLA8|A6QLA8_BOVIN TRIM25 protein OS=Bos taurus OX=9913 GN=TRIM25 PE=1 SV=1;tr|A0A3Q1LSP2|A0A3Q1LSP2_BOVIN Tripartite motif containing 25 OS=Bos taurus OX=9913 GN=TRIM25 PE=1 SV=1;tr|A0A3Q1LQE2|A0A3Q1LQE2_BOVIN Tripartite motif containing 25 OS=Bos tau										TRIM25	0.191232	-1.13645	3.40502e+07	5.3607e+06	3.83675e+07	2.71735e+06	2.68329e+07	3.7036e+07	3.9951e+07	3.0238e+07	3.6193e+07	3.5335e+07	3.9144e+07	4.171e+07	3.7281e+07	11	11	22.7	70.603	0	43.339	46
A0JN43	A0JN43	tr|A0JN43|A0JN43_BOVIN Extended synaptotagmin 1 OS=Bos taurus OX=9913 GN=ESYT1 PE=1 SV=1										ESYT1	0.191396	1.96584	2.01278e+06	1.13302e+06	1.00679e+06	753151	2.45587e+06	1.06889e+06	2.8754e+06	559446	3.1043e+06	756867	584797	2.1287e+06	556806	3	3	2.9	123.03	0	4.0509	2
Q1RMJ6	Q1RMJ6	sp|Q1RMJ6|RHOC_BOVIN Rho-related GTP-binding protein RhoC OS=Bos taurus OX=9913 GN=RHOC PE=2 SV=1										RHOC	0.191876	-1.33147	4.76807e+07	1.38244e+07	6.15195e+07	1.08154e+07	5.34098e+07	2.4686e+07	4.821e+07	5.0457e+07	6.1641e+07	6.3191e+07	6.375e+07	4.6616e+07	7.2521e+07	5	1	23.8	22.006	0	20.477	26
A0A452DHZ3;Q9N2I2;CON__Q9N2I2;A0A3Q1LP66	A0A452DHZ3;Q9N2I2;CON__Q9N2I2;A0A3Q1LP66	tr|A0A452DHZ3|A0A452DHZ3_BOVIN Plasma serine protease inhibitor OS=Bos taurus OX=9913 GN=SERPINA5 PE=3 SV=1;sp|Q9N2I2|IPSP_BOVIN Plasma serine protease inhibitor OS=Bos taurus OX=9913 GN=SERPINA5 PE=1 SV=1;;tr|A0A3Q1LP66|A0A3Q1LP66_BOVIN Plasma serine prot										SERPINA5	0.191883	-1.50068	2.51943e+06	827993	3.8513e+06	1.91118e+06	2.93555e+06	1.17732e+06	3.3711e+06	2.6976e+06	2.4156e+06	2.6035e+06	2.8577e+06	6.6898e+06	3.2542e+06	2	2	9.3	43.567	0	9.9875	8
E1BCP5	E1BCP5	tr|E1BCP5|E1BCP5_BOVIN Chromosome 19 C17orf75 homolog OS=Bos taurus OX=9913 GN=C19H17orf75 PE=4 SV=3										C19H17orf75	0.192454	-2.07875	799535	705396	1.40698e+06	698508	330021	755412	221629	1.9927e+06	697912	1.7768e+06	1.19502e+06	531322	2.1248e+06	1	1	3.3	43.602	0.0033501	2.096	5
Q64L89;F1MXY2	Q64L89;F1MXY2	sp|Q64L89|MGST1_BOVIN Microsomal glutathione S-transferase 1 OS=Bos taurus OX=9913 GN=MGST1 PE=2 SV=1;tr|F1MXY2|F1MXY2_BOVIN Microsomal glutathione S-transferase 1 OS=Bos taurus OX=9913 GN=MGST1 PE=4 SV=1										MGST1	0.192836	1.14867	1.60351e+08	1.03469e+07	1.41595e+08	2.90526e+07	1.57995e+08	1.5727e+08	1.7464e+08	1.6514e+08	1.4671e+08	1.1186e+08	1.7503e+08	1.2357e+08	1.5592e+08	3	3	19.4	17.644	0	30.59	56
F6PZI3;Q3ZC83;A0A3Q1MJQ0	F6PZI3;Q3ZC83;A0A3Q1MJQ0	tr|F6PZI3|F6PZI3_BOVIN Solute carrier family 29 member 1 OS=Bos taurus OX=9913 GN=SLC29A1 PE=1 SV=1;tr|Q3ZC83|Q3ZC83_BOVIN Solute carrier family 29 (Nucleoside transporters), member 1 OS=Bos taurus OX=9913 GN=SLC29A1 PE=1 SV=1;tr|A0A3Q1MJQ0|A0A3Q1MJQ0_BOVI										SLC29A1	0.19292	-1.21459	5.28548e+07	8.6249e+06	6.48488e+07	1.63092e+07	6.10251e+07	4.0055e+07	4.9097e+07	5.4076e+07	6.0021e+07	5.5435e+07	6.3205e+07	5.2412e+07	8.8343e+07	5	5	13.3	57.936	0	182.18	47
E1BKM4	E1BKM4	tr|E1BKM4|E1BKM4_BOVIN Programmed cell death 6 interacting protein OS=Bos taurus OX=9913 GN=PDCD6IP PE=1 SV=3										PDCD6IP	0.193168	1.1499	7.35089e+07	4.62977e+06	6.49198e+07	1.43436e+07	7.20103e+07	6.7845e+07	8.0461e+07	7.2377e+07	7.4851e+07	5.5649e+07	6.4966e+07	5.39e+07	8.5164e+07	23	23	30.5	96.876	0	66.102	97
A0A3Q1MCE0;F1MY28	A0A3Q1MCE0;F1MY28	tr|A0A3Q1MCE0|A0A3Q1MCE0_BOVIN BCL2 associated athanogene 6 OS=Bos taurus OX=9913 GN=BAG6 PE=4 SV=1;tr|F1MY28|F1MY28_BOVIN BCL2 associated athanogene 6 OS=Bos taurus OX=9913 GN=BAG6 PE=4 SV=1										BAG6	0.193562	1.62873	1.77781e+06	1.11595e+06	1.03888e+06	504122	846236	1.24782e+06	1.4326e+06	3.7013e+06	1.6611e+06	618710	770704	1.01088e+06	1.75524e+06	2	2	8.4	50.456	0	7.645	6
E1BNJ0;A0A3Q1M5C4	E1BNJ0;A0A3Q1M5C4	tr|E1BNJ0|E1BNJ0_BOVIN Transmembrane protein 33 OS=Bos taurus OX=9913 GN=TMEM33 PE=4 SV=3;tr|A0A3Q1M5C4|A0A3Q1M5C4_BOVIN Transmembrane protein 33 OS=Bos taurus OX=9913 GN=TMEM33 PE=4 SV=1										TMEM33	0.193795	-1.39607	8.85336e+06	3.67329e+06	1.22024e+07	3.75576e+06	7.68599e+06	7.4465e+06	7.3911e+06	6.3802e+06	1.5363e+07	7.1895e+06	1.2642e+07	1.6297e+07	1.2681e+07	2	2	8.2	26.777	0	30.661	9
E1BQ37;A0A3Q1LXA1	E1BQ37;A0A3Q1LXA1	tr|E1BQ37|E1BQ37_BOVIN Splicing factor proline and glutamine rich OS=Bos taurus OX=9913 GN=SFPQ PE=1 SV=1;tr|A0A3Q1LXA1|A0A3Q1LXA1_BOVIN Splicing factor proline and glutamine rich OS=Bos taurus OX=9913 GN=SFPQ PE=1 SV=1										SFPQ	0.1938	-1.21971	4.33312e+07	9.96571e+06	5.19675e+07	6.92799e+06	2.85958e+07	4.4218e+07	5.592e+07	4.7129e+07	4.0793e+07	4.7982e+07	5.3107e+07	4.5556e+07	6.1225e+07	8	7	12.4	76.248	0	18.397	36
A0A3Q1MP05;F6Q4D3	A0A3Q1MP05;F6Q4D3	tr|A0A3Q1MP05|A0A3Q1MP05_BOVIN Ubiquitin like modifier activating enzyme 7 OS=Bos taurus OX=9913 GN=UBA7 PE=4 SV=1;tr|F6Q4D3|F6Q4D3_BOVIN Ubiquitin like modifier activating enzyme 7 OS=Bos taurus OX=9913 GN=UBA7 PE=4 SV=1										UBA7	0.193878	-2.5472	6.11076e+06	3.4678e+06	1.18138e+07	5.19808e+06	5.65972e+06	497004	9.79019e+06	7.3306e+06	7.2763e+06	8.1504e+06	6.8848e+06	1.4317e+07	1.7903e+07	8	8	11.5	106.98	0	29.44	25
A0A3Q1LNK7;F6RAC6	A0A3Q1LNK7;F6RAC6	tr|A0A3Q1LNK7|A0A3Q1LNK7_BOVIN Signal recognition particle subunit SRP68 OS=Bos taurus OX=9913 GN=SRP68 PE=3 SV=1;tr|F6RAC6|F6RAC6_BOVIN Signal recognition particle subunit SRP68 OS=Bos taurus OX=9913 GN=SRP68 PE=3 SV=1										SRP68	0.194045	1.38204	1.1632e+07	6.24329e+06	7.76005e+06	945161	7.86165e+06	2.2716e+07	9.12899e+06	9.9365e+06	8.5169e+06	6.8796e+06	8.6224e+06	8.53101e+06	7.0072e+06	4	4	5.9	69.54	0	18.553	23
Q3T102;A0A3Q1N0V7	Q3T102;A0A3Q1N0V7	sp|Q3T102|EIF3E_BOVIN Eukaryotic translation initiation factor 3 subunit E OS=Bos taurus OX=9913 GN=EIF3E PE=2 SV=1;tr|A0A3Q1N0V7|A0A3Q1N0V7_BOVIN Eukaryotic translation initiation factor 3 subunit E OS=Bos taurus OX=9913 GN=EIF3E PE=3 SV=1										EIF3E	0.194498	-1.18283	1.21769e+07	2.54385e+06	1.4228e+07	1.59975e+06	1.56537e+07	1.0017e+07	1.1939e+07	1.3698e+07	9.5767e+06	1.199e+07	1.5399e+07	1.5365e+07	1.4158e+07	6	6	15.1	52.19	0	9.1079	20
Q2TBK5	Q2TBK5	sp|Q2TBK5|TMED1_BOVIN Transmembrane emp24 domain-containing protein 1 OS=Bos taurus OX=9913 GN=TMED1 PE=2 SV=1										TMED1	0.195201	-1.50703	2.0619e+06	755932	3.05962e+06	1.02342e+06	932989	1.7521e+06	2.5288e+06	2.8833e+06	2.2123e+06	3.5975e+06	3.0874e+06	1.6166e+06	3.937e+06	2	2	13.2	25.137	0	9.0309	9
Q32KY0;F1MS32	Q32KY0;F1MS32	sp|Q32KY0|APOD_BOVIN Apolipoprotein D OS=Bos taurus OX=9913 GN=APOD PE=2 SV=1;tr|F1MS32|F1MS32_BOVIN Apolipoprotein D OS=Bos taurus OX=9913 GN=APOD PE=3 SV=3										APOD	0.195402	-2.14479	3.13971e+06	1.55361e+06	5.2007e+06	781199	3.61208e+06	3.8321e+06	4.0234e+06	372881	3.8581e+06	5.1227e+06	4.1399e+06	5.6104e+06	5.9298e+06	2	2	13.8	21.401	0	13.676	10
CON__P35527	CON__P35527												0.195646	2.27851	1.90088e+08	2.29067e+08	5.04605e+07	1.22547e+07	4.70927e+07	2.0628e+08	5.8206e+08	4.3756e+07	7.1252e+07	5.4606e+07	6.13e+07	3.2879e+07	5.3057e+07	20	19	38.4	62.129	0	323.31	82
A0A3Q1LKS3;A0A3Q1NDM7;P51122	A0A3Q1LKS3;A0A3Q1NDM7;P51122	tr|A0A3Q1LKS3|A0A3Q1LKS3_BOVIN Acidic leucine-rich nuclear phosphoprotein 32 family member A OS=Bos taurus OX=9913 GN=ANP32A PE=4 SV=1;tr|A0A3Q1NDM7|A0A3Q1NDM7_BOVIN Acidic leucine-rich nuclear phosphoprotein 32 family member A OS=Bos taurus OX=9913 GN=ANP										ANP32A	0.196157	-1.23431	5.32149e+07	1.49748e+07	6.35815e+07	1.49596e+06	5.56856e+07	5.2066e+07	3.355e+07	7.5321e+07	4.9452e+07	6.216e+07	6.2421e+07	6.4953e+07	6.4792e+07	7	5	26.2	27.137	0	12.081	34
Q32PB8	Q32PB8;F1MUM6	sp|Q32PB8|RS21_BOVIN 40S ribosomal protein S21 OS=Bos taurus OX=9913 GN=RPS21 PE=3 SV=1										RPS21	0.196603	1.31474	3.6252e+07	7.67562e+06	2.83615e+07	9.6691e+06	4.01362e+07	3.1061e+07	4.631e+07	2.6672e+07	3.7081e+07	2.2938e+07	3.4067e+07	3.8672e+07	1.7769e+07	3	3	39.8	9.1113	0	10.213	37
P07857	P07857	sp|P07857|NLTP_BOVIN Non-specific lipid-transfer protein OS=Bos taurus OX=9913 GN=SCP2 PE=1 SV=2										SCP2	0.196766	1.28725	3.28799e+09	2.7276e+08	2.71578e+09	1.22957e+09	3.17278e+09	3.1311e+09	3.0864e+09	3.756e+09	3.2937e+09	2.2561e+09	2.1475e+09	1.912e+09	4.5475e+09	27	1	50.8	58.577	0	323.31	330
P32592;A0A452DIU0;A0A3Q1N0H1;A0A3Q1LQE4	P32592;A0A452DIU0;A0A3Q1N0H1;A0A3Q1LQE4	sp|P32592|ITB2_BOVIN Integrin beta-2 OS=Bos taurus OX=9913 GN=ITGB2 PE=1 SV=1;tr|A0A452DIU0|A0A452DIU0_BOVIN Integrin beta OS=Bos taurus OX=9913 GN=ITGB2 PE=1 SV=1;tr|A0A3Q1N0H1|A0A3Q1N0H1_BOVIN Integrin beta OS=Bos taurus OX=9913 GN=ITGB2 PE=1 SV=1;tr|A0A										ITGB2	0.196868	-1.41524	2.84247e+06	1.3234e+06	3.81353e+06	1.02221e+06	1.80192e+06	1.74375e+06	2.7877e+06	5.0132e+06	2.8658e+06	3.4495e+06	5.304e+06	3.5207e+06	2.9799e+06	6	6	9.1	84.399	0	11.651	18
A0A3Q1MPB3;A0A3Q1LVA9;F1N647;Q71SP7	A0A3Q1MPB3;A0A3Q1LVA9;F1N647;Q71SP7	tr|A0A3Q1MPB3|A0A3Q1MPB3_BOVIN Fatty acid synthase OS=Bos taurus OX=9913 GN=FASN PE=1 SV=1;tr|A0A3Q1LVA9|A0A3Q1LVA9_BOVIN Fatty acid synthase OS=Bos taurus OX=9913 GN=FASN PE=1 SV=1;tr|F1N647|F1N647_BOVIN Fatty acid synthase OS=Bos taurus OX=9913 GN=FASN P										FASN	0.197152	2.01018	2.26067e+07	1.39784e+07	1.18302e+07	7.56103e+06	9.89659e+06	1.1168e+07	3.5357e+07	1.6868e+07	3.9744e+07	1.0712e+07	1.2219e+07	2.9796e+06	2.141e+07	21	21	11.7	269.85	0	91.838	51
F1MC31	F1MC31	tr|F1MC31|F1MC31_BOVIN Splicing factor 3b subunit 2 OS=Bos taurus OX=9913 GN=SF3B2 PE=4 SV=1										SF3B2	0.198307	-1.70088	2.9964e+06	1.92596e+06	4.2178e+06	533226	1.01138e+06	1.32099e+06	3.571e+06	5.7638e+06	3.3148e+06	3.769e+06	4.0253e+06	4.0863e+06	4.9906e+06	4	4	4.8	100.31	0	6.9636	9
A0A3Q1N8C9;E1BMW2;A0A3Q1LVF9	A0A3Q1N8C9;E1BMW2;A0A3Q1LVF9	tr|A0A3Q1N8C9|A0A3Q1N8C9_BOVIN AP-2 complex subunit alpha OS=Bos taurus OX=9913 GN=AP2A1 PE=1 SV=1;tr|E1BMW2|E1BMW2_BOVIN AP-2 complex subunit alpha OS=Bos taurus OX=9913 GN=AP2A1 PE=1 SV=3;tr|A0A3Q1LVF9|A0A3Q1LVF9_BOVIN AP-2 complex subunit alpha OS=Bos t										AP2A1	0.198608	-1.11687	2.33209e+07	2.9904e+06	2.59648e+07	2.51694e+06	2.31483e+07	2.4571e+07	2.7449e+07	2.2057e+07	1.9379e+07	2.6901e+07	2.906e+07	2.4408e+07	2.349e+07	18	11	22.8	101.64	0	20.424	47
A0A3Q1MGI8;F1MSF1	A0A3Q1MGI8;F1MSF1	tr|A0A3Q1MGI8|A0A3Q1MGI8_BOVIN Ribonucleoside-diphosphate reductase OS=Bos taurus OX=9913 GN=RRM1 PE=3 SV=1;tr|F1MSF1|F1MSF1_BOVIN Ribonucleoside-diphosphate reductase OS=Bos taurus OX=9913 GN=RRM1 PE=3 SV=2										RRM1	0.198815	3.13408	8.16494e+06	4.92632e+06	3.09959e+06	4.02415e+06	1.3583e+07	6.5258e+06	1.0819e+07	630072	9.2668e+06	9.1124e+06	939939	760710	1.58532e+06	5	5	7.7	89.719	0	7.312	8
F1N6L1	F1N6L1	tr|F1N6L1|F1N6L1_BOVIN Valyl-tRNA synthetase 2, mitochondrial OS=Bos taurus OX=9913 GN=VARS2 PE=3 SV=3										VARS2	0.198894	-1.59796	1.51431e+06	917973	2.11236e+06	431838	3.01265e+06	1.47837e+06	1.38448e+06	516604	1.17947e+06	2.0509e+06	2.7397e+06	1.7977e+06	1.86114e+06	1	1	1.4	118.93	0.0013689	2.3251	2
Q2TBX5;A0A3Q1LSB2	Q2TBX5;A0A3Q1LSB2	sp|Q2TBX5|SSRD_BOVIN Translocon-associated protein subunit delta OS=Bos taurus OX=9913 GN=SSR4 PE=2 SV=1;tr|A0A3Q1LSB2|A0A3Q1LSB2_BOVIN Translocon-associated protein subunit delta OS=Bos taurus OX=9913 GN=SSR4 PE=1 SV=1										SSR4	0.198956	-1.13472	2.40303e+07	3.09308e+06	2.72783e+07	3.676e+06	2.40095e+07	2.5863e+07	2.8097e+07	2.183e+07	2.0352e+07	2.2809e+07	3.0844e+07	2.9659e+07	2.5801e+07	3	3	19.8	18.814	0	18.964	28
Q2KI84	Q2KI84;F1N0T6;A5D7V9	sp|Q2KI84|SYHC_BOVIN Histidine--tRNA ligase, cytoplasmic OS=Bos taurus OX=9913 GN=HARS PE=2 SV=1										HARS	0.199336	-1.09603	3.12109e+07	2.04545e+06	3.43615e+07	4.59247e+06	3.37644e+07	2.9757e+07	3.1892e+07	2.8581e+07	3.206e+07	3.1556e+07	3.253e+07	3.2136e+07	4.1224e+07	11	11	22.2	57.285	0	55.458	48
A0A3Q1MU42;F1MN98	A0A3Q1MU42;F1MN98	tr|A0A3Q1MU42|A0A3Q1MU42_BOVIN Uncharacterized protein OS=Bos taurus OX=9913 GN=CYP2B6 PE=3 SV=1;tr|F1MN98|F1MN98_BOVIN Uncharacterized protein OS=Bos taurus OX=9913 GN=CYP2B6 PE=3 SV=3										CYP2B6	0.199622	3.26379	3.1465e+07	1.44749e+07	2.3872e+07	3.62431e+07	3.88013e+07	3.411e+07	4.711e+07	2.8755e+07	8.54851e+06	1.47527e+06	1.2992e+07	7.7706e+07	3.31477e+06	6	6	13.2	56.377	0	37.988	18
A0A3Q1MBP4;Q0VCV0	A0A3Q1MBP4;Q0VCV0	tr|A0A3Q1MBP4|A0A3Q1MBP4_BOVIN Replication protein A subunit OS=Bos taurus OX=9913 GN=RPA1 PE=3 SV=1;tr|Q0VCV0|Q0VCV0_BOVIN Replication protein A subunit OS=Bos taurus OX=9913 GN=RPA1 PE=2 SV=1										RPA1	0.200059	1.87831	4.47566e+06	906377	3.03477e+06	1.73335e+06	5.97e+06	3.7491e+06	4.6878e+06	3.9881e+06	3.9833e+06	3.4596e+06	4.5426e+06	3.6001e+06	536787	3	3	5.9	64.17	0	6.427	13
Q29RS5	Q29RS5	sp|Q29RS5|RARR2_BOVIN Retinoic acid receptor responder protein 2 OS=Bos taurus OX=9913 GN=RARRES2 PE=2 SV=1										RARRES2	0.200403	-1.79667	603724	286196	1.02523e+06	402603	164155	550280	709126	646990	948071	427340	1.30274e+06	1.1702e+06	1.20064e+06	1	1	7.4	18.357	0	3.1157	5
P17690;CON__P17690;A0A140T843;A0A3Q1LXP4	P17690;CON__P17690;A0A140T843;A0A3Q1LXP4	sp|P17690|APOH_BOVIN Beta-2-glycoprotein 1 OS=Bos taurus OX=9913 GN=APOH PE=1 SV=4;;tr|A0A140T843|A0A140T843_BOVIN Beta-2-glycoprotein 1 OS=Bos taurus OX=9913 GN=APOH PE=4 SV=1;tr|A0A3Q1LXP4|A0A3Q1LXP4_BOVIN Beta-2-glycoprotein 1 OS=Bos taurus OX=9913 GN=A										APOH	0.200483	-1.40329	3.45014e+07	1.25085e+07	4.5882e+07	8.77349e+06	3.90549e+07	1.5834e+07	4.6752e+07	2.8193e+07	4.2673e+07	3.5505e+07	4.179e+07	5.407e+07	5.2163e+07	8	8	34.8	38.252	0	92.358	53
P68002;A0A3Q1MAH7	P68002;A0A3Q1MAH7	sp|P68002|VDAC2_BOVIN Voltage-dependent anion-selective channel protein 2 OS=Bos taurus OX=9913 GN=VDAC2 PE=2 SV=2;tr|A0A3Q1MAH7|A0A3Q1MAH7_BOVIN Uncharacterized protein OS=Bos taurus OX=9913 PE=4 SV=1										VDAC2	0.201324	-1.09965	2.28035e+08	2.02727e+07	2.51245e+08	2.9339e+07	2.12826e+08	2.08e+08	2.2284e+08	2.5738e+08	2.3913e+08	2.4401e+08	2.5174e+08	2.1921e+08	2.9002e+08	12	12	47.3	31.619	0	313.78	99
F1MKE9	F1MKE9	tr|F1MKE9|F1MKE9_BOVIN Spectrin beta chain OS=Bos taurus OX=9913 GN=SPTB PE=3 SV=3										SPTB	0.201533	-2.14488	2.15497e+06	1.39403e+06	4.79906e+06	3.20157e+06	990776	703155	1.8978e+06	3.8329e+06	3.3502e+06	8.7627e+06	1.10364e+06	3.8441e+06	5.4858e+06	11	8	5.7	268.42	0	11.254	6
E1BC79	E1BC79;Q0P5G5	tr|E1BC79|E1BC79_BOVIN Hydroxyacid oxidase 1 OS=Bos taurus OX=9913 GN=HAO1 PE=1 SV=3										HAO1	0.202057	2.69116	4.99852e+08	6.34608e+07	3.27526e+08	2.54308e+08	4.67762e+08	4.173e+08	5.8866e+08	5.0809e+08	5.1745e+08	5.3475e+08	1.8362e+07	2.1991e+08	5.3708e+08	11	11	30	42.878	0	114.88	97
G8JKV5	G8JKV5	tr|G8JKV5|G8JKV5_BOVIN 60S ribosomal protein L14 OS=Bos taurus OX=9913 GN=RPL14 PE=4 SV=1										RPL14	0.202278	-4.33291	648217	298151	2.07374e+07	3.98399e+07	1.03823e+06	651896	405506	830740	314711	897460	669996	8.0497e+07	884969	3	1	16	23.365	0.0020332	2.2273	3
A0A3Q1MAC6;A7YWH0	A0A3Q1MAC6;A7YWH0	tr|A0A3Q1MAC6|A0A3Q1MAC6_BOVIN Protein tweety homolog OS=Bos taurus OX=9913 GN=TTYH2 PE=3 SV=1;tr|A7YWH0|A7YWH0_BOVIN Protein tweety homolog OS=Bos taurus OX=9913 GN=TTYH2 PE=2 SV=1										TTYH2	0.202422	2.318	7.97173e+06	7.73881e+06	3.50878e+06	1.99308e+06	5.46314e+06	2.1742e+07	5.0203e+06	3.3681e+06	4.2651e+06	4.5467e+06	4.2408e+06	4.714e+06	533637	3	3	6	56.762	0.00035676	2.7716	3
F1N1G7;A0A3Q1MXL6	F1N1G7;A0A3Q1MXL6;A0A3Q1MNK8;A0A3Q1LQD8;F6RAG5;F1MZB0;A0A3Q1MWH8	tr|F1N1G7|F1N1G7_BOVIN Kinesin-like protein OS=Bos taurus OX=9913 GN=KIF5B PE=1 SV=2;tr|A0A3Q1MXL6|A0A3Q1MXL6_BOVIN Kinesin-like protein OS=Bos taurus OX=9913 GN=KIF5B PE=1 SV=1										KIF5B	0.202758	1.61588	4.25118e+06	1.1609e+06	2.91464e+06	1.35387e+06	3.62689e+06	2.4988e+06	5.2204e+06	4.9424e+06	4.9674e+06	3.5215e+06	906260	3.3757e+06	3.8551e+06	6	6	7.9	109.78	0	14.642	17
Q02375;A0A3Q1NH87	Q02375;A0A3Q1NH87	sp|Q02375|NDUS4_BOVIN NADH dehydrogenase [ubiquinone] iron-sulfur protein 4, mitochondrial OS=Bos taurus OX=9913 GN=NDUFS4 PE=1 SV=1;tr|A0A3Q1NH87|A0A3Q1NH87_BOVIN NADH dehydrogenase [ubiquinone] iron-sulfur protein 4, mitochondrial OS=Bos taurus OX=9913 G										NDUFS4	0.20286	-1.15864	3.85084e+07	4.20638e+06	4.51422e+07	9.95742e+06	3.5888e+07	4.1009e+07	4.4346e+07	3.3748e+07	3.7551e+07	4.1257e+07	4.148e+07	3.7951e+07	5.9881e+07	5	5	30.9	19.811	0	13.428	28
E1BEJ3	E1BEJ3	tr|E1BEJ3|E1BEJ3_BOVIN Elongation factor G, mitochondrial OS=Bos taurus OX=9913 GN=GFM1 PE=3 SV=2										GFM1	0.203436	1.17163	1.21707e+07	815079	1.05973e+07	2.45267e+06	1.12467e+07	1.2665e+07	1.1655e+07	1.3294e+07	1.1993e+07	9.6759e+06	1.2649e+07	7.5472e+06	1.2517e+07	5	5	8.1	83.503	0	12.534	29
A0A3Q1LJT1	A0A3Q1LJT1	tr|A0A3Q1LJT1|A0A3Q1LJT1_BOVIN Ig-like domain-containing protein OS=Bos taurus OX=9913 PE=4 SV=1											0.204482	-5.25761	1.23645e+06	1.05897e+06	1.37065e+07	2.33633e+07	894672	568198	2.11189e+06	49381	2.5581e+06	2.707e+06	387503	4.8707e+07	3.0245e+06	2	2	15.8	25.055	0	44.724	9
F1MWE0	F1MWE0	tr|F1MWE0|F1MWE0_BOVIN Proteasome 26S subunit, ATPase 3 OS=Bos taurus OX=9913 GN=PSMC3 PE=1 SV=3										PSMC3	0.204491	-1.25236	5.90264e+06	1.16146e+06	7.49065e+06	2.13523e+06	6.72219e+06	4.6813e+06	4.6186e+06	6.4602e+06	7.0309e+06	6.6397e+06	7.6592e+06	5.3127e+06	1.0351e+07	6	6	15	49.316	0	18.081	21
Q5EAD2	Q5EAD2	sp|Q5EAD2|SERA_BOVIN D-3-phosphoglycerate dehydrogenase OS=Bos taurus OX=9913 GN=PHGDH PE=2 SV=3										PHGDH	0.204791	1.37943	6.00486e+08	3.21007e+08	4.03978e+08	7.26925e+07	1.1706e+09	5.1874e+08	4.6293e+08	4.2782e+08	4.2234e+08	3.7498e+08	3.8919e+08	3.427e+08	5.0904e+08	14	1	32.3	56.451	0	308.13	145
A0A3Q1N562;A0A3Q1ND05;F1MF50;Q8MIT6	A0A3Q1N562;A0A3Q1ND05;F1MF50;Q8MIT6	tr|A0A3Q1N562|A0A3Q1N562_BOVIN Rho-associated protein kinase 1 OS=Bos taurus OX=9913 GN=ROCK1 PE=4 SV=1;tr|A0A3Q1ND05|A0A3Q1ND05_BOVIN Rho-associated protein kinase OS=Bos taurus OX=9913 GN=ROCK1 PE=3 SV=1;tr|F1MF50|F1MF50_BOVIN Rho-associated protein kina										ROCK1	0.204875	-1.51775	3.38104e+06	1.38647e+06	4.75168e+06	1.21382e+06	3.91858e+06	1.19854e+06	3.9052e+06	4.8726e+06	3.0103e+06	4.6534e+06	4.0424e+06	3.8173e+06	6.4936e+06	9	9	7.8	132.67	0	8.0139	13
F1MQP2;A0A3Q1M4C7	F1MQP2;A0A3Q1M4C7	tr|F1MQP2|F1MQP2_BOVIN Solute carrier family 27 member 2 OS=Bos taurus OX=9913 GN=SLC27A2 PE=4 SV=2;tr|A0A3Q1M4C7|A0A3Q1M4C7_BOVIN Solute carrier family 27 member 2 OS=Bos taurus OX=9913 GN=SLC27A2 PE=4 SV=1										SLC27A2	0.205492	1.14662	3.92572e+08	5.89929e+07	3.41287e+08	4.31404e+07	4.59599e+08	4.3051e+08	4.0018e+08	3.0805e+08	3.6452e+08	2.8313e+08	3.3497e+08	3.671e+08	3.7995e+08	24	24	34.5	70.259	0	323.31	199
A7MBJ5	A7MBJ5;E1BNE2	sp|A7MBJ5|CAND1_BOVIN Cullin-associated NEDD8-dissociated protein 1 OS=Bos taurus OX=9913 GN=CAND1 PE=2 SV=1										CAND1	0.205655	-1.17015	5.24477e+07	1.02918e+07	6.07167e+07	6.95451e+06	6.18727e+07	4.0954e+07	5.1787e+07	6.3777e+07	4.3848e+07	5.9019e+07	6.2037e+07	5.2527e+07	6.9284e+07	17	17	17	136.37	0	56.049	75
A0A3Q1ME43;A0A3Q1MLK2;F1MP10	A0A3Q1ME43;A0A3Q1MLK2;F1MP10	tr|A0A3Q1ME43|A0A3Q1ME43_BOVIN G protein pathway suppressor 1 OS=Bos taurus OX=9913 GN=GPS1 PE=4 SV=1;tr|A0A3Q1MLK2|A0A3Q1MLK2_BOVIN G protein pathway suppressor 1 OS=Bos taurus OX=9913 GN=GPS1 PE=4 SV=1;tr|F1MP10|F1MP10_BOVIN G protein pathway suppressor										GPS1	0.205867	1.2239	8.81352e+06	1.43251e+06	7.32508e+06	1.94252e+06	1.072e+07	9.9007e+06	8.2147e+06	7.3284e+06	7.9038e+06	7.045e+06	9.7484e+06	5.014e+06	7.4929e+06	6	6	13.2	64.597	0	14.287	13
Q0VD30	Q0VD30	sp|Q0VD30|CCZ1_BOVIN Vacuolar fusion protein CCZ1 homolog OS=Bos taurus OX=9913 GN=CCZ1 PE=2 SV=1										CCZ1	0.206132	1.61395	1.79894e+06	1.50581e+06	939478	273309	871173	1.23619e+06	1.1439e+06	4.47821e+06	1.26521e+06	1.3458e+06	774840	855270	782000	2	2	6	55.501	0	5.691	10
Q85BD6;P03920	Q85BD6;P03920	tr|Q85BD6|Q85BD6_BOVIN NADH-ubiquinone oxidoreductase chain 5 OS=Bos taurus OX=9913 GN=ND5 PE=3 SV=1;sp|P03920|NU5M_BOVIN NADH-ubiquinone oxidoreductase chain 5 OS=Bos taurus OX=9913 GN=MT-ND5 PE=1 SV=2										ND5	0.206267	-1.26295	4.4843e+06	842255	5.767e+06	1.66121e+06	5.31191e+06	5.1373e+06	4.6691e+06	4.0423e+06	3.2609e+06	3.8438e+06	4.9447e+06	6.8799e+06	7.3996e+06	1	1	1.5	68.256	0.0078074	1.8824	9
F1MB18;A0A3Q1LZ57	F1MB18;A0A3Q1LZ57	tr|F1MB18|F1MB18_BOVIN NK2B OS=Bos taurus OX=9913 GN=LOC104968634 PE=1 SV=3;tr|A0A3Q1LZ57|A0A3Q1LZ57_BOVIN Saposin B-type domain-containing protein OS=Bos taurus OX=9913 GN=LOC104968634 PE=1 SV=1										LOC104968634	0.206436	-1.60769	1.11521e+06	661794	1.62178e+06	503622	2.08007e+06	522695	1.47841e+06	563822	931054	954826	1.9835e+06	1.51111e+06	2.0377e+06	1	1	11	15.651	0	3.3846	2
F1MMR8	F1MMR8	tr|F1MMR8|F1MMR8_BOVIN Nudix hydrolase 5 OS=Bos taurus OX=9913 GN=NUDT5 PE=3 SV=1										NUDT5	0.206745	1.23579	2.07922e+07	5.76349e+06	1.65345e+07	2.71619e+06	3.02011e+07	1.8332e+07	2.149e+07	1.9039e+07	1.4899e+07	1.6408e+07	1.7414e+07	1.2913e+07	1.9403e+07	5	5	35.5	18.648	0	76.374	33
E1B756	E1B756	tr|E1B756|E1B756_BOVIN ALG11 alpha-1,2-mannosyltransferase OS=Bos taurus OX=9913 GN=ALG11 PE=4 SV=3										ALG11	0.207144	1.80286	3.65194e+06	1.34739e+06	2.38241e+06	1.25348e+06	3.2769e+06	5.8803e+06	3.8402e+06	2.4967e+06	2.7656e+06	3.175e+06	2.8397e+06	3.0015e+06	513430	2	2	4.6	56.401	0	4.6036	8
P46193;F1N650	P46193;F1N650	sp|P46193|ANXA1_BOVIN Annexin A1 OS=Bos taurus OX=9913 GN=ANXA1 PE=1 SV=2;tr|F1N650|F1N650_BOVIN Annexin OS=Bos taurus OX=9913 GN=ANXA1 PE=3 SV=1										ANXA1	0.20768	-1.20276	6.00546e+07	1.44034e+07	7.08765e+07	7.50795e+06	7.03428e+07	5.7515e+07	7.8443e+07	4.2637e+07	5.1335e+07	7.4771e+07	7.5385e+07	5.9664e+07	7.3686e+07	9	9	28.9	38.951	0	80.191	59
F6RMR4;A0A3Q1MI78;Q3ZBV2;F1MUT6;A0A3Q1NK64	F6RMR4;A0A3Q1MI78;Q3ZBV2;F1MUT6;A0A3Q1NK64	tr|F6RMR4|F6RMR4_BOVIN ATP-dependent RNA helicase DDX19A OS=Bos taurus OX=9913 GN=DDX19A PE=4 SV=1;tr|A0A3Q1MI78|A0A3Q1MI78_BOVIN ATP-dependent RNA helicase DDX19A OS=Bos taurus OX=9913 GN=DDX19A PE=4 SV=1;sp|Q3ZBV2|DD19A_BOVIN ATP-dependent RNA helicase D										DDX19A	0.207684	-1.292	4.4138e+06	1.42357e+06	5.5534e+06	1.02695e+06	4.6166e+06	3.3367e+06	6.5428e+06	2.8962e+06	4.6767e+06	5.732e+06	5.9413e+06	4.0825e+06	6.4578e+06	4	4	10.6	51.517	0	10.073	12
A7E307;F6R9E0	A7E307;F6R9E0	tr|A7E307|A7E307_BOVIN DDX17 protein OS=Bos taurus OX=9913 GN=DDX17 PE=1 SV=1;tr|F6R9E0|F6R9E0_BOVIN DEAD-box helicase 17 OS=Bos taurus OX=9913 GN=DDX17 PE=1 SV=1										DDX17	0.208	-1.15213	5.22947e+07	9.3058e+06	5.95883e+07	4.99027e+06	5.78815e+07	3.9309e+07	6.122e+07	5.7264e+07	4.5799e+07	5.8172e+07	5.9863e+07	5.416e+07	6.6158e+07	15	10	26	72.311	0	62.267	73
F1N301;A0A3Q1LR67	F1N301;A0A3Q1LR67	tr|F1N301|F1N301_BOVIN Uncharacterized protein OS=Bos taurus OX=9913 GN=RPL22 PE=1 SV=2;tr|A0A3Q1LR67|A0A3Q1LR67_BOVIN Uncharacterized protein OS=Bos taurus OX=9913 GN=RPL22 PE=1 SV=1										RPL22	0.208175	-1.10634	7.96455e+07	1.03146e+07	8.7504e+07	3.18527e+06	8.34264e+07	8.5935e+07	8.77139e+07	6.2147e+07	7.9005e+07	8.2998e+07	9.0504e+07	8.8258e+07	8.8256e+07	3	3	30.5	14.759	0	7.3544	21
A0A3Q1M6J3;A5PJM0;A0A3Q1MWU2;A0A3Q1MI77;A0A3Q1N543;A0A3Q1M5C5;A0A3Q1LJR6;A0A3Q1M0M6;A0A3Q1MEJ9;A0A3Q1N0S3;A0A3Q1M1R1;A5PKK4;A0A3Q1NHF7;A0A3Q1M797	A0A3Q1M6J3;A5PJM0;A0A3Q1MWU2;A0A3Q1MI77;A0A3Q1N543;A0A3Q1M5C5;A0A3Q1LJR6;A0A3Q1M0M6;A0A3Q1MEJ9;A0A3Q1N0S3;A0A3Q1M1R1;A5PKK4;A0A3Q1NHF7;A0A3Q1M797	tr|A0A3Q1M6J3|A0A3Q1M6J3_BOVIN Muscleblind like splicing regulator 1 OS=Bos taurus OX=9913 GN=MBNL1 PE=4 SV=1;tr|A5PJM0|A5PJM0_BOVIN MBNL1 protein OS=Bos taurus OX=9913 GN=MBNL1 PE=2 SV=1;tr|A0A3Q1MWU2|A0A3Q1MWU2_BOVIN Muscleblind like splicing regulator 1										MBNL1	0.208182	1.96736	5.6089e+06	2.55881e+06	3.19012e+06	2.24824e+06	5.81884e+06	1.68134e+06	8.7578e+06	6.4602e+06	5.3263e+06	5.4078e+06	4.8268e+06	999390	1.5265e+06	4	2	11.5	34.211	0	4.5497	6
Q1JP79;A0A3Q1MN64	Q1JP79;A0A3Q1MN64	sp|Q1JP79|ARC1A_BOVIN Actin-related protein 2/3 complex subunit 1A OS=Bos taurus OX=9913 GN=ARPC1A PE=2 SV=1;tr|A0A3Q1MN64|A0A3Q1MN64_BOVIN Actin-related protein 2/3 complex subunit 1A OS=Bos taurus OX=9913 GN=ARPC1A PE=4 SV=1										ARPC1A	0.210064	1.37069	1.7083e+07	1.89262e+06	1.34567e+07	5.3837e+06	1.8874e+07	1.8746e+07	1.7628e+07	1.4908e+07	1.5259e+07	1.3146e+07	1.7949e+07	1.6748e+07	5.9839e+06	6	6	22.7	41.539	0	9.6959	13
F1N1Z7;A0A3Q1MDS5;Q8HYZ4	F1N1Z7;A0A3Q1MDS5;Q8HYZ4;A0A3Q1MFR0;A0A3Q1MJ21;A0A3Q1MPH0	tr|F1N1Z7|F1N1Z7_BOVIN Phosphoenolpyruvate carboxykinase, cytosolic [GTP] OS=Bos taurus OX=9913 GN=PCK1 PE=3 SV=2;tr|A0A3Q1MDS5|A0A3Q1MDS5_BOVIN Phosphoenolpyruvate carboxykinase, cytosolic [GTP] OS=Bos taurus OX=9913 GN=PCK1 PE=3 SV=1;sp|Q8HYZ4|PCKGC_BOVI										PCK1	0.210175	-1.26374	4.9324e+08	1.22828e+08	6.12655e+08	1.16228e+08	4.92279e+08	2.9046e+08	5.7595e+08	6.0406e+08	5.0345e+08	5.2883e+08	7.506e+08	5.0495e+08	6.6624e+08	26	24	42.4	69.479	0	323.31	215
Q5E954	Q5E954;A0A3Q1LUN8	sp|Q5E954|DNJA1_BOVIN DnaJ homolog subfamily A member 1 OS=Bos taurus OX=9913 GN=DNAJA1 PE=2 SV=2										DNAJA1	0.21135	-1.23476	2.49939e+07	6.23721e+06	3.0677e+07	6.53551e+06	3.49866e+07	2.146e+07	2.5635e+07	1.8473e+07	2.4415e+07	2.4772e+07	3.6635e+07	2.5276e+07	3.6025e+07	6	6	18.1	44.882	0	12.254	31
F1MAV0;CON__P02676;A0A3Q1MG04;P02676	F1MAV0;CON__P02676;A0A3Q1MG04;P02676	tr|F1MAV0|F1MAV0_BOVIN Fibrinogen beta chain OS=Bos taurus OX=9913 GN=FGB PE=4 SV=3;;tr|A0A3Q1MG04|A0A3Q1MG04_BOVIN Fibrinogen beta chain OS=Bos taurus OX=9913 GN=FGB PE=4 SV=1;sp|P02676|FIBB_BOVIN Fibrinogen beta chain OS=Bos taurus OX=9913 GN=FGB PE=1 SV										FGB	0.211379	-1.27813	8.73529e+08	2.21076e+08	1.13111e+09	3.68891e+08	9.30416e+08	7.132e+08	7.8798e+08	1.2339e+09	7.0215e+08	8.9188e+08	1.6546e+09	1.1242e+09	8.53761e+08	28	28	59.7	54.314	0	323.31	239
F1MTW5	F1MTW5	tr|F1MTW5|F1MTW5_BOVIN Liver mannan-binding lectin OS=Bos taurus OX=9913 GN=MBL1 PE=2 SV=1										MBL1	0.211696	-1.9485	1.39031e+06	847913	2.29257e+06	842882	681144	1.74101e+06	2.0615e+06	2.1695e+06	298394	2.514e+06	1.06207e+06	2.6252e+06	2.969e+06	1	1	5.6	26.294	0	3.2379	5
F1MIH2;F1MBT8;Q6Q137;A0A3Q1M3S4	F1MIH2;F1MBT8;Q6Q137;A0A3Q1M3S4	tr|F1MIH2|F1MIH2_BOVIN Septin-7 OS=Bos taurus OX=9913 GN=SEPTIN7 PE=3 SV=3;tr|F1MBT8|F1MBT8_BOVIN Septin-7 OS=Bos taurus OX=9913 GN=SEPTIN7 PE=3 SV=2;sp|Q6Q137|SEPT7_BOVIN Septin-7 OS=Bos taurus OX=9913 GN=SEPTIN7 PE=2 SV=2;tr|A0A3Q1M3S4|A0A3Q1M3S4_BOVIN S										SEPTIN7	0.212499	-1.16395	2.7147e+07	3.9132e+06	3.16852e+07	5.30591e+06	3.17532e+07	2.6494e+07	2.7658e+07	2.1082e+07	2.8748e+07	3.3279e+07	3.2972e+07	2.4076e+07	3.6414e+07	9	9	21.3	48.668	0	24.074	54
A0A3Q1LK48;G3X6I4	A0A3Q1LK48;G3X6I4	tr|A0A3Q1LK48|A0A3Q1LK48_BOVIN Uncharacterized protein OS=Bos taurus OX=9913 GN=CYP3A4 PE=3 SV=1;tr|G3X6I4|G3X6I4_BOVIN Uncharacterized protein OS=Bos taurus OX=9913 GN=CYP3A4 PE=3 SV=1										CYP3A4	0.212819	-1.32536	1.16132e+07	3.48144e+06	1.53824e+07	4.32239e+06	9.6173e+06	9.7065e+06	1.5059e+07	1.5642e+07	8.0414e+06	1.5797e+07	1.9715e+07	9.4145e+06	1.6603e+07	19	4	36.5	56.381	0	16.942	20
Q3T149	Q3T149	sp|Q3T149|HSPB1_BOVIN Heat shock protein beta-1 OS=Bos taurus OX=9913 GN=HSPB1 PE=2 SV=1										HSPB1	0.213068	-1.10145	1.26642e+09	1.22269e+08	1.39665e+09	1.60774e+08	1.37349e+09	1.1453e+09	1.4043e+09	1.1454e+09	1.2636e+09	1.226e+09	1.4877e+09	1.3005e+09	1.5724e+09	13	13	65.7	22.393	0	323.31	212
A0A3Q1LWZ2	A0A3Q1LWZ2	tr|A0A3Q1LWZ2|A0A3Q1LWZ2_BOVIN UDP-glucuronosyltransferase OS=Bos taurus OX=9913 GN=LOC100296421 PE=3 SV=1										LOC100296421	0.213306	-1.35574	3.34275e+07	7.12623e+06	4.72852e+07	1.65753e+07	3.62832e+07	4.1619e+07	3.7095e+07	2.7825e+07	2.4315e+07	5.0186e+07	2.3388e+07	5.4298e+07	6.1269e+07	12	6	24	60.768	0	66.987	33
G5E5M5;A0A3Q1NIK5;Q17QC0	G5E5M5;A0A3Q1NIK5;Q17QC0	tr|G5E5M5|G5E5M5_BOVIN Membrane-associated progesterone receptor component 1 OS=Bos taurus OX=9913 GN=PGRMC1 PE=3 SV=2;tr|A0A3Q1NIK5|A0A3Q1NIK5_BOVIN Membrane-associated progesterone receptor component 1 OS=Bos taurus OX=9913 GN=PGRMC1 PE=3 SV=1;sp|Q17QC0|										PGRMC1	0.213453	-1.18561	3.75446e+08	8.57828e+07	4.37437e+08	4.18795e+07	3.24041e+08	2.7285e+08	4.2578e+08	3.6263e+08	4.9193e+08	4.7841e+08	4.4196e+08	3.7914e+08	4.5024e+08	11	10	39.6	25.658	0	140.28	102
A0A3Q1NHX1;A0A3Q1M5U2;F1MQG6;A0A3Q1M6T5;F6QIB4	A0A3Q1NHX1;A0A3Q1M5U2;F1MQG6;A0A3Q1M6T5;F6QIB4	tr|A0A3Q1NHX1|A0A3Q1NHX1_BOVIN Apoptotic chromatin condensation inducer 1 OS=Bos taurus OX=9913 GN=ACIN1 PE=4 SV=1;tr|A0A3Q1M5U2|A0A3Q1M5U2_BOVIN Apoptotic chromatin condensation inducer 1 OS=Bos taurus OX=9913 GN=ACIN1 PE=4 SV=1;tr|F1MQG6|F1MQG6_BOVIN Apo										ACIN1	0.213487	2.45576	7.30465e+06	3.60345e+06	4.80717e+06	4.60083e+06	4.15495e+06	3.8585e+06	7.312e+06	1.2653e+07	8.5448e+06	7.8773e+06	9.6033e+06	613932	1.13414e+06	4	4	3.7	138.41	0	4.8701	4
CON__P02584;P02584;E1BHJ0	CON__P02584;P02584;E1BHJ0	;sp|P02584|PROF1_BOVIN Profilin-1 OS=Bos taurus OX=9913 GN=PFN1 PE=1 SV=2;tr|E1BHJ0|E1BHJ0_BOVIN Profilin OS=Bos taurus OX=9913 PE=3 SV=2										PFN1	0.213908	-1.12914	5.30758e+08	7.23853e+07	5.98925e+08	8.17278e+07	6.24532e+08	4.6658e+08	5.9275e+08	4.8283e+08	4.871e+08	5.2604e+08	7.1613e+08	5.7863e+08	5.749e+08	8	8	82.1	15.057	0	74.585	59
Q5EA88;A0A452DJJ3;A0A3Q1M9X3	Q5EA88;A0A452DJJ3;A0A3Q1M9X3;F6QT01;A0A3Q1LWU8;A0A3Q1MUU4;A6QQR7	sp|Q5EA88|GPDA_BOVIN Glycerol-3-phosphate dehydrogenase [NAD(+)], cytoplasmic OS=Bos taurus OX=9913 GN=GPD1 PE=2 SV=3;tr|A0A452DJJ3|A0A452DJJ3_BOVIN Glycerol-3-phosphate dehydrogenase [NAD(+)] OS=Bos taurus OX=9913 GN=GPD1 PE=3 SV=1;tr|A0A3Q1M9X3|A0A3Q1M9X										GPD1	0.214619	1.21803	2.14059e+09	4.59913e+08	1.76595e+09	4.17495e+08	1.86885e+09	1.8024e+09	2.1546e+09	2.9285e+09	1.9486e+09	1.7404e+09	1.7376e+09	1.283e+09	2.3028e+09	19	19	58.5	37.647	0	323.31	169
A0A3Q1LTR9	A0A3Q1LTR9	tr|A0A3Q1LTR9|A0A3Q1LTR9_BOVIN UDP-glucuronosyltransferase OS=Bos taurus OX=9913 PE=3 SV=1											0.215315	2.46119	4.65245e+06	2.87052e+06	2.21265e+06	2.39806e+06	2.66204e+06	7.5281e+06	5.2776e+06	799125	6.9954e+06	5.7549e+06	1.38486e+06	446046	1.26477e+06	3	3	8.8	54.861	0	3.0886	5
Q7PCJ8	Q7PCJ8	sp|Q7PCJ8|SAT2_BOVIN Diamine acetyltransferase 2 OS=Bos taurus OX=9913 GN=SAT2 PE=2 SV=1										SAT2	0.215422	1.9597	1.11488e+07	3.66518e+06	7.57972e+06	5.62054e+06	1.64206e+07	8.0273e+06	9.0235e+06	1.3553e+07	8.7194e+06	1.4196e+07	9.77979e+06	5.081e+06	1.26209e+06	5	5	31.8	19.187	0	12.639	13
F1N6A0;A0A3Q1M2I1	F1N6A0;A0A3Q1M2I1	tr|F1N6A0|F1N6A0_BOVIN Isochorismatase domain-containing protein 2 OS=Bos taurus OX=9913 GN=ISOC2 PE=4 SV=1;tr|A0A3Q1M2I1|A0A3Q1M2I1_BOVIN Isochorismatase domain-containing protein 2 OS=Bos taurus OX=9913 GN=ISOC2 PE=4 SV=1										ISOC2	0.215447	7.42756	7.39697e+07	6.12946e+07	2.71356e+07	4.80657e+07	8.34726e+07	970636	4.2687e+07	1.6685e+08	7.5868e+07	9.9072e+07	403044	1.39041e+06	7.677e+06	1	1	3.9	22.388	0	19.124	5
Q3ZCE1;A0A3Q1M2I8;F6QAM6	Q3ZCE1;A0A3Q1M2I8;F6QAM6	tr|Q3ZCE1|Q3ZCE1_BOVIN Signal transducing adaptor family member 2 OS=Bos taurus OX=9913 GN=STAP2 PE=2 SV=1;tr|A0A3Q1M2I8|A0A3Q1M2I8_BOVIN Signal transducing adaptor family member 2 OS=Bos taurus OX=9913 GN=STAP2 PE=4 SV=1;tr|F6QAM6|F6QAM6_BOVIN Signal tran										STAP2	0.215513	-1.70553	918859	408512	1.63661e+06	754150	945619	645311	1.4449e+06	407564	1.1509e+06	2.1123e+06	1.8671e+06	516224	2.0508e+06	2	2	4.5	42.46	0.0033456	2.0932	4
A5PJI5	A5PJI5	sp|A5PJI5|ASNA_BOVIN ATPase ASNA1 OS=Bos taurus OX=9913 GN=ASNA1 PE=2 SV=1										ASNA1	0.217249	-2.39036	6.21825e+06	4.91771e+06	9.68857e+06	3.17448e+06	1.06822e+07	953056	7.5943e+06	1.078e+07	1.08174e+06	7.1677e+06	1.0487e+07	7.2516e+06	1.3848e+07	2	2	6.3	38.792	0	5.9398	9
Q02371;F1MFF5	Q02371;F1MFF5	sp|Q02371|NDUA3_BOVIN NADH dehydrogenase [ubiquinone] 1 alpha subcomplex subunit 3 OS=Bos taurus OX=9913 GN=NDUFA3 PE=1 SV=2;tr|F1MFF5|F1MFF5_BOVIN Uncharacterized protein OS=Bos taurus OX=9913 GN=LOC101906363 PE=4 SV=2										NDUFA3	0.217413	2.31236	5.06485e+06	2.46601e+06	2.48676e+06	2.63267e+06	6.54835e+06	6.3524e+06	6.491e+06	772621	5.1599e+06	1.0041e+06	6.3993e+06	862890	1.68076e+06	1	1	13.1	9.3488	0	2.9198	9
P68265	P68265	sp|P68265|GLTP_BOVIN Glycolipid transfer protein OS=Bos taurus OX=9913 GN=GLTP PE=1 SV=2										GLTP	0.217447	-1.44529	808427	329427	1.15019e+06	430420	1.06698e+06	431956	1.2311e+06	641563	670538	1.72099e+06	675490	1.0998e+06	1.10446e+06	1	1	5.7	23.922	0	3.9782	1
A0A140T842;Q59HJ6;A0A3Q1LU64	A0A140T842;Q59HJ6;A0A3Q1LU64	tr|A0A140T842|A0A140T842_BOVIN Lon protease homolog, mitochondrial OS=Bos taurus OX=9913 GN=LONP1 PE=3 SV=2;sp|Q59HJ6|LONM_BOVIN Lon protease homolog, mitochondrial OS=Bos taurus OX=9913 GN=LONP1 PE=1 SV=1;tr|A0A3Q1LU64|A0A3Q1LU64_BOVIN Lon protease homolo										LONP1	0.21771	1.21849	9.94111e+07	1.52115e+07	8.29233e+07	2.01945e+07	1.01993e+08	1.1418e+08	9.21161e+07	1.1166e+08	7.7106e+07	8.40001e+07	9.4675e+07	9.8891e+07	5.4127e+07	17	17	19.6	113.92	0	74.631	91
Q2T9M8	Q2T9M8;A0A3Q1MED5;A0A3Q1N6W8	tr|Q2T9M8|Q2T9M8_BOVIN Synaptosomal-associated protein OS=Bos taurus OX=9913 GN=SNAP23 PE=2 SV=1										SNAP23	0.217992	-1.22491	5.77867e+06	825619	7.22925e+06	1.87539e+06	5.99447e+06	5.6002e+06	6.7562e+06	4.5039e+06	6.0386e+06	8.3665e+06	7.1899e+06	4.6002e+06	8.7604e+06	3	3	20.9	23.227	0	14.444	20
F1MEQ5;A6QPU5	F1MEQ5;A6QPU5	tr|F1MEQ5|F1MEQ5_BOVIN Aspartate--tRNA ligase, mitochondrial OS=Bos taurus OX=9913 GN=DARS2 PE=3 SV=1;sp|A6QPU5|SYDM_BOVIN Aspartate--tRNA ligase, mitochondrial OS=Bos taurus OX=9913 GN=DARS2 PE=2 SV=1										DARS2	0.218032	1.46558	9.00736e+06	5.51749e+06	5.74545e+06	1.87488e+06	6.88822e+06	1.8863e+07	6.0894e+06	6.4911e+06	6.7051e+06	7.7152e+06	3.9854e+06	4.3091e+06	6.9721e+06	4	4	9.2	73.747	0	7.9865	14
A5PJP2	A5PJP2;A0A3Q1MU58	tr|A5PJP2|A5PJP2_BOVIN SAFB protein OS=Bos taurus OX=9913 GN=SAFB PE=2 SV=1										SAFB	0.218043	-1.12598	1.76189e+07	2.43737e+06	1.97883e+07	2.31206e+06	1.84754e+07	1.6734e+07	2.1022e+07	1.4355e+07	1.7508e+07	1.7267e+07	2.1641e+07	2.1858e+07	1.8387e+07	10	3	16.4	101.6	0	56.899	51
A0A3Q1NA28;Q9BH13;F1MHN8	A0A3Q1NA28;Q9BH13;F1MHN8	tr|A0A3Q1NA28|A0A3Q1NA28_BOVIN CD166 antigen OS=Bos taurus OX=9913 GN=ALCAM PE=4 SV=1;sp|Q9BH13|CD166_BOVIN CD166 antigen OS=Bos taurus OX=9913 GN=ALCAM PE=2 SV=1;tr|F1MHN8|F1MHN8_BOVIN CD166 antigen OS=Bos taurus OX=9913 GN=ALCAM PE=4 SV=2										ALCAM	0.218496	-1.34182	1.27206e+07	3.35857e+06	1.71023e+07	4.99068e+06	1.33617e+07	7.0573e+06	1.5965e+07	1.4124e+07	1.3095e+07	1.7969e+07	1.7942e+07	1.0257e+07	2.2241e+07	6	6	13.5	63.354	0	21.982	24
A0A3Q1M7J8;A0A3Q1NG39	A0A3Q1M7J8;A0A3Q1NG39	tr|A0A3Q1M7J8|A0A3Q1M7J8_BOVIN Uncharacterized protein OS=Bos taurus OX=9913 GN=LOC112441473 PE=3 SV=1;tr|A0A3Q1NG39|A0A3Q1NG39_BOVIN Uncharacterized protein OS=Bos taurus OX=9913 GN=LOC112441473 PE=3 SV=1										LOC112441473	0.219617	4.02974	8.73006e+06	1.14763e+07	4.56799e+06	8.05267e+06	2.86196e+07	8.56e+06	1.9208e+06	3.141e+06	1.4089e+06	208536	1.6641e+07	821643	600767	10	2	41.6	30.532	0	9.9485	9
Q3ZCJ7;A0A3Q1LQR2	Q3ZCJ7;A0A3Q1LQR2	sp|Q3ZCJ7|TBA1C_BOVIN Tubulin alpha-1C chain OS=Bos taurus OX=9913 GN=TUBA1C PE=1 SV=1;tr|A0A3Q1LQR2|A0A3Q1LQR2_BOVIN Tubulin alpha chain OS=Bos taurus OX=9913 GN=LOC112443216 PE=3 SV=1										TUBA1C	0.219798	-1.25462	3.47867e+07	9.67196e+06	4.29823e+07	8.8009e+06	2.98515e+07	2.3662e+07	3.0869e+07	4.2412e+07	4.7139e+07	4.5378e+07	3.3038e+07	3.9712e+07	5.3801e+07	15	0	39	49.857	0	56.432	17
P08760	P08760	sp|P08760|KAD3_BOVIN GTP:AMP phosphotransferase AK3, mitochondrial OS=Bos taurus OX=9913 GN=AK3 PE=1 SV=3										AK3	0.220607	1.09675	2.49413e+08	3.2314e+07	2.26133e+08	1.16913e+07	2.17886e+08	2.2486e+08	2.3619e+08	2.8272e+08	2.8541e+08	2.4304e+08	2.1611e+08	2.2284e+08	2.2254e+08	15	15	64.8	25.671	0	163.33	109
P01045;CON__P01045-1	P01045;CON__P01045-1	sp|P01045|KNG2_BOVIN Kininogen-2 OS=Bos taurus OX=9913 GN=KNG2 PE=1 SV=1;										KNG2	0.22097	1.98237	3.40349e+07	1.83559e+07	1.94052e+07	1.50804e+07	5.69187e+07	3.9011e+07	4.317e+07	1.1565e+07	1.951e+07	3.7771e+07	8.0343e+06	2.5685e+07	6.1305e+06	11	3	20.7	68.709	0	71.966	15
P23934;A8YXY4	P23934;A8YXY4	sp|P23934|NDUS6_BOVIN NADH dehydrogenase [ubiquinone] iron-sulfur protein 6, mitochondrial OS=Bos taurus OX=9913 GN=NDUFS6 PE=1 SV=2;tr|A8YXY4|A8YXY4_BOVIN NADH dehydrogenase [ubiquinone] iron-sulfur protein 6, mitochondrial OS=Bos taurus OX=9913 GN=NDUFS6										NDUFS6	0.221476	-1.10913	4.09761e+07	4.15427e+06	4.55765e+07	5.78725e+06	3.83095e+07	3.9916e+07	4.0107e+07	4.8248e+07	3.83e+07	4.8145e+07	3.6904e+07	4.8491e+07	4.8766e+07	4	4	33.9	13.413	0	18.8	43
A0A3Q1NC75;F1N3H1;Q3T0K1	A0A3Q1NC75;F1N3H1;Q3T0K1	tr|A0A3Q1NC75|A0A3Q1NC75_BOVIN Calumenin OS=Bos taurus OX=9913 GN=CALU PE=1 SV=1;tr|F1N3H1|F1N3H1_BOVIN Calumenin OS=Bos taurus OX=9913 GN=CALU PE=1 SV=1;sp|Q3T0K1|CALU_BOVIN Calumenin OS=Bos taurus OX=9913 GN=CALU PE=2 SV=1										CALU	0.221931	-1.31256	1.35879e+08	3.97612e+07	1.7271e+08	3.46082e+07	1.58269e+08	1.7026e+08	6.8817e+07	1.3431e+08	1.4774e+08	1.4334e+08	2.2279e+08	1.6437e+08	1.6034e+08	11	11	41.6	37.076	0	175.46	79
Q5E997;A0A3Q1M698;A0A3Q1LXG3	Q5E997;A0A3Q1M698;A0A3Q1LXG3	sp|Q5E997|CAZA2_BOVIN F-actin-capping protein subunit alpha-2 OS=Bos taurus OX=9913 GN=CAPZA2 PE=1 SV=3;tr|A0A3Q1M698|A0A3Q1M698_BOVIN F-actin-capping protein subunit alpha OS=Bos taurus OX=9913 GN=CAPZA2 PE=3 SV=1;tr|A0A3Q1LXG3|A0A3Q1LXG3_BOVIN F-actin-ca										CAPZA2	0.222061	-1.2084	8.33302e+06	2.30152e+06	9.84053e+06	1.14274e+06	9.12821e+06	7.5695e+06	1.1966e+07	6.673e+06	6.3284e+06	9.5187e+06	1.0112e+07	8.49841e+06	1.1233e+07	7	6	36.7	32.979	0	29.915	27
A0A3Q1MGL4;A0A3Q1ML00;A0A3Q1MB56;F1N6U4;A0A3Q1LHE1;A0A3Q1MH57	A0A3Q1MGL4;A0A3Q1ML00;A0A3Q1MB56;F1N6U4;A0A3Q1LHE1;A0A3Q1MH57	tr|A0A3Q1MGL4|A0A3Q1MGL4_BOVIN Septin 9 OS=Bos taurus OX=9913 GN=SEPTIN9 PE=1 SV=1;tr|A0A3Q1ML00|A0A3Q1ML00_BOVIN Septin 9 OS=Bos taurus OX=9913 GN=SEPTIN9 PE=1 SV=1;tr|A0A3Q1MB56|A0A3Q1MB56_BOVIN Septin 9 OS=Bos taurus OX=9913 GN=SEPTIN9 PE=1 SV=1;tr|F1N6										SEPTIN9	0.222474	-1.57915	4.90014e+06	2.04674e+06	6.86095e+06	1.08257e+06	5.64523e+06	1.33417e+06	6.3148e+06	6.1009e+06	5.1056e+06	5.9121e+06	6.3897e+06	6.7388e+06	8.4032e+06	3	3	6.7	58.722	0	16.671	15
F1MEW4	F1MEW4	tr|F1MEW4|F1MEW4_BOVIN Cystathionine beta-synthase OS=Bos taurus OX=9913 GN=CBS PE=3 SV=1										CBS	0.222523	-1.26892	2.08518e+07	3.54903e+06	2.74925e+07	1.04119e+07	2.43042e+07	1.8829e+07	1.8071e+07	2.5114e+07	1.7941e+07	1.801e+07	2.6383e+07	2.3355e+07	4.2222e+07	10	10	20	62.867	0	24.819	37
Q3MHL3	Q3MHL3	sp|Q3MHL3|RBBP4_BOVIN Histone-binding protein RBBP4 OS=Bos taurus OX=9913 GN=RBBP4 PE=1 SV=3										RBBP4	0.222725	1.32289	5.5523e+06	1.5098e+06	4.1708e+06	1.1653e+06	6.36708e+06	5.1351e+06	6.7623e+06	6.4104e+06	3.0866e+06	2.7798e+06	3.774e+06	5.5025e+06	4.6269e+06	5	3	12	47.655	0	8.4619	13
A0A3Q1LNE9;Q3ZBS7;CON__Q3ZBS7	A0A3Q1LNE9;Q3ZBS7;CON__Q3ZBS7	tr|A0A3Q1LNE9|A0A3Q1LNE9_BOVIN Vitronectin OS=Bos taurus OX=9913 GN=VTN PE=1 SV=1;tr|Q3ZBS7|Q3ZBS7_BOVIN Vitronectin OS=Bos taurus OX=9913 GN=VTN PE=1 SV=1;										VTN	0.222728	-1.16219	1.87727e+07	2.30038e+06	2.20337e+07	4.33001e+06	1.69045e+07	1.5975e+07	2.1088e+07	2.0877e+07	1.9019e+07	2.2849e+07	2.2789e+07	2.6434e+07	1.6063e+07	2	2	4.7	52.35	0	27.877	13
Q8SPP7	Q8SPP7;A0A3Q1LPB6	sp|Q8SPP7|PGRP1_BOVIN Peptidoglycan recognition protein 1 OS=Bos taurus OX=9913 GN=PGLYRP1 PE=1 SV=1										PGLYRP1	0.223108	-1.27295	1.36261e+08	5.278e+07	1.64603e+08	6.99488e+06	1.07563e+08	1.3786e+08	2.2422e+08	8.6752e+07	1.2491e+08	1.6357e+08	1.718e+08	1.554e+08	1.6764e+08	7	7	44.2	21.063	0	152.09	53
F1MU79	F1MU79	tr|F1MU79|F1MU79_BOVIN Peptidylprolyl isomerase OS=Bos taurus OX=9913 GN=FKBP4 PE=4 SV=2										FKBP4	0.223528	-1.09822	2.10588e+08	2.00995e+07	2.31552e+08	2.70401e+07	2.26337e+08	1.8609e+08	2.1784e+08	1.9244e+08	2.3023e+08	2.3606e+08	2.6802e+08	2.1245e+08	2.0968e+08	23	1	54.7	51.559	0	191.34	161
P38409;A0A452DJG2	P38409;A0A452DJG2	sp|P38409|GNA11_BOVIN Guanine nucleotide-binding protein subunit alpha-11 OS=Bos taurus OX=9913 GN=GNA11 PE=2 SV=2;tr|A0A452DJG2|A0A452DJG2_BOVIN Guanine nucleotide-binding protein subunit alpha-11 OS=Bos taurus OX=9913 GN=GNA11 PE=4 SV=1										GNA11	0.224072	-1.11167	1.73384e+07	1.88945e+06	1.92978e+07	2.48176e+06	1.93509e+07	1.5956e+07	1.8578e+07	1.799e+07	1.4817e+07	2.0252e+07	1.7258e+07	1.7309e+07	2.2372e+07	8	3	27	42.07	0	21.826	41
A5D7A2	A5D7A2	tr|A5D7A2|A5D7A2_BOVIN GARS protein OS=Bos taurus OX=9913 GN=GARS1 PE=1 SV=1										GARS1	0.224348	1.76013	1.59502e+06	1.01672e+06	902666	548299	722882	978140	980490	3.096e+06	2.1976e+06	376833	1.11122e+06	1.57685e+06	545761	4	4	5.8	83.117	0	6.2193	5
Q56JY0	Q56JY0	sp|Q56JY0|HIKES_BOVIN Protein Hikeshi OS=Bos taurus OX=9913 GN=HIKESHI PE=2 SV=1										HIKESHI	0.224769	1.37839	2.57059e+07	1.14054e+07	1.8137e+07	5.71621e+06	1.95885e+07	1.638e+07	2.2147e+07	4.5275e+07	2.5139e+07	1.6775e+07	1.8376e+07	1.1789e+07	2.5608e+07	3	3	19.3	21.652	0	12.839	12
Q0IIA3;A0A3Q1M7S5;F6QQY9	Q0IIA3;A0A3Q1M7S5;F6QQY9	tr|Q0IIA3|Q0IIA3_BOVIN Sorcin OS=Bos taurus OX=9913 GN=SRI PE=2 SV=1;tr|A0A3Q1M7S5|A0A3Q1M7S5_BOVIN Sorcin OS=Bos taurus OX=9913 GN=SRI PE=4 SV=1;tr|F6QQY9|F6QQY9_BOVIN Sorcin OS=Bos taurus OX=9913 GN=SRI PE=4 SV=1										SRI	0.224822	-1.93102	1.05361e+07	5.29831e+06	1.64207e+07	4.23764e+06	1.36e+07	1.53678e+06	1.0917e+07	1.5094e+07	1.1533e+07	1.3446e+07	1.5969e+07	1.3721e+07	2.2547e+07	4	4	29.5	20.331	0	10.406	17
Q3ZBQ0	Q3ZBQ0	sp|Q3ZBQ0|SIR5_BOVIN NAD-dependent protein deacylase sirtuin-5, mitochondrial OS=Bos taurus OX=9913 GN=SIRT5 PE=2 SV=1										SIRT5	0.225009	1.10352	2.41099e+07	2.53796e+06	2.18747e+07	2.53428e+06	2.32415e+07	2.364e+07	2.1676e+07	2.842e+07	2.3572e+07	2.3447e+07	2.2102e+07	1.8225e+07	2.3725e+07	8	8	41	33.988	0	41.563	53
A5D788;A0A3Q1LM94	A5D788;A0A3Q1LM94	tr|A5D788|A5D788_BOVIN SGPL1 protein OS=Bos taurus OX=9913 GN=SGPL1 PE=2 SV=1;tr|A0A3Q1LM94|A0A3Q1LM94_BOVIN Sphingosine-1-phosphate lyase 1 OS=Bos taurus OX=9913 GN=SGPL1 PE=3 SV=1										SGPL1	0.225226	-1.38923	2.30174e+07	8.16061e+06	3.035e+07	5.98901e+06	2.59728e+07	1.0032e+07	2.0948e+07	2.6664e+07	3.147e+07	3.0879e+07	3.521e+07	3.3537e+07	2.1774e+07	9	9	15.7	63.566	0	20.674	35
Q3ZCI0;A0A3Q1M9G7	Q3ZCI0;A0A3Q1M9G7	tr|Q3ZCI0|Q3ZCI0_BOVIN Coiled-coil-helix-coiled-coil-helix domain containing 9 OS=Bos taurus OX=9913 GN=CHCHD9 PE=1 SV=1;tr|A0A3Q1M9G7|A0A3Q1M9G7_BOVIN Uncharacterized protein OS=Bos taurus OX=9913 PE=4 SV=1										CHCHD9	0.225437	1.60635	1.99281e+06	641553	1.35432e+06	753766	2.31985e+06	2.50174e+06	1.85091e+06	2.3597e+06	931845	1.6417e+06	2.2376e+06	489266	1.04871e+06	1	1	8.5	15.634	0	5.247	7
A6QLN6;A0A3Q1LWN6;A0A3Q1MG42;F1MYM9	A6QLN6;A0A3Q1LWN6;A0A3Q1MG42;F1MYM9	tr|A6QLN6|A6QLN6_BOVIN MYH11 protein OS=Bos taurus OX=9913 GN=MYH11 PE=1 SV=1;tr|A0A3Q1LWN6|A0A3Q1LWN6_BOVIN Myosin heavy chain 11 OS=Bos taurus OX=9913 GN=MYH11 PE=1 SV=1;tr|A0A3Q1MG42|A0A3Q1MG42_BOVIN Myosin heavy chain 11 OS=Bos taurus OX=9913 GN=MYH11										MYH11	0.225644	-1.28322	2.3844e+08	6.87423e+07	3.0258e+08	7.39004e+07	3.31331e+08	2.2782e+08	2.7679e+08	2.0473e+08	1.5153e+08	3.861e+08	2.751e+08	2.1505e+08	3.3407e+08	63	51	33.6	227.65	0	323.31	291
A4FUZ3;A0A3Q1LUA4	A4FUZ3;A0A3Q1LUA4	tr|A4FUZ3|A4FUZ3_BOVIN Proteasome (Prosome, macropain) 26S subunit, ATPase, 1 OS=Bos taurus OX=9913 GN=PSMC1 PE=1 SV=1;tr|A0A3Q1LUA4|A0A3Q1LUA4_BOVIN Proteasome 26S subunit, ATPase 1 OS=Bos taurus OX=9913 GN=PSMC1 PE=1 SV=1										PSMC1	0.22575	1.28329	2.42539e+07	4.85453e+06	1.95053e+07	6.18294e+06	2.33125e+07	2.3059e+07	3.2453e+07	1.9441e+07	2.3004e+07	2.0501e+07	2.0864e+07	2.5713e+07	1.0943e+07	8	8	21.6	49.184	0	85.124	36
Q3ZBE9	Q3ZBE9	sp|Q3ZBE9|NSDHL_BOVIN Sterol-4-alpha-carboxylate 3-dehydrogenase, decarboxylating OS=Bos taurus OX=9913 GN=NSDHL PE=2 SV=1										NSDHL	0.225938	1.17784	2.97577e+08	5.94179e+07	2.51565e+08	4.26955e+07	2.53147e+08	2.4541e+08	3.3395e+08	2.7161e+08	3.8377e+08	2.3296e+08	2.6819e+08	2.0334e+08	3.0177e+08	15	15	41	39.902	0	91.441	117
P05689;A0A3Q1M2V6	P05689;A0A3Q1M2V6	sp|P05689|CATZ_BOVIN Cathepsin Z OS=Bos taurus OX=9913 GN=CTSZ PE=2 SV=2;tr|A0A3Q1M2V6|A0A3Q1M2V6_BOVIN Cathepsin Z OS=Bos taurus OX=9913 GN=CTSZ PE=1 SV=1										CTSZ	0.226821	1.25136	2.96343e+08	5.64093e+07	2.40622e+08	6.39201e+07	3.37006e+08	3.053e+08	2.1203e+08	2.7317e+08	3.5421e+08	2.4329e+08	1.4971e+08	2.9151e+08	2.7798e+08	8	8	31.9	33.886	0	87.864	74
P62248	P62248	sp|P62248|MYDGF_BOVIN Myeloid-derived growth factor OS=Bos taurus OX=9913 GN=MYDGF PE=2 SV=1										MYDGF	0.226908	1.39468	2.54774e+07	6.85725e+06	1.91593e+07	8.48854e+06	3.49212e+07	2.6409e+07	2.6484e+07	1.5771e+07	2.3802e+07	2.5464e+07	2.7486e+07	1.1986e+07	1.1701e+07	6	6	39.1	19.03	0	24.093	34
Q32L99;A0A3Q1LMK8	Q32L99;A0A3Q1LMK8	sp|Q32L99|PTGR2_BOVIN Prostaglandin reductase 2 OS=Bos taurus OX=9913 GN=PTGR2 PE=2 SV=1;tr|A0A3Q1LMK8|A0A3Q1LMK8_BOVIN Prostaglandin reductase 2 OS=Bos taurus OX=9913 GN=PTGR2 PE=1 SV=1										PTGR2	0.227248	-1.25736	2.48933e+08	7.36268e+07	3.02322e+08	3.40238e+07	1.49586e+08	1.9568e+08	2.7803e+08	2.948e+08	3.2657e+08	3.0376e+08	3.2766e+08	2.5379e+08	3.2408e+08	10	10	37.9	38.4	0	86.433	64
E1BPN8	E1BPN8	tr|E1BPN8|E1BPN8_BOVIN Cytochrome c oxidase assembly factor 7 (putative) OS=Bos taurus OX=9913 GN=COA7 PE=4 SV=1										COA7	0.227351	1.65308	2.03444e+06	1.22339e+06	1.20815e+06	749376	2.1433e+06	1.36858e+06	1.8118e+06	815235	4.0333e+06	958377	2.31731e+06	885225	671698	3	3	22.1	25.819	0	6.8383	5
F1MMR6;A0A3Q1M3Z5;P80209	F1MMR6;A0A3Q1M3Z5;P80209	tr|F1MMR6|F1MMR6_BOVIN Cathepsin D OS=Bos taurus OX=9913 GN=CTSD PE=3 SV=1;tr|A0A3Q1M3Z5|A0A3Q1M3Z5_BOVIN Cathepsin D OS=Bos taurus OX=9913 GN=CTSD PE=3 SV=1;sp|P80209|CATD_BOVIN Cathepsin D OS=Bos taurus OX=9913 GN=CTSD PE=1 SV=2										CTSD	0.227463	1.12781	1.0347e+08	1.46481e+07	9.16017e+07	1.17591e+07	9.64715e+07	1.0384e+08	1.2571e+08	8.58489e+07	1.0548e+08	8.6132e+07	1.038e+08	7.7906e+07	9.8569e+07	8	8	19.2	44.704	0	29.501	33
Q6IE76;Q32KR6	Q6IE76;Q32KR6	tr|Q6IE76|Q6IE76_BOVIN FDFT1 protein OS=Bos taurus OX=9913 GN=FDFT1 PE=2 SV=1;sp|Q32KR6|FDFT_BOVIN Squalene synthase OS=Bos taurus OX=9913 GN=FDFT1 PE=2 SV=1										FDFT1	0.22749	1.46447	1.04199e+08	5.58403e+07	6.70312e+07	2.36437e+07	7.72804e+07	7.5086e+07	1.1886e+08	5.4778e+07	1.9499e+08	6.3514e+07	5.7963e+07	4.5908e+07	1.0074e+08	13	13	33.3	48.293	0	65.463	63
G3X743	G3X743	tr|G3X743|G3X743_BOVIN Arginyl aminopeptidase OS=Bos taurus OX=9913 GN=RNPEP PE=4 SV=2										RNPEP	0.228821	-1.55711	7.56613e+06	4.10324e+06	1.04322e+07	2.41118e+06	4.58885e+06	2.6869e+06	1.2957e+07	9.9334e+06	7.6645e+06	1.339e+07	7.4957e+06	1.0608e+07	1.0235e+07	6	6	13.6	72.14	0	18.735	24
Q2YDM1	Q2YDM1	sp|Q2YDM1|ARL1_BOVIN ADP-ribosylation factor-like protein 1 OS=Bos taurus OX=9913 GN=ARL1 PE=2 SV=1										ARL1	0.22948	1.9229	4.60215e+06	831160	3.28835e+06	2.26849e+06	5.65698e+06	4.2967e+06	4.482e+06	3.4675e+06	5.1076e+06	4.3735e+06	5.7143e+06	2.58433e+06	481260	2	2	11	20.427	0	2.8987	2
Q3ZC91;F1MUI5	Q3ZC91;F1MUI5	sp|Q3ZC91|ASM3A_BOVIN Acid sphingomyelinase-like phosphodiesterase 3a OS=Bos taurus OX=9913 GN=SMPDL3A PE=2 SV=1;tr|F1MUI5|F1MUI5_BOVIN Acid sphingomyelinase-like phosphodiesterase OS=Bos taurus OX=9913 GN=SMPDL3A PE=3 SV=2										SMPDL3A	0.229911	1.54803	1.83585e+06	725161	1.27959e+06	790968	1.35532e+06	2.88544e+06	1.68661e+06	1.05127e+06	2.2006e+06	1.3361e+06	2.3712e+06	812794	598274	2	2	7.1	51.22	0	2.8784	1
Q8HYI9;A0A452DI96	Q8HYI9;A0A452DI96	sp|Q8HYI9|PFD5_BOVIN Prefoldin subunit 5 OS=Bos taurus OX=9913 GN=PFDN5 PE=2 SV=1;tr|A0A452DI96|A0A452DI96_BOVIN Prefoldin subunit 5 OS=Bos taurus OX=9913 GN=PFDN5 PE=4 SV=1										PFDN5	0.230032	1.37593	2.49751e+06	692861	1.84909e+06	697394	3.20457e+06	1.3655e+06	2.4127e+06	2.7817e+06	2.7231e+06	2.196e+06	2.6346e+06	1.4835e+06	1.08225e+06	1	1	9.7	17.385	0	4.3042	4
A7MB62;A0A3Q1LXR9;A0A3Q1M2H2	A7MB62;A0A3Q1LXR9;A0A3Q1M2H2;A0A3Q1M5Y2	sp|A7MB62|ARP2_BOVIN Actin-related protein 2 OS=Bos taurus OX=9913 GN=ACTR2 PE=1 SV=1;tr|A0A3Q1LXR9|A0A3Q1LXR9_BOVIN Actin-related protein 2 OS=Bos taurus OX=9913 GN=ACTR2 PE=1 SV=1;tr|A0A3Q1M2H2|A0A3Q1M2H2_BOVIN Actin-related protein 2 OS=Bos taurus OX=99										ACTR2	0.230385	-1.09598	5.60636e+07	3.25942e+06	6.1841e+07	8.89219e+06	6.0185e+07	5.2749e+07	5.6075e+07	5.2991e+07	5.8318e+07	5.6878e+07	7.2119e+07	5.2371e+07	6.5996e+07	9	9	27.2	44.76	0	43.133	61
Q58DC0;A0A140T860;A0A3Q1MPJ7	Q58DC0;A0A140T860;A0A3Q1MPJ7	sp|Q58DC0|CPPED_BOVIN Serine/threonine-protein phosphatase CPPED1 OS=Bos taurus OX=9913 GN=CPPED1 PE=2 SV=1;tr|A0A140T860|A0A140T860_BOVIN Serine/threonine-protein phosphatase CPPED1 OS=Bos taurus OX=9913 GN=CPPED1 PE=4 SV=1;tr|A0A3Q1MPJ7|A0A3Q1MPJ7_BOVIN										CPPED1	0.230471	1.53223	4.02521e+07	1.68513e+07	2.7265e+07	1.41079e+07	2.51125e+07	6.0366e+07	5.5318e+07	2.4137e+07	3.6327e+07	1.7317e+07	4.3267e+07	3.4815e+07	1.3661e+07	6	6	21.1	35.409	0	42.618	20
P43896;A0A452DIR5	P43896;A0A452DIR5	sp|P43896|EFTS_BOVIN Elongation factor Ts, mitochondrial OS=Bos taurus OX=9913 GN=TSFM PE=1 SV=1;tr|A0A452DIR5|A0A452DIR5_BOVIN Elongation factor Ts, mitochondrial OS=Bos taurus OX=9913 GN=TSFM PE=3 SV=1										TSFM	0.23049	1.6672	1.12783e+07	1.38391e+06	8.25777e+06	4.32755e+06	1.10873e+07	8.9424e+06	1.1998e+07	1.2091e+07	1.2273e+07	1.0869e+07	1.81846e+06	9.6366e+06	1.0707e+07	6	6	20.7	36.602	0	15.586	9
F1MWN1;A5D785	F1MWN1;A5D785	tr|F1MWN1|F1MWN1_BOVIN Exportin-2 OS=Bos taurus OX=9913 GN=CSE1L PE=4 SV=1;sp|A5D785|XPO2_BOVIN Exportin-2 OS=Bos taurus OX=9913 GN=CSE1L PE=2 SV=1										CSE1L	0.230825	-1.36394	8.52839e+07	2.72881e+07	1.15987e+08	3.68128e+07	5.92413e+07	5.234e+07	1.0522e+08	1.1006e+08	9.9558e+07	1.5604e+08	1.1218e+08	6.7948e+07	1.2778e+08	17	17	18.9	110.4	0	31.029	50
F6RWK1	F6RWK1	tr|F6RWK1|F6RWK1_BOVIN Rho GTPase activating protein 1 OS=Bos taurus OX=9913 GN=ARHGAP1 PE=1 SV=1										ARHGAP1	0.230835	-1.14832	5.28347e+07	9.42889e+06	6.04435e+07	8.58132e+06	4.94134e+07	6.9e+07	5.1211e+07	5.0285e+07	4.4264e+07	5.7153e+07	5.0096e+07	6.9501e+07	6.5024e+07	10	10	22.3	50.476	0	40.753	46
A0A3Q1LL35	A0A3Q1LL35	tr|A0A3Q1LL35|A0A3Q1LL35_BOVIN Uncharacterized protein OS=Bos taurus OX=9913 PE=4 SV=1											0.231025	-1.28896	4.23242e+07	1.02736e+07	5.4571e+07	1.4717e+07	4.964e+07	4.9864e+07	2.4986e+07	4.5581e+07	4.155e+07	5.9846e+07	5.1642e+07	3.5925e+07	7.0871e+07	1	1	12.8	12.764	0	12.474	18
P80724	P80724	sp|P80724|BASP1_BOVIN Brain acid soluble protein 1 OS=Bos taurus OX=9913 GN=BASP1 PE=1 SV=3										BASP1	0.231332	-1.18258	2.03837e+07	3.62793e+06	2.42465e+07	5.56554e+06	2.01993e+07	2.5991e+07	1.7199e+07	2.1329e+07	1.72e+07	2.3037e+07	2.171e+07	3.2365e+07	1.9874e+07	13	13	73.1	23.01	0	54.007	59
Q3ZBA8;F1MTZ1	Q3ZBA8;F1MTZ1	sp|Q3ZBA8|NDRG2_BOVIN Protein NDRG2 OS=Bos taurus OX=9913 GN=NDRG2 PE=2 SV=1;tr|F1MTZ1|F1MTZ1_BOVIN Protein NDRG2 OS=Bos taurus OX=9913 GN=NDRG2 PE=1 SV=3										NDRG2	0.231505	-1.17819	2.29669e+08	3.84925e+07	2.71915e+08	5.9081e+07	2.71373e+08	2.5974e+08	1.9106e+08	2.3801e+08	1.8816e+08	2.7217e+08	2.2946e+08	2.3065e+08	3.5538e+08	11	11	35.9	39.208	0	193.93	131
Q32KL4;A0A3Q1LLW4;F1MFW0	Q32KL4;A0A3Q1LLW4;F1MFW0	sp|Q32KL4|RMD1_BOVIN Regulator of microtubule dynamics protein 1 OS=Bos taurus OX=9913 GN=RMDN1 PE=2 SV=1;tr|A0A3Q1LLW4|A0A3Q1LLW4_BOVIN Regulator of microtubule dynamics protein 1 OS=Bos taurus OX=9913 GN=RMDN1 PE=4 SV=1;tr|F1MFW0|F1MFW0_BOVIN Uncharacter										RMDN1	0.231792	2.4738	5.37926e+06	2.62633e+06	3.262e+06	3.47829e+06	8.09669e+06	1.34462e+06	5.604e+06	7.2062e+06	4.6448e+06	8.1134e+06	3.3941e+06	1.17283e+06	367660	5	5	13.9	35.923	0	8.7848	13
P13696	P13696;A0A3Q1LX99	sp|P13696|PEBP1_BOVIN Phosphatidylethanolamine-binding protein 1 OS=Bos taurus OX=9913 GN=PEBP1 PE=1 SV=2										PEBP1	0.232571	1.1031	2.01244e+09	1.71946e+08	1.83272e+09	2.56862e+08	2.1046e+09	1.932e+09	1.8431e+09	1.9149e+09	2.2676e+09	1.7348e+09	1.9197e+09	1.5376e+09	2.1388e+09	13	13	75.9	20.985	0	229.81	210
Q3ZCG2	Q3ZCG2	sp|Q3ZCG2|MPC1_BOVIN Mitochondrial pyruvate carrier 1 OS=Bos taurus OX=9913 GN=MPC1 PE=1 SV=1										MPC1	0.233006	3.94929	1.21672e+07	2.04596e+07	4.43864e+06	7.71727e+06	1.48476e+06	1.8324e+06	4.2609e+06	4.8682e+07	4.5762e+06	1.6006e+07	428835	322157	997550	1	1	7.3	12.388	0.0078201	1.8926	2
Q3SYU2	Q3SYU2;A0A3Q1MM86	sp|Q3SYU2|EF2_BOVIN Elongation factor 2 OS=Bos taurus OX=9913 GN=EEF2 PE=2 SV=3										EEF2	0.233217	-1.08827	6.05074e+08	5.39931e+07	6.58958e+08	6.9374e+07	6.46242e+08	5.7001e+08	5.2715e+08	6.4752e+08	6.3445e+08	6.2267e+08	7.5412e+08	5.9537e+08	6.6367e+08	30	29	34	95.367	0	259.27	244
A7YWH5	A7YWH5	tr|A7YWH5|A7YWH5_BOVIN DKC1 protein OS=Bos taurus OX=9913 GN=DKC1 PE=1 SV=1										DKC1	0.233317	1.61746	7.24752e+06	2.24755e+06	5.05278e+06	2.45344e+06	4.51001e+06	9.1324e+06	9.93531e+06	6.6843e+06	5.9756e+06	6.4667e+06	6.4507e+06	5.8998e+06	1.39392e+06	4	4	11.1	56.853	0	15.764	22
A0A3Q1M6K2;P33545;F1MZF2	A0A3Q1M6K2;P33545;F1MZF2;F1N5L6;F1N3M0;Q28060;E1BB21;F1MXJ3	tr|A0A3Q1M6K2|A0A3Q1M6K2_BOVIN Desmocollin-2 OS=Bos taurus OX=9913 GN=DSC2 PE=4 SV=1;sp|P33545|DSC2_BOVIN Desmocollin-2 (Fragment) OS=Bos taurus OX=9913 GN=DSC2 PE=2 SV=1;tr|F1MZF2|F1MZF2_BOVIN Desmocollin-2 OS=Bos taurus OX=9913 GN=DSC2 PE=4 SV=2										DSC2	0.233822	-1.57575	6.12867e+07	3.35572e+07	8.59495e+07	2.28223e+07	1.04549e+08	2.1203e+07	8.25981e+07	6.0704e+07	3.738e+07	8.5684e+07	1.1007e+08	5.5365e+07	9.26789e+07	7	7	11.5	94.446	0	26.411	32
F1N5C8	F1N5C8	sp|F1N5C8|ENPP6_BOVIN Glycerophosphocholine choline phosphodiesterase ENPP6 OS=Bos taurus OX=9913 GN=ENPP6 PE=1 SV=2										ENPP6	0.233986	1.4274	6.44529e+06	1.49317e+06	5.01695e+06	2.92505e+06	6.31346e+06	5.7056e+06	9.0346e+06	5.2916e+06	5.8812e+06	5.0489e+06	2.3288e+06	3.6144e+06	9.0757e+06	4	4	9.2	50.495	0	3.9594	9
Q5E9G0;A0A3Q1M0K8;A0A3Q1MHS2;A0A3Q1LT12	Q5E9G0;A0A3Q1M0K8;A0A3Q1MHS2;A0A3Q1LT12	sp|Q5E9G0|GSTA4_BOVIN Glutathione S-transferase A4 OS=Bos taurus OX=9913 GN=GSTA4 PE=2 SV=1;tr|A0A3Q1M0K8|A0A3Q1M0K8_BOVIN Glutathione S-transferase A4 OS=Bos taurus OX=9913 GN=GSTA4 PE=3 SV=1;tr|A0A3Q1MHS2|A0A3Q1MHS2_BOVIN Glutathione S-transferase A4 OS=										GSTA4	0.234035	-2.71171	1.06475e+07	1.06974e+07	1.83813e+07	1.12576e+07	2.13318e+07	4.6271e+06	2.3167e+07	838070	3.2738e+06	2.7126e+07	9.0913e+06	2.9077e+07	8.2309e+06	4	3	15.8	25.659	0	3.856	9
A0A3Q1M2B7;F1MBF0;A0A3Q1LW11	A0A3Q1M2B7;F1MBF0;A0A3Q1LW11	tr|A0A3Q1M2B7|A0A3Q1M2B7_BOVIN Eukaryotic translation initiation factor 2A OS=Bos taurus OX=9913 GN=EIF2A PE=1 SV=1;tr|F1MBF0|F1MBF0_BOVIN Eukaryotic translation initiation factor 2A OS=Bos taurus OX=9913 GN=EIF2A PE=1 SV=1;tr|A0A3Q1LW11|A0A3Q1LW11_BOVIN E										EIF2A	0.23518	1.41205	6.49403e+06	1.75346e+06	4.88867e+06	2.2336e+06	8.44227e+06	4.5032e+06	8.12469e+06	6.2565e+06	5.1435e+06	4.2035e+06	2.2554e+06	5.5337e+06	7.5621e+06	8	8	18.5	61.184	0	23.331	24
Q58DW5;A0A3Q1MMW5;G3N1F5;G3MYE2	Q58DW5;A0A3Q1MMW5;G3N1F5;G3MYE2	sp|Q58DW5|RL5_BOVIN 60S ribosomal protein L5 OS=Bos taurus OX=9913 GN=RPL5 PE=2 SV=3;tr|A0A3Q1MMW5|A0A3Q1MMW5_BOVIN 60S ribosomal protein L5 OS=Bos taurus OX=9913 GN=RPL5 PE=1 SV=1;tr|G3N1F5|G3N1F5_BOVIN Ribosomal_L18_c domain-containing protein OS=Bos tau										RPL5	0.235436	-1.12825	1.23742e+08	2.09586e+07	1.38588e+08	1.38457e+07	1.1755e+08	1.071e+08	1.3307e+08	1.5563e+08	1.0536e+08	1.2748e+08	1.3551e+08	1.5875e+08	1.3261e+08	11	11	37	34.344	0	38.879	76
Q5E9T9	Q5E9T9	sp|Q5E9T9|RTCB_BOVIN RNA-splicing ligase RtcB homolog OS=Bos taurus OX=9913 GN=RTCB PE=2 SV=1										RTCB	0.236344	-1.12801	5.51234e+07	5.8042e+06	6.2564e+07	1.00148e+07	6.2963e+07	5.2259e+07	5.6728e+07	4.7313e+07	5.6354e+07	6.3294e+07	6.9517e+07	4.8175e+07	6.927e+07	10	10	21.8	55.199	0	58.637	62
Q0IIK5;A7E3W7	Q0IIK5;A7E3W7	sp|Q0IIK5|DDX1_BOVIN ATP-dependent RNA helicase DDX1 OS=Bos taurus OX=9913 GN=DDX1 PE=2 SV=1;tr|A7E3W7|A7E3W7_BOVIN ATP-dependent RNA helicase DDX1 OS=Bos taurus OX=9913 GN=DDX1 PE=2 SV=1										DDX1	0.236632	-1.1379	5.38945e+07	8.06704e+06	6.12485e+07	8.62655e+06	5.38074e+07	4.651e+07	6.2202e+07	6.1735e+07	4.5218e+07	6.8026e+07	6.8183e+07	5.0196e+07	5.8589e+07	17	17	27.4	82.413	0	56.899	75
P06623	P06623	sp|P06623|CN37_BOVIN 2,3-cyclic-nucleotide 3-phosphodiesterase OS=Bos taurus OX=9913 GN=CNP PE=2 SV=2										CNP	0.237913	1.77964	2.23179e+06	1.19127e+06	1.37676e+06	1.21897e+06	1.00468e+06	1.00659e+06	2.8579e+06	3.6972e+06	2.5926e+06	3.1998e+06	636878	844434	825945	3	3	8.5	44.875	0	4.6629	6
A0A3Q1ME46	A0A3Q1ME46	tr|A0A3Q1ME46|A0A3Q1ME46_BOVIN L antigen family member 3 OS=Bos taurus OX=9913 GN=LAGE3 PE=4 SV=1										LAGE3	0.238	1.45561	1.92913e+06	460969	1.45379e+06	840013	2.21934e+06	1.9978e+06	2.2106e+06	1.1207e+06	2.0972e+06	651744	2.6357e+06	1.21623e+06	1.31149e+06	1	1	21.9	15.868	0	5.0464	5
Q2KHU4	Q2KHU4	sp|Q2KHU4|CLPP_BOVIN ATP-dependent Clp protease proteolytic subunit, mitochondrial OS=Bos taurus OX=9913 GN=CLPP PE=2 SV=1										CLPP	0.238155	1.14372	5.01123e+06	259415	4.465e+06	1.0445e+06	5.23515e+06	4.8387e+06	4.6439e+06	5.1221e+06	5.2163e+06	4.6885e+06	3.8991e+06	3.4437e+06	5.8287e+06	2	2	11	29.704	0	26.149	12
Q0V7N7;A0A3Q1M1I6;Q58CX1	Q0V7N7;A0A3Q1M1I6;Q58CX1	tr|Q0V7N7|Q0V7N7_BOVIN Galactose-1-phosphate uridylyltransferase OS=Bos taurus OX=9913 GN=GALT PE=2 SV=1;tr|A0A3Q1M1I6|A0A3Q1M1I6_BOVIN Galactose-1-phosphate uridylyltransferase OS=Bos taurus OX=9913 GN=GALT PE=4 SV=1;tr|Q58CX1|Q58CX1_BOVIN Galactose-1-pho										GALT	0.239069	1.4164	3.24022e+07	1.03845e+07	2.43657e+07	1.26811e+07	4.928e+07	2.6527e+07	2.7546e+07	3.5224e+07	2.3434e+07	1.663e+07	1.2962e+07	2.654e+07	4.1331e+07	7	7	18.4	37.812	0	14.537	26
P53619	P53619	sp|P53619|COPD_BOVIN Coatomer subunit delta OS=Bos taurus OX=9913 GN=ARCN1 PE=1 SV=1										ARCN1	0.23964	-1.29159	4.01086e+07	1.09596e+07	5.20618e+07	1.42311e+07	3.79711e+07	2.6307e+07	4.2721e+07	5.6513e+07	3.7031e+07	5.8195e+07	6.2857e+07	3.1145e+07	5.605e+07	10	10	20.2	57.274	0	55.029	44
A0A3Q1MQN4;A5D7E0	A0A3Q1MQN4;A5D7E0	tr|A0A3Q1MQN4|A0A3Q1MQN4_BOVIN RAB35, member RAS oncogene family OS=Bos taurus OX=9913 GN=RAB35 PE=4 SV=1;tr|A5D7E0|A5D7E0_BOVIN RAB35 protein OS=Bos taurus OX=9913 GN=RAB35 PE=2 SV=1										RAB35	0.239681	-1.2416	2.56039e+06	307634	3.3184e+06	1.20508e+06	2.77816e+06	2.2832e+06	2.2622e+06	2.514e+06	2.9644e+06	2.3367e+06	3.7327e+06	2.3651e+06	4.8391e+06	1	1	7	22.685	0	3.2185	5
F1N3F1;A3KN46	F1N3F1;A3KN46	tr|F1N3F1|F1N3F1_BOVIN LETM1 domain-containing protein 1 OS=Bos taurus OX=9913 GN=LETMD1 PE=4 SV=1;sp|A3KN46|LTMD1_BOVIN LETM1 domain-containing protein 1 OS=Bos taurus OX=9913 GN=LETMD1 PE=2 SV=1										LETMD1	0.240797	1.86192	3.66584e+06	852011	2.55911e+06	1.45622e+06	4.59139e+06	2.9512e+06	4.0214e+06	4.173e+06	2.5922e+06	3.5089e+06	3.1303e+06	3.2087e+06	388524	2	2	5.3	41.928	0	3.7649	10
A6QNJ7	A6QNJ7	tr|A6QNJ7|A6QNJ7_BOVIN PGM5 protein OS=Bos taurus OX=9913 GN=PGM5 PE=2 SV=1										PGM5	0.240856	-1.21518	3.40815e+06	639025	4.19863e+06	1.03857e+06	4.43345e+06	2.9343e+06	3.51e+06	3.3402e+06	2.8228e+06	4.6805e+06	4.2503e+06	2.7363e+06	5.1274e+06	4	4	9.3	62.176	0	17.967	20
Q5E9F7	Q5E9F7	sp|Q5E9F7|COF1_BOVIN Cofilin-1 OS=Bos taurus OX=9913 GN=CFL1 PE=2 SV=3										CFL1	0.241349	-1.12708	4.37699e+08	7.7765e+07	4.88085e+08	3.31266e+07	5.38436e+08	3.562e+08	5.0091e+08	3.9806e+08	3.9489e+08	4.7689e+08	4.8868e+08	4.5395e+08	5.3282e+08	10	8	51.2	18.518	0	165.03	109
P19803;G3MW01;A0A452DJ82	P19803;G3MW01;A0A452DJ82	sp|P19803|GDIR1_BOVIN Rho GDP-dissociation inhibitor 1 OS=Bos taurus OX=9913 GN=ARHGDIA PE=1 SV=3;tr|G3MW01|G3MW01_BOVIN Rho GDP-dissociation inhibitor 1 OS=Bos taurus OX=9913 GN=ARHGDIA PE=4 SV=1;tr|A0A452DJ82|A0A452DJ82_BOVIN Rho GDP-dissociation inhibit										ARHGDIA	0.241584	-1.20623	1.31214e+08	2.80304e+07	1.57747e+08	3.415e+07	9.08511e+07	1.2238e+08	1.6231e+08	1.5261e+08	1.2792e+08	1.3314e+08	1.6017e+08	1.325e+08	2.0518e+08	8	8	46.1	23.421	0	132.11	90
Q08DZ5;A0A3Q1MNL3	Q08DZ5;A0A3Q1MNL3	sp|Q08DZ5|SDC1_BOVIN Syndecan-1 OS=Bos taurus OX=9913 GN=SDC1 PE=2 SV=1;tr|A0A3Q1MNL3|A0A3Q1MNL3_BOVIN Syndecan OS=Bos taurus OX=9913 GN=SDC1 PE=1 SV=1										SDC1	0.241804	-1.17587	6.50984e+06	1.30215e+06	7.60652e+06	1.25872e+06	6.21792e+06	4.7779e+06	8.1973e+06	6.0482e+06	7.3079e+06	8.0833e+06	9.1356e+06	6.3069e+06	6.9003e+06	2	2	8.4	32.315	0	30.419	11
A0A140T8A4;A0A3Q1M0V8	A0A140T8A4;A0A3Q1M0V8	tr|A0A140T8A4|A0A140T8A4_BOVIN Thimet oligopeptidase OS=Bos taurus OX=9913 GN=THOP1 PE=3 SV=1;tr|A0A3Q1M0V8|A0A3Q1M0V8_BOVIN Thimet oligopeptidase OS=Bos taurus OX=9913 GN=THOP1 PE=3 SV=1										THOP1	0.242334	2.13729	1.07562e+07	2.73292e+06	7.68297e+06	6.31565e+06	1.33145e+07	1.1347e+07	1.3324e+07	8.0475e+06	7.7478e+06	7.7875e+06	1.6007e+07	744578	6.1928e+06	22	1	33.8	78.191	0	5.9808	11
Q1LZB6	Q1LZB6	sp|Q1LZB6|CAPR1_BOVIN Caprin-1 OS=Bos taurus OX=9913 GN=CAPRIN1 PE=2 SV=1										CAPRIN1	0.242473	-1.22366	7.65766e+06	1.49653e+06	9.52598e+06	2.56131e+06	1.01847e+07	6.2959e+06	7.1969e+06	7.6643e+06	6.9465e+06	1.0748e+07	8.99619e+06	6.2077e+06	1.2152e+07	3	3	4.4	78.327	0	9.6775	26
P16116;A0A493UA87;A0A3Q1M9Q1;A0A3Q1MBL5	P16116;A0A493UA87;A0A3Q1M9Q1;A0A3Q1MBL5	sp|P16116|ALDR_BOVIN Aldo-keto reductase family 1 member B1 OS=Bos taurus OX=9913 GN=AKR1B1 PE=1 SV=2;tr|A0A493UA87|A0A493UA87_BOVIN Aldo-keto reductase family 1 member B1 OS=Bos taurus OX=9913 GN=AKR1B1 PE=4 SV=1;tr|A0A3Q1M9Q1|A0A3Q1M9Q1_BOVIN Aldo_ket_re										AKR1B1	0.242781	-1.30423	6.84387e+06	2.36776e+06	8.6409e+06	1.97346e+06	1.00947e+07	7.7885e+06	7.113e+06	5.2919e+06	3.9312e+06	6.7143e+06	1.1386e+07	8.0066e+06	8.4567e+06	5	5	19	35.919	0	6.6295	7
F1MTR1	F1MTR1	tr|F1MTR1|F1MTR1_BOVIN IQ motif containing GTPase activating protein 2 OS=Bos taurus OX=9913 GN=IQGAP2 PE=1 SV=3										IQGAP2	0.243137	-1.09733	6.36967e+08	6.91947e+07	6.99115e+08	7.85806e+07	6.45034e+08	6.0076e+08	6.2784e+08	7.4779e+08	5.6341e+08	6.8851e+08	7.0547e+08	6.0542e+08	7.9706e+08	57	56	35.7	181.64	0	323.31	360
F1MYN2	F1MYN2	tr|F1MYN2|F1MYN2_BOVIN Cingulin OS=Bos taurus OX=9913 GN=CGN PE=4 SV=2										CGN	0.24319	2.19553	6.99619e+06	1.92218e+06	4.73097e+06	3.12043e+06	4.42026e+06	7.4569e+06	8.2463e+06	9.16e+06	5.6975e+06	7.0512e+06	6.9859e+06	4.4777e+06	409065	7	7	7.1	136.09	0	18.418	23
Q05752	Q05752	sp|Q05752|NDUA7_BOVIN NADH dehydrogenase [ubiquinone] 1 alpha subcomplex subunit 7 OS=Bos taurus OX=9913 GN=NDUFA7 PE=1 SV=2										NDUFA7	0.243545	-2.58066	8.04087e+06	4.85898e+06	2.73618e+07	3.71825e+07	9.89728e+06	897189	7.5578e+06	1.4323e+07	7.5291e+06	1.0776e+07	7.9936e+06	8.3095e+07	7.5826e+06	4	4	31.9	12.676	0	20.304	12
A7E3W2	A7E3W2	sp|A7E3W2|LG3BP_BOVIN Galectin-3-binding protein OS=Bos taurus OX=9913 GN=LGALS3BP PE=1 SV=1										LGALS3BP	0.244152	-1.23421	1.6431e+07	4.19047e+06	1.9771e+07	2.74617e+06	1.71416e+07	1.7453e+07	2.0741e+07	9.4186e+06	1.7401e+07	2.2593e+07	2.1582e+07	1.6885e+07	1.8024e+07	5	5	10.3	62.126	0	11.085	19
Q5EA77	Q5EA77	sp|Q5EA77|SNX17_BOVIN Sorting nexin-17 OS=Bos taurus OX=9913 GN=SNX17 PE=2 SV=1										SNX17	0.244578	-1.80708	2.16141e+06	1.18839e+06	3.14285e+06	583160	364940	1.7181e+06	3.3158e+06	3.0937e+06	2.3145e+06	2.4447e+06	2.9474e+06	3.808e+06	3.3713e+06	3	3	8.7	52.825	0	6.6148	10
E1BPU0	E1BPU0	tr|E1BPU0|E1BPU0_BOVIN Leucine rich repeat kinase 2 OS=Bos taurus OX=9913 GN=LRRK2 PE=4 SV=3										LRRK2	0.244765	-7.1357	3.98293e+07	7.56925e+07	9.23143e+07	6.3066e+07	2.07513e+07	2.19677e+06	520344	1.7439e+08	1.28822e+06	1.3988e+08	1.39107e+06	1.292e+08	9.87861e+07	1	1	0.3	286.2	0.0098695	1.7405	5
F1MBP8	F1MBP8	tr|F1MBP8|F1MBP8_BOVIN COP9 signalosome subunit 5 OS=Bos taurus OX=9913 GN=COPS5 PE=4 SV=2										COPS5	0.245362	2.32679	8.20438e+06	1.07111e+06	5.74678e+06	3.90124e+06	8.73091e+06	6.315e+06	8.3738e+06	8.8263e+06	8.7759e+06	9.58479e+06	5.8589e+06	7.1713e+06	372140	2	2	8.7	37.564	0	15.545	12
Q2NL17	Q2NL17	sp|Q2NL17|CLPT1_BOVIN Cleft lip and palate transmembrane protein 1 homolog OS=Bos taurus OX=9913 GN=CLPTM1 PE=2 SV=1										CLPTM1	0.245685	1.57436	1.77504e+06	687832	1.20432e+06	718546	2.2497e+06	1.31745e+06	2.4733e+06	819732	2.015e+06	534206	2.1259e+06	1.40946e+06	747723	2	2	3.7	75.88	0.00035186	2.6293	3
F1N339	F1N339	tr|F1N339|F1N339_BOVIN Tyrosine-protein phosphatase non-receptor type OS=Bos taurus OX=9913 GN=PTPN11 PE=3 SV=3										PTPN11	0.245739	-1.46155	804872	395547	1.07393e+06	243800	640128	1.37517e+06	959250	740384	309431	789996	952810	1.2987e+06	1.25422e+06	2	1	4.6	68.009	0.00035461	2.7035	4
P79251	P79251;Q0VCV6	sp|P79251|VATG1_BOVIN V-type proton ATPase subunit G 1 OS=Bos taurus OX=9913 GN=ATP6V1G1 PE=1 SV=3										ATP6V1G1	0.246191	1.25287	5.31261e+06	1.58087e+06	4.18573e+06	977931	5.41864e+06	4.5343e+06	5.2086e+06	7.83e+06	3.5715e+06	4.3972e+06	3.8253e+06	3.1019e+06	5.4185e+06	3	3	36.4	13.682	0	34.375	12
G5E542;Q3ZBV6;G5E5L8;A0A3Q1MA43	G5E542;Q3ZBV6;G5E5L8;A0A3Q1MA43	tr|G5E542|G5E542_BOVIN Uncharacterized protein OS=Bos taurus OX=9913 GN=LOC112444847 PE=4 SV=1;tr|Q3ZBV6|Q3ZBV6_BOVIN Uncharacterized protein LOC777594 OS=Bos taurus OX=9913 GN=LOC777594 PE=2 SV=1;tr|G5E5L8|G5E5L8_BOVIN Uncharacterized protein OS=Bos tauru										LOC112444847	0.246682	-1.26663	2.27765e+06	603483	2.87855e+06	781614	2.76894e+06	1.4744e+06	2.2574e+06	2.951e+06	1.9365e+06	1.9975e+06	2.6309e+06	3.0197e+06	3.8661e+06	1	1	12.3	14.227	0	4.8059	10
E1BDX8;A0A3Q1NEU9	E1BDX8;A0A3Q1NEU9	tr|E1BDX8|E1BDX8_BOVIN Dynein cytoplasmic 1 heavy chain 1 OS=Bos taurus OX=9913 GN=DYNC1H1 PE=1 SV=2;tr|A0A3Q1NEU9|A0A3Q1NEU9_BOVIN Dynein cytoplasmic 1 heavy chain 1 OS=Bos taurus OX=9913 GN=DYNC1H1 PE=1 SV=1										DYNC1H1	0.247804	1.12655	6.03938e+07	8.24539e+06	5.3498e+07	6.66289e+06	6.1757e+07	4.6456e+07	6.2653e+07	6.8511e+07	6.2592e+07	5.3332e+07	5.7993e+07	4.4137e+07	5.853e+07	41	41	9.8	531.95	0	84.529	114
F6QQE8	F6QQE8	tr|F6QQE8|F6QQE8_BOVIN Uncharacterized protein OS=Bos taurus OX=9913 GN=CYP27A1 PE=3 SV=1										CYP27A1	0.248011	1.22741	1.66711e+08	1.23058e+07	1.42561e+08	5.47891e+07	1.75002e+08	1.7501e+08	1.5967e+08	1.4828e+08	1.7559e+08	1.1939e+08	1.3677e+08	9.3735e+07	2.2035e+08	14	14	30.4	60.742	0	69.013	95
A7MBE0	A7MBE0	sp|A7MBE0|S22A1_BOVIN Solute carrier family 22 member 1 OS=Bos taurus OX=9913 GN=SLC22A1 PE=2 SV=1										SLC22A1	0.248113	-1.36197	1.54781e+07	6.6613e+06	1.99943e+07	4.93851e+06	1.41069e+07	1.1324e+07	1.8578e+07	8.1524e+06	2.5229e+07	1.732e+07	1.5234e+07	2.0908e+07	2.6515e+07	4	4	9.2	62.502	0	52.761	30
Q0IIG7	Q0IIG7	sp|Q0IIG7|RAB5A_BOVIN Ras-related protein Rab-5A OS=Bos taurus OX=9913 GN=RAB5A PE=1 SV=1										RAB5A	0.248185	2.43527	1.23943e+07	3.41276e+06	8.24415e+06	5.2258e+06	1.62293e+07	1.1069e+07	1.5402e+07	1.1347e+07	7.9243e+06	1.0255e+07	1.1738e+07	1.0518e+07	465590	5	2	27	23.688	0	4.5709	10
Q3T0V2;F1MR63	Q3T0V2;F1MR63	tr|Q3T0V2|Q3T0V2_BOVIN Aminoacylase 1 OS=Bos taurus OX=9913 GN=ACY1 PE=1 SV=1;tr|F1MR63|F1MR63_BOVIN M20_dimer domain-containing protein OS=Bos taurus OX=9913 GN=ACY1 PE=1 SV=3										ACY1	0.248417	1.09746	5.69747e+08	3.76739e+07	5.2252e+08	7.43535e+07	5.68585e+08	5.5205e+08	5.7291e+08	5.2646e+08	6.2873e+08	5.1881e+08	5.692e+08	4.1897e+08	5.831e+08	14	14	37	41.753	0	81.118	96
Q08DN5;A0A3Q1LYY4;A0A3Q1M201;A0A3Q1M387	Q08DN5;A0A3Q1LYY4;A0A3Q1M201;A0A3Q1M387	tr|Q08DN5|Q08DN5_BOVIN Carnitine O-acetyltransferase OS=Bos taurus OX=9913 GN=CRAT PE=1 SV=1;tr|A0A3Q1LYY4|A0A3Q1LYY4_BOVIN Carnitine O-acetyltransferase OS=Bos taurus OX=9913 GN=CRAT PE=1 SV=1;tr|A0A3Q1M201|A0A3Q1M201_BOVIN Carnitine O-acetyltransferase O										CRAT	0.248614	1.20251	1.59497e+08	3.49523e+07	1.31042e+08	2.23149e+07	1.79437e+08	1.0257e+08	1.7614e+08	1.8922e+08	1.5012e+08	1.1489e+08	1.1077e+08	1.4035e+08	1.5816e+08	18	18	29.9	71.016	0	73.145	90
Q3MHG7;A0A3Q1NMP3;A0A452DJ41;A0A3Q1MG80	Q3MHG7;A0A3Q1NMP3;A0A452DJ41;A0A3Q1MG80	sp|Q3MHG7|URIC_BOVIN Uricase OS=Bos taurus OX=9913 GN=UOX PE=2 SV=3;tr|A0A3Q1NMP3|A0A3Q1NMP3_BOVIN Uricase OS=Bos taurus OX=9913 GN=UOX PE=3 SV=1;tr|A0A452DJ41|A0A452DJ41_BOVIN Uricase OS=Bos taurus OX=9913 GN=UOX PE=4 SV=1;tr|A0A3Q1MG80|A0A3Q1MG80_BOVIN U										UOX	0.248946	1.51653	1.063e+08	5.41161e+07	6.4286e+07	2.01799e+07	5.4585e+07	4.6086e+07	1.431e+08	1.1899e+08	1.6874e+08	5.8031e+07	4.0427e+07	7.0402e+07	8.8284e+07	10	10	35.2	35.124	0	31.141	53
Q02369	Q02369	sp|Q02369|NDUB9_BOVIN NADH dehydrogenase [ubiquinone] 1 beta subcomplex subunit 9 OS=Bos taurus OX=9913 GN=NDUFB9 PE=1 SV=2										NDUFB9	0.249166	-1.19303	2.44217e+07	4.72069e+06	2.91593e+07	6.20759e+06	2.90594e+07	1.7713e+07	2.6737e+07	2.1364e+07	2.7235e+07	2.3633e+07	3.2916e+07	2.4154e+07	3.5934e+07	4	4	27.4	21.789	0	36.043	29
Q3T0C9;F1MQE8	Q3T0C9;F1MQE8	sp|Q3T0C9|SYJ2B_BOVIN Synaptojanin-2-binding protein OS=Bos taurus OX=9913 GN=SYNJ2BP PE=2 SV=1;tr|F1MQE8|F1MQE8_BOVIN Synaptojanin-2-binding protein OS=Bos taurus OX=9913 GN=SYNJ2BP PE=4 SV=1										SYNJ2BP	0.249379	1.38138	6.37867e+06	827183	5.08433e+06	2.31728e+06	5.17993e+06	7.3958e+06	6.4135e+06	6.0961e+06	6.808e+06	4.8051e+06	2.06031e+06	5.8901e+06	7.5818e+06	5	5	37.9	15.81	0	13.578	13
Q2KI42;A0A3Q1MDI3	Q2KI42;A0A3Q1MDI3	sp|Q2KI42|PSD11_BOVIN 26S proteasome non-ATPase regulatory subunit 11 OS=Bos taurus OX=9913 GN=PSMD11 PE=2 SV=3;tr|A0A3Q1MDI3|A0A3Q1MDI3_BOVIN 26S proteasome non-ATPase regulatory subunit 11 OS=Bos taurus OX=9913 GN=PSMD11 PE=4 SV=1										PSMD11	0.249683	-1.18396	4.67065e+07	1.24601e+07	5.38363e+07	2.64029e+06	6.50976e+07	5.1414e+07	3.6878e+07	3.3908e+07	4.6235e+07	5.5046e+07	5.3761e+07	5.0203e+07	5.6335e+07	15	15	38.9	47.463	0	54.758	63
A0A3Q1MDY5;A5PKG6	A0A3Q1MDY5;A5PKG6	tr|A0A3Q1MDY5|A0A3Q1MDY5_BOVIN Ubiquitin conjugation factor E4 A OS=Bos taurus OX=9913 GN=UBE4A PE=4 SV=1;sp|A5PKG6|UBE4A_BOVIN Ubiquitin conjugation factor E4 A OS=Bos taurus OX=9913 GN=UBE4A PE=2 SV=1										UBE4A	0.251321	1.72579	3.38601e+06	229357	2.52198e+06	1.39134e+06	3.05195e+06	3.6358e+06	3.4711e+06	3.2648e+06	3.5064e+06	3.3883e+06	3.0863e+06	3.1696e+06	443731	3	3	3.7	119.21	0	6.9198	14
A0A3Q1M4I6;A7MBF1	A0A3Q1M4I6;A7MBF1	tr|A0A3Q1M4I6|A0A3Q1M4I6_BOVIN Serine--pyruvate aminotransferase OS=Bos taurus OX=9913 GN=AGXT PE=1 SV=1;tr|A7MBF1|A7MBF1_BOVIN Serine--pyruvate aminotransferase OS=Bos taurus OX=9913 GN=AGXT PE=1 SV=1										AGXT	0.251539	-1.23184	2.1968e+08	4.12248e+07	2.74945e+08	8.00809e+07	2.44219e+08	1.5249e+08	2.0728e+08	2.4968e+08	2.4473e+08	3.0595e+08	1.9254e+08	2.2935e+08	3.7194e+08	8	8	26.2	44.371	0	60.517	81
Q3SZ52;A0A3Q1NL19;A0A452DJ78	Q3SZ52;A0A3Q1NL19;A0A452DJ78	sp|Q3SZ52|UB2V1_BOVIN Ubiquitin-conjugating enzyme E2 variant 1 OS=Bos taurus OX=9913 GN=UBE2V1 PE=2 SV=1;tr|A0A3Q1NL19|A0A3Q1NL19_BOVIN Ubiquitin-conjugating enzyme E2 variant 1 OS=Bos taurus OX=9913 GN=UBE2V1 PE=4 SV=1;tr|A0A452DJ78|A0A452DJ78_BOVIN Ubiq										UBE2V1	0.251555	-1.12498	3.45424e+07	6.00821e+06	3.85595e+07	3.81976e+06	4.41222e+07	2.9209e+07	3.2875e+07	3.0247e+07	3.6259e+07	3.7275e+07	4.3791e+07	3.8452e+07	3.472e+07	7	3	45.6	16.495	0	17.458	27
Q2HJ38	Q2HJ38	sp|Q2HJ38|CNN1_BOVIN Calponin-1 OS=Bos taurus OX=9913 GN=CNN1 PE=2 SV=1										CNN1	0.252128	-2.26858	2.04742e+06	2.16605e+06	5.15177e+06	4.51484e+06	5.88088e+06	895767	1.5581e+06	1.1775e+06	724840	9.0674e+06	1.12858e+06	1.35669e+06	9.0544e+06	4	4	13.8	33.282	0	4.9428	7
Q08DM1;A0A3Q1LXZ7;A0A3Q1N8E6;G3MX50;A0A452DJI5	Q08DM1;A0A3Q1LXZ7;A0A3Q1N8E6;G3MX50;A0A452DJI5	sp|Q08DM1|DEMA_BOVIN Dematin OS=Bos taurus OX=9913 GN=DMTN PE=2 SV=1;tr|A0A3Q1LXZ7|A0A3Q1LXZ7_BOVIN Dematin OS=Bos taurus OX=9913 GN=DMTN PE=4 SV=1;tr|A0A3Q1N8E6|A0A3Q1N8E6_BOVIN Dematin OS=Bos taurus OX=9913 GN=DMTN PE=4 SV=1;tr|G3MX50|G3MX50_BOVIN Demati										DMTN	0.252388	-1.34849	988627	345925	1.34329e+06	529464	610233	1.1167e+06	1.51775e+06	860201	838257	1.1444e+06	840286	1.3056e+06	2.08289e+06	1	1	3	45.548	0	3.412	4
Q3SZM5	Q3SZM5	sp|Q3SZM5|NEUA_BOVIN N-acylneuraminate cytidylyltransferase OS=Bos taurus OX=9913 GN=CMAS PE=2 SV=1										CMAS	0.252484	-1.19923	1.42757e+07	2.97726e+06	1.70767e+07	3.54416e+06	9.95231e+06	1.3908e+07	1.7217e+07	1.6946e+07	1.3355e+07	1.4209e+07	1.3817e+07	1.9967e+07	2.0314e+07	9	9	25.3	48.438	0	19.409	15
P00130	P00130	sp|P00130|QCR9_BOVIN Cytochrome b-c1 complex subunit 9 OS=Bos taurus OX=9913 GN=UQCR10 PE=1 SV=3										UQCR10	0.252862	2.6033	1.62409e+07	3.57075e+06	1.12834e+07	8.05806e+06	2.17227e+07	1.642e+07	1.6863e+07	1.2469e+07	1.373e+07	1.6015e+07	1.8625e+07	1.0023e+07	470401	3	3	50	7.4575	0	7.3468	9
A4FV74	A4FV74	tr|A4FV74|A4FV74_BOVIN COP9 signalosome subunit 8 OS=Bos taurus OX=9913 GN=COPS8 PE=2 SV=1										COPS8	0.253202	-1.47324	3.2775e+06	1.60241e+06	4.49319e+06	1.41369e+06	3.24121e+06	1.9561e+06	1.44832e+06	5.0939e+06	4.648e+06	4.0865e+06	6.2573e+06	4.7623e+06	2.86665e+06	3	3	20.1	23.201	0	18.404	13
Q5E9S4	Q5E9S4	sp|Q5E9S4|AT2L1_BOVIN Ethanolamine-phosphate phospho-lyase OS=Bos taurus OX=9913 GN=ETNPPL PE=2 SV=1										ETNPPL	0.253492	-2.44938	1.36816e+07	1.06877e+07	2.26285e+07	1.00174e+07	1.40981e+07	883152	1.6811e+07	2.927e+07	7.3455e+06	3.1828e+07	3.067e+07	1.2759e+07	1.5257e+07	11	11	26.6	55.312	0	21.896	16
E1BIA7;A0A3Q1LJJ5	E1BIA7;A0A3Q1LJJ5	tr|E1BIA7|E1BIA7_BOVIN Clustered mitochondria protein homolog OS=Bos taurus OX=9913 GN=CLUH PE=3 SV=3;tr|A0A3Q1LJJ5|A0A3Q1LJJ5_BOVIN Clustered mitochondria protein homolog OS=Bos taurus OX=9913 GN=CLUH PE=3 SV=1										CLUH	0.253722	1.14467	2.12536e+07	3.97209e+06	1.84805e+07	2.69344e+06	2.7924e+07	1.8851e+07	1.8941e+07	2.1947e+07	1.8605e+07	2.1936e+07	1.8121e+07	1.5367e+07	1.8498e+07	12	12	10.5	150.86	0	33.651	49
Q32KR8;A0A452DJG8	Q32KR8;A0A452DJG8	sp|Q32KR8|ADPRH_BOVIN [Protein ADP-ribosylarginine] hydrolase OS=Bos taurus OX=9913 GN=ADPRH PE=2 SV=1;tr|A0A452DJG8|A0A452DJG8_BOVIN [Protein ADP-ribosylarginine] hydrolase OS=Bos taurus OX=9913 GN=ADPRH PE=4 SV=1										ADPRH	0.253775	-1.22219	698931	215249	835069	141808	670836	573080	503097	687840	1.0598e+06	792500	1.00854e+06	669980	869250	1	1	4.2	39.152	0	4.4257	5
A0A3Q1MBW4;A0A3Q1LK90;A0A3Q1N855;A4FUC8	A0A3Q1MBW4;A0A3Q1LK90;A0A3Q1N855;A4FUC8	tr|A0A3Q1MBW4|A0A3Q1MBW4_BOVIN Cysteinyl-tRNA synthetase OS=Bos taurus OX=9913 GN=CARS1 PE=1 SV=1;tr|A0A3Q1LK90|A0A3Q1LK90_BOVIN Cysteinyl-tRNA synthetase OS=Bos taurus OX=9913 GN=CARS1 PE=1 SV=1;tr|A0A3Q1N855|A0A3Q1N855_BOVIN Cysteinyl-tRNA synthetase OS=										CARS1	0.254433	-1.68475	2.27753e+06	1.22371e+06	3.27736e+06	882939	3.56186e+06	518115	2.9149e+06	1.55397e+06	2.8388e+06	4.089e+06	3.2647e+06	3.7027e+06	2.05306e+06	3	3	3.8	88.609	0	11.724	9
P19858;A0A3Q1LY19	P19858;A0A3Q1LY19;F1MK19;E1BNS9	sp|P19858|LDHA_BOVIN L-lactate dehydrogenase A chain OS=Bos taurus OX=9913 GN=LDHA PE=2 SV=2;tr|A0A3Q1LY19|A0A3Q1LY19_BOVIN L-lactate dehydrogenase OS=Bos taurus OX=9913 PE=3 SV=1										LDHA	0.255426	1.1268	3.51918e+08	5.2584e+07	3.12168e+08	4.41337e+07	4.38439e+08	3.1509e+08	3.6178e+08	3.3532e+08	3.0896e+08	3.1368e+08	3.6077e+08	3.2045e+08	2.5377e+08	14	12	41.3	36.597	0	61.945	135
Q2KJ64	Q2KJ64	sp|Q2KJ64|ARGI1_BOVIN Arginase-1 OS=Bos taurus OX=9913 GN=ARG1 PE=2 SV=1										ARG1	0.255935	1.1239	1.91949e+09	1.62501e+08	1.72752e+09	3.431e+08	1.88445e+09	2.1758e+09	1.7788e+09	1.7907e+09	1.9677e+09	1.4118e+09	1.7827e+09	1.5288e+09	2.1868e+09	20	20	69.9	35.009	0	323.31	216
G3N0Q8;G3N2H4	G3N0Q8;G3N2H4	tr|G3N0Q8|G3N0Q8_BOVIN Azurocidin 1 OS=Bos taurus OX=9913 GN=AZU1 PE=1 SV=2;tr|G3N2H4|G3N2H4_BOVIN Azurocidin 1 OS=Bos taurus OX=9913 GN=AZU1 PE=1 SV=1										AZU1	0.256002	-1.4852	8.95806e+06	5.40558e+06	1.30371e+07	6.96118e+06	6.3069e+06	5.5754e+06	1.8488e+07	6.35e+06	8.07e+06	8.9404e+06	1.1417e+07	2.3299e+07	8.4918e+06	2	2	17.5	26.504	0	31.209	18
A6H7C4;F1N1S3	A6H7C4;F1N1S3	tr|A6H7C4|A6H7C4_BOVIN CBX3 protein OS=Bos taurus OX=9913 GN=CBX3 PE=1 SV=1;tr|F1N1S3|F1N1S3_BOVIN Chromobox 3 OS=Bos taurus OX=9913 GN=CBX3 PE=4 SV=2										CBX3	0.256238	-1.29596	7.67991e+06	2.2834e+06	1.00093e+07	3.30578e+06	1.06179e+07	7.2016e+06	5.3267e+06	9.4227e+06	5.8306e+06	1.4157e+07	1.1025e+07	6.6471e+06	8.2079e+06	4	4	20.2	20.811	0	24.498	16
F1MFZ4	F1MFZ4	tr|F1MFZ4|F1MFZ4_BOVIN PKS_ER domain-containing protein OS=Bos taurus OX=9913 GN=ADH4 PE=1 SV=1										ADH4	0.256301	1.14473	2.28131e+09	2.77145e+08	2.01353e+09	4.0805e+08	2.08355e+09	2.0768e+09	2.4475e+09	2.1071e+09	2.6916e+09	2.0212e+09	2.0159e+09	1.5088e+09	2.5082e+09	14	13	48.7	40.469	0	323.31	181
CON__Q7Z794	CON__Q7Z794												0.256388	1.74636	2.02033e+06	1.17816e+06	1.13847e+06	805040	1.60685e+06	3.4608e+06	2.9816e+06	575823	1.4766e+06	546483	2.3247e+06	912430	770249	6	2	9	61.802	0	4.269	3
P00171;A0A452DIG0	P00171;A0A452DIG0	sp|P00171|CYB5_BOVIN Cytochrome b5 OS=Bos taurus OX=9913 GN=CYB5A PE=1 SV=3;tr|A0A452DIG0|A0A452DIG0_BOVIN Cytochrome b5 OS=Bos taurus OX=9913 GN=CYB5A PE=1 SV=1										CYB5A	0.256966	1.22195	2.45602e+09	3.54684e+08	2.07033e+09	6.19831e+08	2.69698e+09	2.1001e+09	2.5381e+09	2.078e+09	2.8669e+09	1.86e+09	2.5795e+09	1.2867e+09	2.5551e+09	5	5	47.8	15.329	0	159.26	127
Q2HJ47	Q2HJ47	sp|Q2HJ47|DENR_BOVIN Density-regulated protein OS=Bos taurus OX=9913 GN=DENR PE=2 SV=1										DENR	0.257435	1.67432	3.40144e+06	458152	2.72146e+06	2.14275e+06	3.1517e+06	4.0577e+06	3.0043e+06	3.704e+06	3.0895e+06	5.1794e+06	740940	3.8422e+06	1.1233e+06	3	3	19.7	22.217	0	15.555	10
A0A3Q1M1C6;Q2KIP8;F1MXT1	A0A3Q1M1C6;Q2KIP8;F1MXT1	tr|A0A3Q1M1C6|A0A3Q1M1C6_BOVIN Very-long-chain (3R)-3-hydroxyacyl-CoA dehydratase OS=Bos taurus OX=9913 GN=HACD2 PE=3 SV=1;sp|Q2KIP8|HACD2_BOVIN Very-long-chain (3R)-3-hydroxyacyl-CoA dehydratase 2 OS=Bos taurus OX=9913 GN=HACD2 PE=2 SV=2;tr|F1MXT1|F1MXT1_										HACD2	0.257745	-2.38311	8.73557e+06	6.87729e+06	1.29622e+07	4.9136e+06	1.69846e+06	1.2217e+07	853395	1.44e+07	1.4509e+07	1.1155e+07	1.9849e+07	1.2524e+07	8.3206e+06	2	2	8.8	27.874	0	3.0272	3
P08728	P08728;CON__P35900;CON__Q9D312;Q2KI75;CON__Q8N1A0;G3MXI3;F1MPK1;A6QQQ9	sp|P08728|K1C19_BOVIN Keratin, type I cytoskeletal 19 OS=Bos taurus OX=9913 GN=KRT19 PE=2 SV=1										KRT19	0.258727	-1.30972	3.85866e+07	1.29297e+07	5.08772e+07	1.77284e+07	6.04232e+07	2.6048e+07	3.7312e+07	3.5223e+07	3.3927e+07	4.6025e+07	7.4099e+07	3.1412e+07	5.1973e+07	15	5	38.6	43.884	0	44.419	31
Q3SWZ3;A0A3Q1LT08;A0A452DIB2	Q3SWZ3;A0A3Q1LT08;A0A452DIB2	sp|Q3SWZ3|STX4_BOVIN Syntaxin-4 OS=Bos taurus OX=9913 GN=STX4 PE=2 SV=1;tr|A0A3Q1LT08|A0A3Q1LT08_BOVIN Syntaxin-4 OS=Bos taurus OX=9913 GN=STX4 PE=3 SV=1;tr|A0A452DIB2|A0A452DIB2_BOVIN Syntaxin-4 OS=Bos taurus OX=9913 GN=STX4 PE=3 SV=1										STX4	0.258917	-1.9917	1.53281e+06	1.00779e+06	2.82687e+06	1.47743e+06	2.67833e+06	1.50481e+06	778788	2.3794e+06	322724	754072	3.0658e+06	3.2372e+06	4.2504e+06	2	2	10.1	34.4	0	9.6545	8
Q3ZBD3	Q3ZBD3	sp|Q3ZBD3|PHS_BOVIN Pterin-4-alpha-carbinolamine dehydratase OS=Bos taurus OX=9913 GN=PCBD1 PE=3 SV=2										PCBD1	0.259382	-1.24488	2.48956e+08	6.58613e+07	3.0357e+08	5.78679e+07	3.12959e+08	2.6975e+08	2.3387e+08	1.4281e+08	2.8539e+08	3.4592e+08	2.4703e+08	2.6089e+08	3.6044e+08	5	5	51.9	11.985	0	54.118	83
P05632	P05632	sp|P05632|ATP5E_BOVIN ATP synthase subunit epsilon, mitochondrial OS=Bos taurus OX=9913 GN=ATP5F1E PE=1 SV=4										ATP5F1E	0.260515	2.86662	6.2847e+06	6.86715e+06	2.86366e+06	4.04372e+06	2.41133e+06	736151	4.1112e+06	1.8036e+07	6.1288e+06	599859	364021	8.8742e+06	1.61655e+06	1	1	15.7	5.7828	0.0089772	1.782	7
Q9XSC6;A0A3Q1LX97	Q9XSC6;A0A3Q1LX97	sp|Q9XSC6|KCRM_BOVIN Creatine kinase M-type OS=Bos taurus OX=9913 GN=CKM PE=1 SV=2;tr|A0A3Q1LX97|A0A3Q1LX97_BOVIN Creatine kinase M-type OS=Bos taurus OX=9913 GN=CKM PE=1 SV=1										CKM	0.26111	2.99129	7.56764e+06	8.47667e+06	1.25396e+06	900353	3.07787e+06	746320	1.7573e+07	482032	1.5959e+07	616145	1.20522e+06	651976	2.5425e+06	5	5	16.3	42.988	0	27.005	9
A0A3Q1LPX6;P34942;G5E543;A0A3Q1LW79	A0A3Q1LPX6;P34942;G5E543;A0A3Q1LW79	tr|A0A3Q1LPX6|A0A3Q1LPX6_BOVIN NADH dehydrogenase [ubiquinone] 1 alpha subcomplex subunit 10, mitochondrial OS=Bos taurus OX=9913 GN=NDUFA10 PE=3 SV=1;sp|P34942|NDUAA_BOVIN NADH dehydrogenase [ubiquinone] 1 alpha subcomplex subunit 10, mitochondrial OS=Bos										NDUFA10	0.261124	-1.25892	3.05153e+07	9.73971e+06	3.67605e+07	3.5894e+06	2.88766e+07	1.6212e+07	4.334e+07	3.3267e+07	3.0881e+07	3.6471e+07	3.7614e+07	3.2138e+07	4.0819e+07	6	6	24.9	39.052	0	32.887	24
G3X736	G3X736	tr|G3X736|G3X736_BOVIN COP9 signalosome subunit 2 OS=Bos taurus OX=9913 GN=COPS2 PE=4 SV=1										COPS2	0.261291	1.29241	1.07901e+07	1.84522e+06	8.74243e+06	3.1451e+06	1.12951e+07	7.5534e+06	1.128e+07	1.2171e+07	1.1651e+07	9.4333e+06	1.21e+07	8.92381e+06	4.5126e+06	5	5	13.6	52.404	0	19.08	24
Q8SPX7;A0A3Q1MBW0	Q8SPX7;A0A3Q1MBW0	sp|Q8SPX7|CRYL1_BOVIN Lambda-crystallin homolog OS=Bos taurus OX=9913 GN=CRYL1 PE=2 SV=3;tr|A0A3Q1MBW0|A0A3Q1MBW0_BOVIN Lambda-crystallin homolog OS=Bos taurus OX=9913 GN=CRYL1 PE=4 SV=1										CRYL1	0.262637	1.32274	7.38123e+07	2.54212e+07	5.48185e+07	1.44076e+07	7.52193e+07	4.0755e+07	1.1111e+08	7.7435e+07	6.4542e+07	6.1508e+07	6.3012e+07	6.1521e+07	3.3233e+07	9	9	37.4	35.071	0	46.736	60
A6QLC1	A6QLC1	tr|A6QLC1|A6QLC1_BOVIN PADI1 protein OS=Bos taurus OX=9913 GN=PADI1 PE=2 SV=1										PADI1	0.26273	-4.91392	2.45793e+07	3.38634e+07	4.6157e+07	3.06189e+07	7.51568e+07	4.4212e+07	829562	1.52685e+06	1.17123e+06	5.9305e+07	2.4269e+06	5.0052e+07	7.2844e+07	1	1	1.7	73.768	0.0098538	1.7349	4
F1MUP3	F1MUP3	tr|F1MUP3|F1MUP3_BOVIN SEC62 homolog, preprotein translocation factor OS=Bos taurus OX=9913 GN=SEC62 PE=4 SV=3										SEC62	0.26292	-1.26432	1.51279e+07	2.14508e+06	2.01017e+07	7.71613e+06	1.66844e+07	1.1692e+07	1.4349e+07	1.6594e+07	1.632e+07	1.6956e+07	1.1534e+07	2.2304e+07	2.9613e+07	6	6	12	45.861	0	10.504	12
P45478;F1MSA1	P45478;F1MSA1	sp|P45478|PPT1_BOVIN Palmitoyl-protein thioesterase 1 OS=Bos taurus OX=9913 GN=PPT1 PE=1 SV=1;tr|F1MSA1|F1MSA1_BOVIN Palmitoyl-protein thioesterase 1 OS=Bos taurus OX=9913 GN=PPT1 PE=4 SV=3										PPT1	0.263211	1.67062	2.54759e+06	865439	1.76455e+06	1.05218e+06	3.20924e+06	3.2772e+06	1.20102e+06	2.8505e+06	2.2e+06	448004	1.39739e+06	2.74e+06	2.4728e+06	1	1	4.9	34.142	0	5.0568	5
F1N334;O77769	F1N334;O77769	tr|F1N334|F1N334_BOVIN Short-chain dehydrogenase/reductase 3 OS=Bos taurus OX=9913 GN=DHRS3 PE=3 SV=3;sp|O77769|DHRS3_BOVIN Short-chain dehydrogenase/reductase 3 OS=Bos taurus OX=9913 GN=DHRS3 PE=2 SV=1										DHRS3	0.263497	1.17044	1.29826e+07	2.96552e+06	1.09526e+07	1.54603e+06	1.67668e+07	1.5547e+07	1.1548e+07	1.0798e+07	1.0253e+07	9.2044e+06	1.1937e+07	1.2529e+07	1.014e+07	6	6	24.5	33.53	0	12.153	11
A7Z035;A0A3Q1M4Z2	A7Z035;A0A3Q1M4Z2	sp|A7Z035|EPN4_BOVIN Clathrin interactor 1 OS=Bos taurus OX=9913 GN=CLINT1 PE=2 SV=1;tr|A0A3Q1M4Z2|A0A3Q1M4Z2_BOVIN Clathrin interactor 1 OS=Bos taurus OX=9913 GN=CLINT1 PE=4 SV=1										CLINT1	0.263617	-1.12631	3.04491e+07	5.24796e+06	3.39825e+07	3.08367e+06	2.62316e+07	3.567e+07	2.4095e+07	3.5408e+07	3.0841e+07	3.3171e+07	3.4627e+07	3.777e+07	3.0362e+07	10	10	17.7	70.521	0	43.744	56
F6RNW1;Q17QC7;A0A3Q1LZJ0;A0A3Q1LYA1;A0A3Q1MRJ9	F6RNW1;Q17QC7;A0A3Q1LZJ0;A0A3Q1LYA1;A0A3Q1MRJ9	tr|F6RNW1|F6RNW1_BOVIN Nectin cell adhesion molecule 2 OS=Bos taurus OX=9913 GN=NECTIN2 PE=4 SV=1;tr|Q17QC7|Q17QC7_BOVIN Nectin cell adhesion molecule 2 OS=Bos taurus OX=9913 GN=NECTIN2 PE=2 SV=1;tr|A0A3Q1LZJ0|A0A3Q1LZJ0_BOVIN Nectin cell adhesion molecule										NECTIN2	0.264966	-1.1692	6.03702e+06	1.53178e+06	6.94542e+06	853267	5.94399e+06	5.1963e+06	4.8742e+06	8.6853e+06	5.4853e+06	7.2e+06	7.3344e+06	5.6853e+06	7.562e+06	7	7	27.3	42.784	0	26.865	32
E1BA17;A0A3Q1N775	E1BA17;A0A3Q1N775	tr|E1BA17|E1BA17_BOVIN Collagen type XIV alpha 1 chain OS=Bos taurus OX=9913 GN=COL14A1 PE=1 SV=2;tr|A0A3Q1N775|A0A3Q1N775_BOVIN Collagen type XIV alpha 1 chain OS=Bos taurus OX=9913 GN=COL14A1 PE=1 SV=1										COL14A1	0.264979	-1.39339	4.57842e+07	2.27983e+07	5.94083e+07	1.46075e+07	8.21069e+07	2.1686e+07	5.0298e+07	3.4371e+07	4.0459e+07	7.596e+07	5.8354e+07	4.0592e+07	6.2727e+07	18	18	11.8	193.77	0	57.964	80
Q5E9E8	Q5E9E8	sp|Q5E9E8|YIPF5_BOVIN Protein YIPF5 OS=Bos taurus OX=9913 GN=YIPF5 PE=2 SV=1										YIPF5	0.265774	1.7076	7.05941e+06	807721	5.33451e+06	3.05291e+06	6.54064e+06	6.8951e+06	7.6851e+06	8.068e+06	6.1082e+06	7.7136e+06	5.6933e+06	930443	7.0007e+06	2	2	8.2	28.016	0	3.8556	11
P02720;A0A3Q1LK81	P02720;A0A3Q1LK81;A0A3Q1LMC5	sp|P02720|PPCT_BOVIN Phosphatidylcholine transfer protein OS=Bos taurus OX=9913 GN=PCTP PE=1 SV=1;tr|A0A3Q1LK81|A0A3Q1LK81_BOVIN START domain-containing protein OS=Bos taurus OX=9913 GN=LOC616574 PE=4 SV=1										PCTP	0.266137	-1.32168	7.53559e+07	3.48614e+07	9.29818e+07	1.49011e+07	1.27578e+08	4.9541e+07	5.3963e+07	5.0516e+07	9.5182e+07	1.0591e+08	8.5103e+07	7.5894e+07	1.0502e+08	6	6	34.3	24.643	0	62.346	42
Q56JW4;A0A452DIE3	Q56JW4;A0A452DIE3	sp|Q56JW4|APT_BOVIN Adenine phosphoribosyltransferase OS=Bos taurus OX=9913 GN=APRT PE=2 SV=1;tr|A0A452DIE3|A0A452DIE3_BOVIN Adenine phosphoribosyltransferase OS=Bos taurus OX=9913 GN=APRT PE=3 SV=1										APRT	0.266808	-1.1687	1.1555e+08	2.31654e+07	1.33572e+08	1.82261e+07	1.10319e+08	7.8531e+07	1.1972e+08	1.3637e+08	1.3281e+08	1.0821e+08	1.3298e+08	1.4939e+08	1.4371e+08	8	8	45.6	19.537	0	35.639	45
P08166	P08166;A0A3Q1M447	sp|P08166|KAD2_BOVIN Adenylate kinase 2, mitochondrial OS=Bos taurus OX=9913 GN=AK2 PE=1 SV=2										AK2	0.266859	1.09303	8.2004e+08	1.08914e+08	7.46893e+08	5.86265e+07	7.98989e+08	7.0523e+08	7.5781e+08	8.4721e+08	9.90959e+08	6.9921e+08	7.7421e+08	6.9756e+08	8.1659e+08	15	15	72.6	26.496	0	272.53	126
Q28085;CON__Q28085;A0A3Q1LS74;A0A3Q1MP45	Q28085;CON__Q28085;A0A3Q1LS74;A0A3Q1MP45;A0A3Q1LT86;A0A3Q1N4H3;A0A3Q1LKA0	sp|Q28085|CFAH_BOVIN Complement factor H OS=Bos taurus OX=9913 GN=CFH PE=1 SV=3;;tr|A0A3Q1LS74|A0A3Q1LS74_BOVIN Complement factor H OS=Bos taurus OX=9913 GN=CFH PE=4 SV=1;tr|A0A3Q1MP45|A0A3Q1MP45_BOVIN Complement factor H OS=Bos taurus OX=9913 GN=CFH PE=4										CFH	0.267113	-1.12458	7.68572e+07	1.09082e+07	8.6373e+07	1.23955e+07	7.30408e+07	6.108e+07	8.1304e+07	9.0675e+07	7.8186e+07	7.2798e+07	9.0511e+07	1.0146e+08	8.0723e+07	25	16	28.2	140.37	0	99.801	117
A0A3Q1LSR0;A6QP83	A0A3Q1LSR0;A6QP83	tr|A0A3Q1LSR0|A0A3Q1LSR0_BOVIN Far upstream element binding protein 3 OS=Bos taurus OX=9913 GN=FUBP3 PE=4 SV=1;tr|A6QP83|A6QP83_BOVIN FUBP3 protein OS=Bos taurus OX=9913 GN=FUBP3 PE=2 SV=1										FUBP3	0.26737	-1.50788	2.2032e+06	1.07531e+06	3.16556e+06	1.38509e+06	1.35241e+06	898511	2.2704e+06	3.1633e+06	3.3314e+06	5.1131e+06	2.9306e+06	2.77879e+06	1.83977e+06	3	3	8.8	60.682	0	10.693	12
F1MNT4;A0A3Q1MY30	F1MNT4;A0A3Q1MY30	tr|F1MNT4|F1MNT4_BOVIN Laminin subunit beta 1 OS=Bos taurus OX=9913 GN=LAMB1 PE=4 SV=3;tr|A0A3Q1MY30|A0A3Q1MY30_BOVIN Laminin subunit beta 1 OS=Bos taurus OX=9913 GN=LAMB1 PE=4 SV=1										LAMB1	0.267553	-2.211	1.44569e+06	1.89116e+06	2.2477e+06	1.55552e+06	1.22742e+06	478528	4.7665e+06	291083	464909	772694	4.1249e+06	2.9064e+06	1.18679e+06	7	7	5	197.41	0	13.925	9
F1MTN1	F1MTN1	tr|F1MTN1|F1MTN1_BOVIN Integrin beta OS=Bos taurus OX=9913 GN=ITGB3 PE=3 SV=1										ITGB3	0.268413	-1.46556	2.01183e+06	858097	2.73255e+06	848600	2.79904e+06	1.6533e+06	687089	2.3172e+06	2.6025e+06	2.6221e+06	2.2506e+06	2.0959e+06	3.9616e+06	3	3	4.3	86.536	0	10.317	14
A0A3S5ZPV1;A0A3Q1M9Q6	A0A3S5ZPV1;A0A3Q1M9Q6	tr|A0A3S5ZPV1|A0A3S5ZPV1_BOVIN Family with sequence similarity 241 member B OS=Bos taurus OX=9913 GN=FAM241B PE=4 SV=1;tr|A0A3Q1M9Q6|A0A3Q1M9Q6_BOVIN Family with sequence similarity 241 member B OS=Bos taurus OX=9913 GN=FAM241B PE=4 SV=1										FAM241B	0.268885	-1.44649	1.52543e+06	637247	2.16579e+06	831577	1.68603e+06	2.2148e+06	726885	1.9918e+06	1.00761e+06	2.0654e+06	1.12034e+06	2.3418e+06	3.1356e+06	2	2	22.5	13.206	0	6.2161	9
Q3MHP2;Q2TA29;F2Z4D5;A0A452DHW3	Q3MHP2;Q2TA29;F2Z4D5;A0A452DHW3;A0A3Q1LV61;A0A3Q1M2F8;A0A3Q1M374;A0A3Q1M6P5	sp|Q3MHP2|RB11B_BOVIN Ras-related protein Rab-11B OS=Bos taurus OX=9913 GN=RAB11B PE=2 SV=3;sp|Q2TA29|RB11A_BOVIN Ras-related protein Rab-11A OS=Bos taurus OX=9913 GN=RAB11A PE=2 SV=3;tr|F2Z4D5|F2Z4D5_BOVIN Ras-related protein Rab-11A OS=Bos taurus OX=9913										RAB11B	0.269342	1.45842	3.68103e+07	6.74665e+06	2.84835e+07	1.38367e+07	3.95973e+07	3.7944e+07	4.0603e+07	2.4926e+07	4.0981e+07	3.8515e+07	2.7373e+07	3.8732e+07	9.31399e+06	6	6	27.1	24.488	0	22.157	26
A0A3S5ZPJ4;A0A3Q1MFQ7;A0A3Q1MK72	A0A3S5ZPJ4;A0A3Q1MFQ7;A0A3Q1MK72	tr|A0A3S5ZPJ4|A0A3S5ZPJ4_BOVIN EWS RNA binding protein 1 OS=Bos taurus OX=9913 GN=EWSR1 PE=4 SV=1;tr|A0A3Q1MFQ7|A0A3Q1MFQ7_BOVIN EWS RNA binding protein 1 OS=Bos taurus OX=9913 GN=EWSR1 PE=4 SV=1;tr|A0A3Q1MK72|A0A3Q1MK72_BOVIN EWS RNA binding protein 1 OS=										EWSR1	0.269376	-1.60109	1.12725e+07	6.75909e+06	1.48878e+07	1.54284e+06	8.02962e+06	2.78833e+06	1.9308e+07	9.3195e+06	1.6917e+07	1.4027e+07	1.6885e+07	1.338e+07	1.5259e+07	3	3	6.4	68.867	0	14.362	22
Q8HZT6	Q8HZT6	sp|Q8HZT6|RDH10_BOVIN Retinol dehydrogenase 10 OS=Bos taurus OX=9913 GN=RDH10 PE=1 SV=1										RDH10	0.26982	1.40092	2.59341e+06	553629	2.00889e+06	855309	3.15214e+06	1.7143e+06	2.4352e+06	2.8597e+06	2.8057e+06	2.4497e+06	2.6777e+06	2.1387e+06	769461	4	4	16.1	38.087	0	13.911	13
F1N085;Q0VC88	F1N085;Q0VC88;Q3T0J0;F6R031	tr|F1N085|F1N085_BOVIN 3-phosphoadenosine 5-phosphosulfate synthase 2 OS=Bos taurus OX=9913 GN=PAPSS2 PE=3 SV=3;tr|Q0VC88|Q0VC88_BOVIN 3-phosphoadenosine 5-phosphosulfate synthase 2 OS=Bos taurus OX=9913 GN=PAPSS2 PE=2 SV=1										PAPSS2	0.269826	-1.26048	1.42373e+08	4.40878e+07	1.75903e+08	3.86906e+07	1.97983e+08	1.3369e+08	1.7491e+08	8.8654e+07	1.1663e+08	2.167e+08	1.7903e+08	1.2351e+08	1.8437e+08	20	20	39.2	68.973	0	95.434	124
F1MNN6;Q3SYU9;A0A3Q1MFD0	F1MNN6;Q3SYU9;A0A3Q1MFD0	tr|F1MNN6|F1MNN6_BOVIN Major vault protein OS=Bos taurus OX=9913 GN=MVP PE=4 SV=1;sp|Q3SYU9|MVP_BOVIN Major vault protein OS=Bos taurus OX=9913 GN=MVP PE=2 SV=1;tr|A0A3Q1MFD0|A0A3Q1MFD0_BOVIN Major vault protein OS=Bos taurus OX=9913 GN=MVP PE=4 SV=1										MVP	0.269885	-1.15394	5.06876e+07	7.44931e+06	5.89737e+07	1.26442e+07	5.8527e+07	4.1899e+07	4.9755e+07	4.5279e+07	5.7978e+07	5.2057e+07	7.5062e+07	6.2478e+07	4.6298e+07	14	14	18.2	98.953	0	38.359	64
CON__P00761	CON__P00761												0.270362	1.39232	1.88771e+09	9.95857e+08	1.21857e+09	1.50158e+08	1.29652e+09	2.2362e+09	3.4141e+09	8.3223e+08	1.6595e+09	1.2769e+09	1.4037e+09	1.0839e+09	1.1098e+09	4	4	25.1	24.409	0	136.26	65
Q2T9M7;E1BJX8	Q2T9M7;E1BJX8	sp|Q2T9M7|P20D1_BOVIN N-fatty-acyl-amino acid synthase/hydrolase PM20D1 OS=Bos taurus OX=9913 GN=PM20D1 PE=2 SV=1;tr|E1BJX8|E1BJX8_BOVIN N-fatty-acyl-amino acid synthase/hydrolase PM20D1 OS=Bos taurus OX=9913 GN=PM20D1 PE=4 SV=3										PM20D1	0.271754	-3.09559	7.17927e+06	9.3385e+06	1.83711e+07	2.50405e+07	776432	2.2728e+07	2.6397e+06	701527	9.0507e+06	5.8113e+06	8.8934e+06	5.5759e+07	3.0205e+06	9	9	19.1	55.785	0	16.85	22
G3N3N1	G3N3N1	tr|G3N3N1|G3N3N1_BOVIN ADP ribosylation factor 6 OS=Bos taurus OX=9913 GN=ARF6 PE=3 SV=1										ARF6	0.271909	-1.13161	2.68802e+07	5.18203e+06	3.01018e+07	3.02607e+06	3.51081e+07	2.5924e+07	2.1126e+07	2.7628e+07	2.4615e+07	3.0539e+07	2.7435e+07	2.8243e+07	3.419e+07	3	3	21.1	20.082	0	7.8216	23
Q2KJ93;F1MND1	Q2KJ93;F1MND1	sp|Q2KJ93|CDC42_BOVIN Cell division control protein 42 homolog OS=Bos taurus OX=9913 GN=CDC42 PE=1 SV=1;tr|F1MND1|F1MND1_BOVIN Cell division control protein 42 homolog OS=Bos taurus OX=9913 GN=CDC42 PE=1 SV=2										CDC42	0.272201	1.12473	8.43436e+07	9.06681e+06	7.56418e+07	1.40336e+07	9.45648e+07	9.3918e+07	7.8727e+07	7.7809e+07	7.6699e+07	6.7189e+07	8.4949e+07	6.0511e+07	8.99179e+07	4	4	20.9	21.258	0	29.249	35
G3N365;A7Z065;O97594	G3N365;A7Z065;O97594	tr|G3N365|G3N365_BOVIN Structural maintenance of chromosomes protein OS=Bos taurus OX=9913 GN=SMC3 PE=3 SV=2;tr|A7Z065|A7Z065_BOVIN Structural maintenance of chromosomes protein OS=Bos taurus OX=9913 GN=SMC3 PE=2 SV=1;sp|O97594|SMC3_BOVIN Structural mainte										SMC3	0.272799	1.57856	1.58006e+06	1.03899e+06	901531	358811	965757	3.23066e+06	1.8816e+06	571783	1.2505e+06	871510	1.3511e+06	473570	909944	4	4	3.9	137.04	0	4.8106	4
Q5E950	Q5E950	sp|Q5E950|NHP2_BOVIN H/ACA ribonucleoprotein complex subunit 2 OS=Bos taurus OX=9913 GN=NHP2 PE=2 SV=1										NHP2	0.273104	2.00273	1.30701e+06	1.34914e+06	618655	476392	1.2065e+06	473703	3.66225e+06	693423	499157	868482	253580	1.16542e+06	187140	1	1	11.1	17.197	0	3.553	4
Q5BIN5	Q5BIN5	sp|Q5BIN5|PIN1_BOVIN Peptidyl-prolyl cis-trans isomerase NIMA-interacting 1 OS=Bos taurus OX=9913 GN=PIN1 PE=2 SV=1										PIN1	0.273474	1.7059	3.03245e+06	1.02013e+06	2.18764e+06	1.64955e+06	3.61659e+06	1.33086e+06	3.636e+06	2.8259e+06	3.7529e+06	3.89e+06	3.3129e+06	750474	797172	2	2	18.4	18.273	0	2.982	3
A0A3Q1LRZ4;Q2HJ97;A0A3Q1MKK4	A0A3Q1LRZ4;Q2HJ97;A0A3Q1MKK4	tr|A0A3Q1LRZ4|A0A3Q1LRZ4_BOVIN Prohibitin OS=Bos taurus OX=9913 GN=PHB2 PE=1 SV=1;sp|Q2HJ97|PHB2_BOVIN Prohibitin-2 OS=Bos taurus OX=9913 GN=PHB2 PE=2 SV=1;tr|A0A3Q1MKK4|A0A3Q1MKK4_BOVIN Prohibitin OS=Bos taurus OX=9913 GN=PHB2 PE=1 SV=1										PHB2	0.273569	1.12455	3.18875e+08	5.2803e+07	2.82238e+08	3.65261e+07	3.67686e+08	3.8435e+08	2.7418e+08	2.8974e+08	2.7842e+08	2.7951e+08	2.665e+08	3.3376e+08	2.4918e+08	14	14	46.8	33.437	0	137.51	119
Q32KM0	Q32KM0	tr|Q32KM0|Q32KM0_BOVIN Asialoglycoprotein receptor 1 OS=Bos taurus OX=9913 GN=ASGR1 PE=2 SV=1										ASGR1	0.27432	-1.13459	3.15601e+08	3.94907e+07	3.60905e+08	6.82933e+07	3.74996e+08	3.2291e+08	3.0788e+08	2.654e+08	3.0682e+08	4.2385e+08	3.2972e+08	2.7963e+08	4.1042e+08	16	16	59.8	32.369	0	140.2	125
A6H768	A6H768	sp|A6H768|GALK1_BOVIN Galactokinase OS=Bos taurus OX=9913 GN=GALK1 PE=2 SV=2										GALK1	0.275132	1.1997	3.72774e+08	1.0306e+08	3.01663e+08	2.78692e+07	5.05417e+08	4.3281e+08	3.6442e+08	2.3463e+08	3.2659e+08	2.8723e+08	3.2905e+08	3.2056e+08	2.6981e+08	14	14	42.3	42.226	0	140.85	124
E1BE15	E1BE15	tr|E1BE15|E1BE15_BOVIN Semaphorin 3D OS=Bos taurus OX=9913 GN=SEMA3D PE=3 SV=3										SEMA3D	0.275348	3.38244	1.08606e+07	6.6343e+06	4.11032e+06	4.19735e+06	475340	1.7141e+07	1.4933e+07	1.3344e+07	8.4097e+06	8.6386e+06	6.721e+06	698795	382870	1	1	1.2	89.561	0.0080802	1.8455	7
A0A3Q1MQZ2;Q32PF2;A0A3Q1LSB6	A0A3Q1MQZ2;Q32PF2;A0A3Q1LSB6	tr|A0A3Q1MQZ2|A0A3Q1MQZ2_BOVIN ATP-citrate synthase OS=Bos taurus OX=9913 GN=ACLY PE=3 SV=1;sp|Q32PF2|ACLY_BOVIN ATP-citrate synthase OS=Bos taurus OX=9913 GN=ACLY PE=2 SV=1;tr|A0A3Q1LSB6|A0A3Q1LSB6_BOVIN ATP-citrate synthase OS=Bos taurus OX=9913 GN=ACLY										ACLY	0.275424	1.27548	3.72906e+07	1.37976e+07	2.7658e+07	2.93198e+06	4.24511e+07	2.2949e+07	4.3251e+07	2.3273e+07	5.4529e+07	2.6952e+07	3.0876e+07	2.3975e+07	2.8829e+07	9	9	9.9	119.75	0	32.157	39
A0A3Q1M474;Q5E993	A0A3Q1M474;Q5E993	tr|A0A3Q1M474|A0A3Q1M474_BOVIN ER membrane protein complex subunit 2 OS=Bos taurus OX=9913 GN=EMC2 PE=4 SV=1;sp|Q5E993|EMC2_BOVIN ER membrane protein complex subunit 2 OS=Bos taurus OX=9913 GN=EMC2 PE=2 SV=1										EMC2	0.275437	-1.09963	5.628e+06	343695	6.24752e+06	1.11659e+06	5.95141e+06	5.0451e+06	5.6974e+06	5.7743e+06	5.6718e+06	5.8973e+06	5.8228e+06	5.3826e+06	7.8874e+06	3	3	11.2	34.624	0	10.807	15
F6Q8A8	F6Q8A8	tr|F6Q8A8|F6Q8A8_BOVIN Nucleobindin 2 OS=Bos taurus OX=9913 GN=NUCB2 PE=1 SV=1										NUCB2	0.275581	-1.69411	9.31757e+06	4.4824e+06	1.65023e+07	8.20117e+06	3.47721e+06	6.0386e+06	1.2364e+07	1.0381e+07	1.4327e+07	1.801e+07	2.2557e+07	2.0914e+07	4.5281e+06	6	6	15.9	50.928	0	23.154	21
Q3ZCL8	Q3ZCL8	sp|Q3ZCL8|SH3L3_BOVIN SH3 domain-binding glutamic acid-rich-like protein 3 OS=Bos taurus OX=9913 GN=SH3BGRL3 PE=3 SV=1										SH3BGRL3	0.275614	-1.25587	1.53325e+07	4.13338e+06	1.94777e+07	6.55921e+06	2.16056e+07	1.5284e+07	1.2076e+07	1.6492e+07	1.1205e+07	2.8547e+07	1.5012e+07	2.0029e+07	1.4323e+07	3	3	31.2	10.438	0	11.186	21
P02192	P02192	sp|P02192|MYG_BOVIN Myoglobin OS=Bos taurus OX=9913 GN=MB PE=1 SV=3										MB	0.275678	2.82654	9.54303e+06	8.99092e+06	2.39007e+06	1.96396e+06	8.58567e+06	1.55834e+06	1.5242e+07	654145	2.1675e+07	2.9697e+06	4.8998e+06	1.13225e+06	558514	2	2	16.9	17.077	0	7.8144	9
F1MHC2	F1MHC2	tr|F1MHC2|F1MHC2_BOVIN Syntaxin binding protein 2 OS=Bos taurus OX=9913 GN=STXBP2 PE=1 SV=1										STXBP2	0.276145	-1.33528	2.73964e+06	1.25655e+06	3.479e+06	864183	3.17252e+06	2.17701e+06	4.742e+06	1.6469e+06	1.95978e+06	2.35e+06	3.705e+06	3.427e+06	4.43399e+06	2	2	4.6	66.356	0	25.341	11
A6QLL8;A0A3Q1LMG1	A6QLL8;A0A3Q1LMG1	tr|A6QLL8|A6QLL8_BOVIN Fructose-bisphosphate aldolase OS=Bos taurus OX=9913 GN=ALDOA PE=1 SV=1;tr|A0A3Q1LMG1|A0A3Q1LMG1_BOVIN Fructose-bisphosphate aldolase OS=Bos taurus OX=9913 GN=ALDOA PE=1 SV=1										ALDOA	0.276152	1.19948	1.93998e+08	4.98611e+07	1.5849e+08	2.33362e+07	2.44558e+08	1.3461e+08	2.2113e+08	1.4639e+08	2.233e+08	1.832e+08	1.6805e+08	1.2823e+08	1.5448e+08	16	14	48.6	39.436	0	171.15	101
Q9TVC8	Q9TVC8	sp|Q9TVC8|HB21_BOVIN BoLa class II histocompatibility antigen, DQB*0101 beta chain OS=Bos taurus OX=9913 GN=BoLA-DQB PE=2 SV=1										BoLA-DQB	0.276867	-2.51493	2.2287e+06	1.9319e+06	4.12928e+06	3.78773e+06	4.01286e+06	348753	2.25842e+06	4.28762e+06	235849	3.1246e+06	1.94191e+06	9.7348e+06	1.71579e+06	3	2	18.4	30.122	0	7.4631	3
A0A3Q1NIE5;F1N1F8	A0A3Q1NIE5;F1N1F8;REV__F1MJ07;REV__G3MZG8;REV__G3N256	tr|A0A3Q1NIE5|A0A3Q1NIE5_BOVIN Centromere protein F OS=Bos taurus OX=9913 GN=CENPF PE=4 SV=1;tr|F1N1F8|F1N1F8_BOVIN Centromere protein F OS=Bos taurus OX=9913 GN=CENPF PE=4 SV=3										CENPF	0.277356	4.91416	2.21602e+07	1.93807e+07	9.7672e+06	1.81652e+07	1.5082e+06	3.7418e+07	3.237e+07	682750	3.8822e+07	548640	3.7012e+07	1.06382e+06	444337	3	2	0.8	364.12	0	14.412	6
CON__P00735;P00735;A0A452DI66	CON__P00735;P00735;A0A452DI66	;sp|P00735|THRB_BOVIN Prothrombin OS=Bos taurus OX=9913 GN=F2 PE=1 SV=2;tr|A0A452DI66|A0A452DI66_BOVIN Prothrombin OS=Bos taurus OX=9913 GN=F2 PE=3 SV=1										F2	0.278007	-1.10574	5.81112e+07	9.44023e+06	6.36647e+07	3.6784e+06	6.49668e+07	5.6798e+07	4.9424e+07	7.0345e+07	4.9022e+07	6.2453e+07	6.084e+07	6.2292e+07	6.9074e+07	17	17	34.1	70.505	0	99.677	108
A7YWC4;A0A3Q1NLH8	A7YWC4;A0A3Q1NLH8	sp|A7YWC4|ATAD3_BOVIN ATPase family AAA domain-containing protein 3 OS=Bos taurus OX=9913 GN=ATAD3 PE=2 SV=1;tr|A0A3Q1NLH8|A0A3Q1NLH8_BOVIN AAA domain-containing protein OS=Bos taurus OX=9913 GN=ATAD3A PE=4 SV=1										ATAD3	0.278182	-1.18583	1.35168e+07	2.60035e+06	1.60847e+07	3.37877e+06	1.4869e+07	1.501e+07	1.0259e+07	1.1244e+07	1.6202e+07	1.7438e+07	1.6874e+07	1.1173e+07	1.8854e+07	11	11	23.5	66.106	0	23.31	39
Q3ZC33	Q3ZC33	sp|Q3ZC33|GGLO_BOVIN L-gulonolactone oxidase OS=Bos taurus OX=9913 GN=GULO PE=2 SV=3										GULO	0.278406	1.13389	4.20098e+08	5.17885e+07	3.73643e+08	7.39377e+07	4.89251e+08	4.2827e+08	3.8497e+08	3.5567e+08	4.4233e+08	3.7268e+08	2.9058e+08	3.6102e+08	4.7029e+08	10	10	27.3	50.282	0	217.57	101
F1N1T2;A0A3Q1MY58;A0A3Q1NLQ9;A0A3Q1LPG1;A0A3Q1M9M4;A0A3Q1MGG2;A0A3Q1M6L0	F1N1T2;A0A3Q1MY58;A0A3Q1NLQ9;A0A3Q1LPG1;A0A3Q1M9M4;A0A3Q1MGG2;A0A3Q1M6L0	tr|F1N1T2|F1N1T2_BOVIN Uncharacterized protein OS=Bos taurus OX=9913 GN=PALM2AKAP2 PE=1 SV=3;tr|A0A3Q1MY58|A0A3Q1MY58_BOVIN Uncharacterized protein OS=Bos taurus OX=9913 GN=PALM2AKAP2 PE=1 SV=1;tr|A0A3Q1NLQ9|A0A3Q1NLQ9_BOVIN Uncharacterized protein OS=Bos										PALM2AKAP2	0.27872	-1.50212	6.84145e+06	3.9001e+06	9.53687e+06	3.38888e+06	6.87963e+06	2.5606e+06	6.1364e+06	1.3174e+07	5.4566e+06	5.1697e+06	8.5808e+06	1.2585e+07	1.1812e+07	17	2	18.7	135.81	0	42.859	31
A0A3Q1LHT7;F1MDC1	A0A3Q1LHT7;F1MDC1	tr|A0A3Q1LHT7|A0A3Q1LHT7_BOVIN Ribosome binding protein 1 OS=Bos taurus OX=9913 GN=RRBP1 PE=1 SV=1;tr|F1MDC1|F1MDC1_BOVIN Ribosome binding protein 1 OS=Bos taurus OX=9913 GN=RRBP1 PE=1 SV=3										RRBP1	0.278722	-1.18021	4.57546e+08	1.10093e+08	5.3133e+08	7.71833e+07	3.14089e+08	4.0124e+08	5.1246e+08	6.0489e+08	4.5505e+08	4.8216e+08	5.6912e+08	6.2057e+08	4.5347e+08	36	36	27	166.77	0	323.31	292
Q3T0X8	Q3T0X8	sp|Q3T0X8|NHRF3_BOVIN Na(+)/H(+) exchange regulatory cofactor NHE-RF3 OS=Bos taurus OX=9913 GN=PDZK1 PE=2 SV=1										PDZK1	0.278745	-1.19022	1.02877e+08	1.1522e+07	1.26389e+08	3.9385e+07	9.3801e+07	9.4357e+07	1.1031e+08	9.6359e+07	1.1956e+08	1.2027e+08	1.2383e+08	8.2917e+07	1.7854e+08	17	8	40	57.175	0	136.88	101
E1BBC4;A0A3Q1LJL3;A0A3Q1MGQ5	E1BBC4;A0A3Q1LJL3;A0A3Q1MGQ5	tr|E1BBC4|E1BBC4_BOVIN OPA1 mitochondrial dynamin like GTPase OS=Bos taurus OX=9913 GN=OPA1 PE=3 SV=3;tr|A0A3Q1LJL3|A0A3Q1LJL3_BOVIN OPA1 mitochondrial dynamin like GTPase OS=Bos taurus OX=9913 GN=OPA1 PE=3 SV=1;tr|A0A3Q1MGQ5|A0A3Q1MGQ5_BOVIN OPA1 mitochon										OPA1	0.278957	1.44688	1.27765e+07	4.49791e+06	8.9351e+06	4.38618e+06	5.25952e+06	1.1982e+07	1.4936e+07	1.617e+07	1.5535e+07	8.91611e+06	5.0037e+06	1.5061e+07	6.7596e+06	14	14	15.1	117.52	0	27.845	36
A0A3Q1MIG9;Q5E980;A0A3Q1LX02	A0A3Q1MIG9;Q5E980;A0A3Q1LX02	tr|A0A3Q1MIG9|A0A3Q1MIG9_BOVIN Cytochrome P450 20A1 OS=Bos taurus OX=9913 GN=CYP20A1 PE=4 SV=1;sp|Q5E980|CP20A_BOVIN Cytochrome P450 20A1 OS=Bos taurus OX=9913 GN=CYP20A1 PE=2 SV=1;tr|A0A3Q1LX02|A0A3Q1LX02_BOVIN Cytochrome P450 20A1 OS=Bos taurus OX=9913 G										CYP20A1	0.27896	1.11181	8.19473e+06	1.20175e+06	7.33623e+06	758213	8.72486e+06	6.7561e+06	9.2518e+06	9.1923e+06	7.0486e+06	7.6963e+06	6.2228e+06	7.5238e+06	7.902e+06	8	8	19.1	51.025	0	18.159	23
A0A3Q1N5G3;P54149;A0A3Q1M909	A0A3Q1N5G3;P54149;A0A3Q1M909	tr|A0A3Q1N5G3|A0A3Q1N5G3_BOVIN Mitochondrial peptide methionine sulfoxide reductase OS=Bos taurus OX=9913 GN=MSRA PE=1 SV=1;sp|P54149|MSRA_BOVIN Mitochondrial peptide methionine sulfoxide reductase OS=Bos taurus OX=9913 GN=MSRA PE=1 SV=2;tr|A0A3Q1M909|A0A3										MSRA	0.27957	1.19531	4.38949e+08	1.26842e+08	3.57102e+08	3.90681e+07	3.65577e+08	3.1076e+08	3.716e+08	5.4302e+08	6.0379e+08	3.0447e+08	3.8978e+08	3.5062e+08	3.8354e+08	10	10	45.9	29.567	0	139.01	142
F1ME39	F1ME39	tr|F1ME39|F1ME39_BOVIN Josephin domain containing 2 OS=Bos taurus OX=9913 GN=JOSD2 PE=4 SV=2										JOSD2	0.279946	-1.41956	1.50703e+07	6.81426e+06	1.97982e+07	5.17817e+06	1.73905e+07	2.3082e+07	1.851e+07	6.0042e+06	1.0365e+07	1.3811e+07	1.8238e+07	2.6187e+07	2.0957e+07	5	5	23	33.709	0	17.219	21
A0A3Q1MDC7;F1MW79;A0A3Q1M315	A0A3Q1MDC7;F1MW79;A0A3Q1M315	tr|A0A3Q1MDC7|A0A3Q1MDC7_BOVIN Uncharacterized protein OS=Bos taurus OX=9913 GN=LOC790886 PE=4 SV=1;tr|F1MW79|F1MW79_BOVIN Uncharacterized protein OS=Bos taurus OX=9913 GN=LOC790886 PE=4 SV=3;tr|A0A3Q1M315|A0A3Q1M315_BOVIN Uncharacterized protein OS=Bos ta										LOC790886	0.280006	-2.50642	2.19566e+06	1.90729e+06	6.15187e+06	4.29732e+06	3.65262e+06	511748	925954	1.09186e+06	4.7961e+06	5.9635e+06	1.083e+07	486359	7.3276e+06	4	3	10.3	52.502	0	13.588	10
A7E3Q2;P34933	A7E3Q2;P34933	tr|A7E3Q2|A7E3Q2_BOVIN Heat shock 70kDa protein 1A OS=Bos taurus OX=9913 GN=HSPA2 PE=2 SV=1;sp|P34933|HSP72_BOVIN Heat shock-related 70 kDa protein 2 OS=Bos taurus OX=9913 GN=HSPA2 PE=2 SV=2										HSPA2	0.280544	1.60395	1.66484e+06	1.16485e+06	891544	351327	657486	3.30224e+06	1.2218e+06	2.44252e+06	700150	1.3628e+06	956710	616742	629922	10	1	14.6	69.808	0.0026837	2.1095	5
F1N0F7	F1N0F7	tr|F1N0F7|F1N0F7_BOVIN Eukaryotic translation initiation factor 5 OS=Bos taurus OX=9913 GN=EIF5 PE=4 SV=1										EIF5	0.280823	1.92634	7.53102e+06	2.03685e+06	5.4852e+06	3.3115e+06	6.44612e+06	5.7522e+06	7.0682e+06	1.0998e+07	7.3906e+06	7.6005e+06	7.424e+06	6.3258e+06	590495	5	5	15.9	48.971	0	18.674	14
Q0P5A2	Q0P5A2	sp|Q0P5A2|COQ5_BOVIN 2-methoxy-6-polyprenyl-1,4-benzoquinol methylase, mitochondrial OS=Bos taurus OX=9913 GN=COQ5 PE=2 SV=1										COQ5	0.280942	1.11225	1.05201e+07	1.57026e+06	9.42413e+06	1.11713e+06	9.42133e+06	9.94909e+06	1.2078e+07	1.2293e+07	8.859e+06	8.3072e+06	9.75601e+06	8.79731e+06	1.0836e+07	6	6	22.4	37.591	0	49.632	25
Q3MHW6	Q3MHW6	sp|Q3MHW6|MOT1_BOVIN Monocarboxylate transporter 1 OS=Bos taurus OX=9913 GN=SLC16A1 PE=2 SV=2										SLC16A1	0.281132	2.28685	1.99636e+07	1.03046e+07	1.42091e+07	1.33499e+07	3.65381e+07	2.1541e+07	9.2921e+06	1.4538e+07	1.7909e+07	3.1551e+07	7.0914e+06	1.719e+07	1.0041e+06	5	5	8.8	54.297	0	40.635	35
C4T8B4	C4T8B4	tr|C4T8B4|C4T8B4_BOVIN Pentaxin OS=Bos taurus OX=9913 GN=CRP PE=2 SV=1										CRP	0.281843	-2.27133	1.95863e+07	1.236e+07	2.90863e+07	3.7586e+06	1.11638e+06	1.918e+07	2.008e+07	3.5869e+07	2.1686e+07	2.626e+07	2.7797e+07	2.7661e+07	3.4627e+07	3	3	13.8	25.292	0	8.8755	11
Q3SZQ6	Q3SZQ6	sp|Q3SZQ6|RL32_BOVIN 60S ribosomal protein L32 OS=Bos taurus OX=9913 GN=RPL32 PE=2 SV=3										RPL32	0.28268	-1.24203	1.58913e+07	5.67553e+06	1.91557e+07	3.86338e+06	1.17138e+07	1.1792e+07	1.3397e+07	2.5173e+07	1.7381e+07	1.8435e+07	1.8943e+07	2.4301e+07	1.4944e+07	5	5	34.8	15.874	0	11.283	17
P48616	P48616;A6QQJ3;Q08DH7;P02548;O77788;F1MDZ2	sp|P48616|VIME_BOVIN Vimentin OS=Bos taurus OX=9913 GN=VIM PE=1 SV=3										VIM	0.282809	-1.25716	4.64136e+08	1.97585e+08	5.57552e+08	9.49601e+07	8.12729e+08	3.55e+08	4.307e+08	3.7509e+08	3.4716e+08	5.4232e+08	6.438e+08	4.3023e+08	6.1386e+08	32	26	62.2	53.727	0	303.99	190
Q2KJG4	Q2KJG4	sp|Q2KJG4|MGST2_BOVIN Microsomal glutathione S-transferase 2 OS=Bos taurus OX=9913 GN=MGST2 PE=2 SV=1										MGST2	0.282902	4.12074	2.25687e+07	1.3022e+07	1.37455e+07	1.62106e+07	2.62025e+07	2.2996e+07	2.5232e+07	3.7028e+07	1.38527e+06	363050	3.37e+07	2.0193e+07	725948	1	1	9.6	16.483	0	12.328	7
Q0P5K3;A0A3Q1MW26;A0A3Q1N9B4	Q0P5K3;A0A3Q1MW26;A0A3Q1N9B4;A0A3Q1N345	sp|Q0P5K3|UBE2N_BOVIN Ubiquitin-conjugating enzyme E2 N OS=Bos taurus OX=9913 GN=UBE2N PE=2 SV=1;tr|A0A3Q1MW26|A0A3Q1MW26_BOVIN Ubiquitin-conjugating enzyme E2 N OS=Bos taurus OX=9913 GN=UBE2N PE=1 SV=1;tr|A0A3Q1N9B4|A0A3Q1N9B4_BOVIN Ubiquitin-conjugating										UBE2N	0.282933	-1.10542	4.83231e+07	7.94943e+06	5.28257e+07	900486	5.63925e+07	3.801e+07	4.9096e+07	5.5368e+07	4.2749e+07	5.312e+07	5.3684e+07	5.2937e+07	5.1562e+07	5	5	30.3	17.138	0	24.608	27
Q3SZG8	Q3SZG8	sp|Q3SZG8|ISCA1_BOVIN Iron-sulfur cluster assembly 1 homolog, mitochondrial OS=Bos taurus OX=9913 GN=ISCA1 PE=2 SV=1										ISCA1	0.283513	5.22469	8.39252e+07	5.09773e+07	2.65271e+07	3.87589e+07	7.39322e+07	814664	9.9439e+07	1.3099e+08	1.1445e+08	8.3103e+07	1.2632e+06	1.45202e+06	2.029e+07	2	2	19.4	14.179	0.0013779	2.3874	2
Q3SZN2;A0A452DIU9	Q3SZN2;A0A452DIU9	sp|Q3SZN2|SC23B_BOVIN Protein transport protein Sec23B OS=Bos taurus OX=9913 GN=SEC23B PE=2 SV=1;tr|A0A452DIU9|A0A452DIU9_BOVIN Protein transport protein SEC23 OS=Bos taurus OX=9913 GN=SEC23B PE=3 SV=1										SEC23B	0.283768	1.81287	2.36788e+06	856079	1.6788e+06	1.34132e+06	2.59517e+06	880414	2.6275e+06	2.6453e+06	3.091e+06	2.779e+06	412811	2.8954e+06	628005	6	2	8.7	86.461	0	5.1431	6
Q32LP2;A0A3Q1MS33	Q32LP2;A0A3Q1MS33	sp|Q32LP2|RADI_BOVIN Radixin OS=Bos taurus OX=9913 GN=RDX PE=2 SV=1;tr|A0A3Q1MS33|A0A3Q1MS33_BOVIN Radixin OS=Bos taurus OX=9913 GN=RDX PE=1 SV=1										RDX	0.283958	1.38879	2.26902e+08	5.27194e+07	1.77489e+08	7.83811e+07	1.89208e+08	2.7633e+08	2.2757e+08	2.806e+08	1.608e+08	2.4982e+08	1.7779e+08	2.1384e+08	6.8505e+07	26	15	31.7	68.567	0	78.334	113
A2VDX0;A0A3Q1LTQ6	A2VDX0;A0A3Q1LTQ6	tr|A2VDX0|A2VDX0_BOVIN TWF2 protein OS=Bos taurus OX=9913 GN=TWF2 PE=2 SV=1;tr|A0A3Q1LTQ6|A0A3Q1LTQ6_BOVIN ADF-H domain-containing protein OS=Bos taurus OX=9913 GN=TWF2 PE=4 SV=1										TWF2	0.284737	-1.14187	9.3353e+06	1.6329e+06	1.06717e+07	1.91123e+06	1.21092e+07	9.4394e+06	8.6619e+06	8.03751e+06	8.42849e+06	9.28021e+06	1.2254e+07	8.7734e+06	1.2379e+07	5	5	18.9	39.564	0	17.981	20
A0A3Q1MF55;Q8SQH5;A0A3Q1MWD4	A0A3Q1MF55;Q8SQH5;A0A3Q1MWD4	tr|A0A3Q1MF55|A0A3Q1MF55_BOVIN ADP/ATP translocase 2 OS=Bos taurus OX=9913 GN=SLC25A5 PE=3 SV=1;sp|Q8SQH5|ADT2_BOVIN ADP/ATP translocase 2 OS=Bos taurus OX=9913 GN=SLC25A5 PE=2 SV=3;tr|A0A3Q1MWD4|A0A3Q1MWD4_BOVIN ADP/ATP translocase 2 OS=Bos taurus OX=9913										SLC25A5	0.285294	-1.2959	2.18794e+07	6.2299e+06	2.86763e+07	1.0333e+07	1.30641e+07	2.8397e+07	1.8593e+07	2.259e+07	2.6753e+07	2.4552e+07	2.9764e+07	1.7998e+07	4.2391e+07	12	2	36.1	32.721	0	24.053	23
F1N405;Q1RMR8;Q7YRW9	F1N405;Q1RMR8;Q7YRW9	tr|F1N405|F1N405_BOVIN Reticulon OS=Bos taurus OX=9913 GN=RTN4 PE=1 SV=2;tr|Q1RMR8|Q1RMR8_BOVIN Reticulon OS=Bos taurus OX=9913 GN=RTN4 PE=1 SV=1;tr|Q7YRW9|Q7YRW9_BOVIN Reticulon OS=Bos taurus OX=9913 GN=RTN4 PE=1 SV=2										RTN4	0.286047	1.12804	1.72186e+08	2.51801e+07	1.52922e+08	2.66851e+07	1.76159e+08	1.5997e+08	2.0625e+08	1.3833e+08	1.8022e+08	1.3131e+08	1.9187e+08	1.4325e+08	1.4526e+08	4	4	4	133.67	0	89.605	58
P02510;A0A452DHT5;A0A3Q1MVQ3	P02510;A0A452DHT5;A0A3Q1MVQ3	sp|P02510|CRYAB_BOVIN Alpha-crystallin B chain OS=Bos taurus OX=9913 GN=CRYAB PE=1 SV=2;tr|A0A452DHT5|A0A452DHT5_BOVIN Alpha-crystallin B chain OS=Bos taurus OX=9913 GN=CRYAB PE=1 SV=1;tr|A0A3Q1MVQ3|A0A3Q1MVQ3_BOVIN Alpha-crystallin B chain OS=Bos taurus O										CRYAB	0.286461	2.28755	4.93466e+07	3.09982e+07	2.99403e+07	2.63561e+07	3.62908e+07	7.9289e+07	8.51071e+07	1.5544e+07	3.0502e+07	2.0775e+07	3.1382e+07	6.5171e+07	2.433e+06	8	8	54.3	20.037	0	17.535	28
Q3MHL4;A0A3Q1LW27	Q3MHL4;A0A3Q1LW27	sp|Q3MHL4|SAHH_BOVIN Adenosylhomocysteinase OS=Bos taurus OX=9913 GN=AHCY PE=2 SV=3;tr|A0A3Q1LW27|A0A3Q1LW27_BOVIN Adenosylhomocysteinase OS=Bos taurus OX=9913 GN=AHCY PE=1 SV=1										AHCY	0.286736	1.04643	5.46931e+09	3.80861e+08	5.21985e+09	2.13633e+08	5.10584e+09	5.1325e+09	5.8223e+09	5.9166e+09	5.3693e+09	5.06789e+09	5.5099e+09	5.2512e+09	5.0504e+09	26	24	55.1	47.637	0	323.31	401
Q3T018	Q3T018	tr|Q3T018|Q3T018_BOVIN Chromosome 14 open reading frame 1 ortholog OS=Bos taurus OX=9913 GN=ERG28 PE=2 SV=1										ERG28	0.287166	1.41599	1.64612e+07	2.30005e+06	1.32992e+07	6.99309e+06	1.49392e+07	2.0297e+07	1.5124e+07	1.6939e+07	1.5007e+07	1.4201e+07	1.3004e+07	4.4629e+06	2.1529e+07	3	3	23.6	15.759	0	7.9096	16
Q2KI07;F2Z4I5;A0A3Q1MH25	Q2KI07;F2Z4I5;A0A3Q1MH25	sp|Q2KI07|ARL8B_BOVIN ADP-ribosylation factor-like protein 8B OS=Bos taurus OX=9913 GN=ARL8B PE=2 SV=1;tr|F2Z4I5|F2Z4I5_BOVIN ADP-ribosylation factor-like protein 8B OS=Bos taurus OX=9913 GN=ARL8B PE=3 SV=1;tr|A0A3Q1MH25|A0A3Q1MH25_BOVIN ADP-ribosylation f										ARL8B	0.287313	-2.11	5.72796e+06	5.31564e+06	7.36335e+06	1.57305e+06	6.75582e+06	1.3819e+07	737407	6.2207e+06	1.10689e+06	6.5642e+06	5.6044e+06	8.1847e+06	9.1001e+06	2	1	9.7	21.511	0.0023657	2.195	7
A8WFL6;A0A3Q1LQZ4;A0A3Q1MAG0;A0A3Q1MDU8;A0A3Q1M1N1;A0A3Q1MS46;A0A3Q1N4B7	A8WFL6;A0A3Q1LQZ4;A0A3Q1MAG0;A0A3Q1MDU8;A0A3Q1M1N1;A0A3Q1MS46;A0A3Q1N4B7	tr|A8WFL6|A8WFL6_BOVIN DMD protein OS=Bos taurus OX=9913 GN=DMD PE=2 SV=1;tr|A0A3Q1LQZ4|A0A3Q1LQZ4_BOVIN ZZ-type domain-containing protein OS=Bos taurus OX=9913 GN=DMD PE=4 SV=1;tr|A0A3Q1MAG0|A0A3Q1MAG0_BOVIN ZZ-type domain-containing protein OS=Bos taurus										DMD	0.287494	-1.45271	1.50194e+06	717183	2.12846e+06	919603	2.50625e+06	675540	1.07476e+06	1.35065e+06	1.90251e+06	1.1467e+06	2.345e+06	1.72574e+06	3.2964e+06	6	6	11.9	68.907	0	14.151	12
A0A3Q1N329;E1BMD3	A0A3Q1N329;E1BMD3	tr|A0A3Q1N329|A0A3Q1N329_BOVIN Peptide-methionine (R)-S-oxide reductase OS=Bos taurus OX=9913 GN=MSRB3 PE=3 SV=1;tr|E1BMD3|E1BMD3_BOVIN Peptide-methionine (R)-S-oxide reductase OS=Bos taurus OX=9913 GN=MSRB3 PE=3 SV=1										MSRB3	0.287548	1.13229	8.55848e+06	911120	7.65157e+06	1.65273e+06	7.25528e+06	8.0598e+06	8.73071e+06	9.4628e+06	9.2838e+06	7.8153e+06	5.9895e+06	6.9374e+06	9.86409e+06	3	3	25	19.911	0	5.8054	10
Q3T047	Q3T047	tr|Q3T047|Q3T047_BOVIN Cytochrome P450, family 3, subfamily A, polypeptide 5 OS=Bos taurus OX=9913 GN=CYP3A5 PE=1 SV=1										CYP3A5	0.287706	1.1797	1.53143e+09	2.93477e+08	1.30697e+09	3.10896e+08	1.18743e+09	1.6835e+09	1.5344e+09	1.9302e+09	1.3216e+09	1.4862e+09	1.0944e+09	9.97989e+08	1.6493e+09	31	6	51.5	57.234	0	287.73	279
P68530	P68530	sp|P68530|COX2_BOVIN Cytochrome c oxidase subunit 2 OS=Bos taurus OX=9913 GN=MT-CO2 PE=1 SV=1										MT-CO2	0.288489	-1.26207	1.34636e+08	4.81634e+07	1.65473e+08	3.96937e+07	1.10257e+08	1.6432e+08	9.2605e+07	2.0478e+08	1.0122e+08	2.1723e+08	1.206e+08	1.6434e+08	1.5972e+08	5	5	22	26.021	0	33.954	33
F1MNA6;A0A3Q1MHT8;A0A3Q1LRV0;A0A3Q1MBB6	F1MNA6;A0A3Q1MHT8;A0A3Q1LRV0;A0A3Q1MBB6	tr|F1MNA6|F1MNA6_BOVIN Formimidoyltransferase cyclodeaminase OS=Bos taurus OX=9913 GN=FTCD PE=1 SV=2;tr|A0A3Q1MHT8|A0A3Q1MHT8_BOVIN Formimidoyltransferase cyclodeaminase OS=Bos taurus OX=9913 GN=FTCD PE=1 SV=1;tr|A0A3Q1LRV0|A0A3Q1LRV0_BOVIN Formimidoyltran										FTCD	0.28928	-1.19013	1.89245e+08	4.11597e+07	2.25148e+08	4.97105e+07	2.41793e+08	1.355e+08	1.6932e+08	1.8389e+08	2.1572e+08	2.1804e+08	1.6316e+08	2.3589e+08	2.835e+08	19	19	46.4	60.004	0	195.51	110
F1N431;Q8WMY2	F1N431;Q8WMY2;A0A3Q1MUP6	tr|F1N431|F1N431_BOVIN Farnesyl pyrophosphate synthase OS=Bos taurus OX=9913 GN=FDPS PE=1 SV=1;sp|Q8WMY2|FPPS_BOVIN Farnesyl pyrophosphate synthase OS=Bos taurus OX=9913 GN=FDPS PE=1 SV=1										FDPS	0.289506	1.15797	2.98873e+08	6.58981e+07	2.56115e+08	4.28831e+07	2.28355e+08	2.8352e+08	2.9111e+08	2.8357e+08	4.0781e+08	2.1637e+08	2.6912e+08	2.2819e+08	3.1078e+08	12	12	24.7	48.317	0	224.98	106
P02769;CON__P02769;A0A140T897;A0A3Q1LNN7	P02769;CON__P02769;A0A140T897;A0A3Q1LNN7;CON__P02768-1	sp|P02769|ALBU_BOVIN Serum albumin OS=Bos taurus OX=9913 GN=ALB PE=1 SV=4;;tr|A0A140T897|A0A140T897_BOVIN Serum albumin OS=Bos taurus OX=9913 GN=ALB PE=4 SV=1;tr|A0A3Q1LNN7|A0A3Q1LNN7_BOVIN Serum albumin OS=Bos taurus OX=9913 GN=ALB PE=4 SV=1										ALB	0.289601	1.092	2.30136e+10	2.95982e+09	2.0992e+10	1.82208e+09	2.60218e+10	1.9112e+10	2.308e+10	2.571e+10	2.1144e+10	1.8952e+10	2.2614e+10	2.2442e+10	1.996e+10	52	52	72.7	69.293	0	323.31	1181
A0A3S5ZPN6	A0A3S5ZPN6	tr|A0A3S5ZPN6|A0A3S5ZPN6_BOVIN Scavenger receptor class B member 2 OS=Bos taurus OX=9913 GN=SCARB2 PE=1 SV=1										SCARB2	0.289687	-1.60829	1.0986e+07	5.84103e+06	1.50395e+07	3.72975e+06	1.08343e+07	8.8548e+06	1.6702e+07	1.6101e+07	2.43792e+06	1.4409e+07	1.0142e+07	1.6786e+07	1.8821e+07	4	4	9.2	54.012	0	6.3978	13
Q2KII5;A0A452DJK3;F2Z4E8;F2Z4F9;P62808;Q2M2T1;Q32S29;Q32L48;G3MWH4;A0A3Q1M4L6;G5E6I9;G3N011;E1B7N8;G3N080;E1BDE9;G3MYB1	Q2KII5;A0A452DJK3;F2Z4E8;F2Z4F9;P62808;Q2M2T1;Q32S29;Q32L48;G3MWH4;A0A3Q1M4L6;G5E6I9;G3N011;E1B7N8;G3N080;E1BDE9;G3MYB1;A6QQ28;F1MJU1;E1BL10;G3MZR4;G3N0F3;G3N3L9;G3N1R5;A0A3Q1MQN3;G3N0M9;F1MUU9;G3MXT2;E1BL49;A0A3Q1M071;A0A3Q1MTT3;E1B896;E1B975;G3MXG7;A0A3Q1M6X1;E1BAA6;F1N5F3;G3N0L9;E1BPK0;G5E6E8;A0A3Q1LNX0;G3MXG1	tr|Q2KII5|Q2KII5_BOVIN Histone H2B OS=Bos taurus OX=9913 GN=HIST1H2BI PE=2 SV=1;tr|A0A452DJK3|A0A452DJK3_BOVIN Histone H2B OS=Bos taurus OX=9913 GN=HIST2H2BF PE=3 SV=1;tr|F2Z4E8|F2Z4E8_BOVIN Histone H2B OS=Bos taurus OX=9913 GN=HIST1H2BB PE=3 SV=1;tr|F2Z4F										HIST1H2BI	0.289766	-1.15928	5.18612e+08	1.1483e+08	5.953e+08	9.68037e+07	4.8567e+08	6.782e+08	5.9316e+08	4.0399e+08	4.3204e+08	5.7201e+08	5.5396e+08	7.3664e+08	5.1859e+08	6	0	41.3	13.936	0	222.42	81
P61585	P61585	sp|P61585|RHOA_BOVIN Transforming protein RhoA OS=Bos taurus OX=9913 GN=RHOA PE=1 SV=1										RHOA	0.289991	-1.22246	1.50821e+07	4.58271e+06	1.77523e+07	1.8324e+06	2.02582e+07	1.2369e+07	8.7865e+06	1.58e+07	1.8197e+07	1.56e+07	1.813e+07	2.0004e+07	1.7275e+07	5	1	23.8	21.768	0	2.8649	10
E1BES2	E1BES2	tr|E1BES2|E1BES2_BOVIN Choline dehydrogenase OS=Bos taurus OX=9913 GN=CHDH PE=3 SV=1										CHDH	0.290339	1.54511	3.99475e+06	2.97401e+06	2.20322e+06	744755	3.16484e+06	3.9852e+06	9.0235e+06	1.3403e+06	2.4599e+06	1.9608e+06	1.516e+06	2.0761e+06	3.26e+06	5	5	13	65.517	0	9.9691	7
Q2KJ25	Q2KJ25	sp|Q2KJ25|PSD12_BOVIN 26S proteasome non-ATPase regulatory subunit 12 OS=Bos taurus OX=9913 GN=PSMD12 PE=2 SV=3										PSMD12	0.290481	1.64659	8.82296e+06	2.08709e+06	6.63247e+06	3.64002e+06	1.0946e+07	6.1639e+06	1.0297e+07	9.6254e+06	7.0825e+06	7.9951e+06	7.913e+06	9.3581e+06	1.2637e+06	7	7	14.5	53.052	0	42.156	23
F1MSZ6;A0A3Q1MS55;A0A3Q1NJR8;P41361;CON__P41361	F1MSZ6;A0A3Q1MS55;A0A3Q1NJR8;P41361;CON__P41361	tr|F1MSZ6|F1MSZ6_BOVIN Antithrombin-III OS=Bos taurus OX=9913 GN=SERPINC1 PE=3 SV=2;tr|A0A3Q1MS55|A0A3Q1MS55_BOVIN Antithrombin-III OS=Bos taurus OX=9913 GN=SERPINC1 PE=3 SV=1;tr|A0A3Q1NJR8|A0A3Q1NJR8_BOVIN Antithrombin-III OS=Bos taurus OX=9913 GN=SERPINC										SERPINC1	0.290677	1.10356	2.74377e+08	4.22599e+07	2.47205e+08	2.38263e+07	3.39986e+08	2.5453e+08	2.8729e+08	2.6173e+08	2.2835e+08	2.2841e+08	2.4844e+08	2.3155e+08	2.8042e+08	14	14	30.1	48.856	0	110.02	97
Q32PA8	Q32PA8	sp|Q32PA8|AAMDC_BOVIN Mth938 domain-containing protein OS=Bos taurus OX=9913 GN=AAMDC PE=2 SV=1										AAMDC	0.290828	1.25078	4.10324e+07	9.85628e+06	3.34235e+07	9.84797e+06	5.03609e+07	5.2804e+07	3.5506e+07	3.0881e+07	3.561e+07	3.7357e+07	3.5962e+07	4.1325e+07	1.905e+07	6	6	56.6	13.388	0	24.749	29
Q3T0I4	Q3T0I4	sp|Q3T0I4|THOC4_BOVIN THO complex subunit 4 OS=Bos taurus OX=9913 GN=ALYREF PE=2 SV=1										ALYREF	0.292264	-1.44997	3.9146e+06	1.79968e+06	5.40848e+06	2.15865e+06	5.54786e+06	4.0281e+06	5.724e+06	2.7187e+06	1.55432e+06	5.2193e+06	8.38031e+06	3.2297e+06	4.8046e+06	4	4	24.9	26.953	0	22.019	16
P27214;F1MUN7;F1MD66	P27214;F1MUN7;F1MD66	sp|P27214|ANX11_BOVIN Annexin A11 OS=Bos taurus OX=9913 GN=ANXA11 PE=1 SV=1;tr|F1MUN7|F1MUN7_BOVIN Annexin OS=Bos taurus OX=9913 GN=ANXA11 PE=3 SV=3;tr|F1MD66|F1MD66_BOVIN Annexin OS=Bos taurus OX=9913 GN=ANXA11 PE=3 SV=3										ANXA11	0.292641	1.40293	1.43849e+07	5.42319e+06	1.0563e+07	4.47799e+06	2.20886e+07	1.0797e+07	1.7267e+07	8.3728e+06	1.3399e+07	9.6879e+06	1.288e+07	1.4989e+07	4.695e+06	9	7	19.9	54.018	0	16.439	21
Q3T0M7	Q3T0M7	sp|Q3T0M7|RANG_BOVIN Ran-specific GTPase-activating protein OS=Bos taurus OX=9913 GN=RANBP1 PE=2 SV=1										RANBP1	0.29267	-1.30049	1.07962e+07	4.337e+06	1.36792e+07	3.69952e+06	1.78832e+07	1.0535e+07	7.4895e+06	7.0595e+06	1.1014e+07	1.6725e+07	1.3195e+07	8.639e+06	1.6158e+07	5	5	26.2	23.712	0	12.431	16
A5PKG2	A5PKG2	tr|A5PKG2|A5PKG2_BOVIN PAIP1 protein OS=Bos taurus OX=9913 GN=PAIP1 PE=2 SV=1										PAIP1	0.292754	1.13409	2.91905e+06	413080	2.58528e+06	450257	2.80876e+06	2.8287e+06	3.1783e+06	3.4344e+06	2.3451e+06	2.995e+06	2.7028e+06	1.9425e+06	2.7008e+06	2	2	5.2	45.603	0	3.031	5
P25285	P25285	sp|P25285|GCST_BOVIN Aminomethyltransferase, mitochondrial OS=Bos taurus OX=9913 GN=AMT PE=1 SV=1										AMT	0.295049	-1.30766	2.31447e+07	9.35414e+06	2.93435e+07	9.43453e+06	1.85164e+07	1.497e+07	1.5777e+07	3.4652e+07	3.1808e+07	2.4862e+07	2.3757e+07	2.5293e+07	4.3462e+07	7	7	19.4	42.868	0	11.196	37
A0A3Q1NKK7;Q3SZB3;F6PR67	A0A3Q1NKK7;Q3SZB3;F6PR67	tr|A0A3Q1NKK7|A0A3Q1NKK7_BOVIN Mitochondrial import inner membrane translocase subunit TIM50 OS=Bos taurus OX=9913 GN=TIMM50 PE=3 SV=1;sp|Q3SZB3|TIM50_BOVIN Mitochondrial import inner membrane translocase subunit TIM50 OS=Bos taurus OX=9913 GN=TIMM50 PE=2										TIMM50	0.295943	-1.54384	5.55909e+06	3.88703e+06	7.08433e+06	1.46184e+06	2.30926e+06	2.0017e+06	1.1558e+07	6.6363e+06	5.2902e+06	5.3532e+06	6.8255e+06	7.2525e+06	8.9061e+06	4	4	13.7	39.602	0	8.9227	10
F1MF22;Q5I598;A0A3Q1M8J1;A0A3Q1NGK6	F1MF22;Q5I598;A0A3Q1M8J1;A0A3Q1NGK6	tr|F1MF22|F1MF22_BOVIN Methylenetetrahydrofolate reductase OS=Bos taurus OX=9913 GN=MTHFR PE=3 SV=2;sp|Q5I598|MTHR_BOVIN Methylenetetrahydrofolate reductase OS=Bos taurus OX=9913 GN=MTHFR PE=2 SV=1;tr|A0A3Q1M8J1|A0A3Q1M8J1_BOVIN Methylenetetrahydrofolate r										MTHFR	0.296924	-1.40604	5.40414e+06	2.22142e+06	6.94388e+06	1.33857e+06	7.40054e+06	1.82088e+06	7.0409e+06	5.7207e+06	5.0377e+06	5.3891e+06	8.4161e+06	6.3578e+06	7.6125e+06	5	5	8.9	70.815	0	11.285	9
Q5E9D6;A0A452DHL8	Q5E9D6;A0A452DHL8	sp|Q5E9D6|HDHD3_BOVIN Haloacid dehalogenase-like hydrolase domain-containing protein 3 OS=Bos taurus OX=9913 GN=HDHD3 PE=2 SV=1;tr|A0A452DHL8|A0A452DHL8_BOVIN Haloacid dehalogenase-like hydrolase domain-containing protein 3 OS=Bos taurus OX=9913 GN=HDHD3 P										HDHD3	0.297022	-1.13891	4.04607e+06	744319	4.5866e+06	702968	4.93904e+06	3.9165e+06	4.6755e+06	3.4832e+06	3.2161e+06	5.2384e+06	4.0328e+06	5.1484e+06	3.9268e+06	5	5	26.7	27.882	0	16.744	15
A4IFJ8	A4IFJ8	tr|A4IFJ8|A4IFJ8_BOVIN ACTL6A protein OS=Bos taurus OX=9913 GN=ACTL6A PE=2 SV=1										ACTL6A	0.297199	1.66093	2.98695e+06	1.28921e+06	1.94352e+06	1.42092e+06	896908	3.2639e+06	3.2869e+06	3.04765e+06	4.4394e+06	669860	3.9671e+06	1.39718e+06	1.73995e+06	3	3	8.9	47.444	0	3.5831	4
A0A3Q1MBF3	A0A3Q1MBF3	tr|A0A3Q1MBF3|A0A3Q1MBF3_BOVIN Uncharacterized protein OS=Bos taurus OX=9913 GN=LOC100140261 PE=4 SV=1										LOC100140261	0.297318	1.24915	6.03035e+08	1.44846e+08	4.92067e+08	1.77704e+08	5.46596e+08	7.6165e+08	5.9553e+08	3.9595e+08	7.1545e+08	4.2369e+08	7.4594e+08	4.6415e+08	3.3449e+08	18	0	49.5	42.541	0	64.032	74
F1N582	F1N582	tr|F1N582|F1N582_BOVIN Odr-4 GPCR localization factor homolog OS=Bos taurus OX=9913 GN=ODR4 PE=4 SV=1										ODR4	0.297329	1.63932	3.0983e+06	1.02503e+06	2.42742e+06	1.86695e+06	4.57424e+06	2.08866e+06	2.4955e+06	2.6043e+06	3.7288e+06	3.7336e+06	4.3234e+06	706373	946311	6	6	14.1	50.98	0	8.5952	7
F1MS94;A0A3Q1ML77	F1MS94;A0A3Q1ML77	tr|F1MS94|F1MS94_BOVIN Cold shock domain containing E1 OS=Bos taurus OX=9913 GN=CSDE1 PE=4 SV=1;tr|A0A3Q1ML77|A0A3Q1ML77_BOVIN Cold shock domain containing E1 OS=Bos taurus OX=9913 GN=CSDE1 PE=4 SV=1										CSDE1	0.297344	-1.28075	5.64934e+06	2.56012e+06	6.836e+06	1.22981e+06	5.3433e+06	1.0009e+07	3.4299e+06	5.2365e+06	4.228e+06	6.9954e+06	6.9306e+06	8.20411e+06	5.2139e+06	7	7	12.6	85.803	0	18.327	24
A0JN52;A0A3Q1MEK5	A0JN52;A0A3Q1MEK5	sp|A0JN52|SF3B3_BOVIN Splicing factor 3B subunit 3 OS=Bos taurus OX=9913 GN=SF3B3 PE=2 SV=1;tr|A0A3Q1MEK5|A0A3Q1MEK5_BOVIN Splicing factor 3B subunit 3 OS=Bos taurus OX=9913 GN=SF3B3 PE=4 SV=1										SF3B3	0.297619	-1.70507	5.66595e+06	3.14109e+06	7.74662e+06	1.46864e+06	5.25588e+06	909568	6.5664e+06	9.638e+06	5.9599e+06	7.1285e+06	5.9607e+06	9.017e+06	8.8803e+06	8	8	8.5	135.58	0	15.425	17
Q3ZCH0	Q3ZCH0	sp|Q3ZCH0|GRP75_BOVIN Stress-70 protein, mitochondrial OS=Bos taurus OX=9913 GN=HSPA9 PE=2 SV=1										HSPA9	0.298478	-1.16356	4.85786e+08	1.22947e+08	5.52057e+08	4.39505e+07	6.6996e+08	4.5919e+08	3.2565e+08	4.9681e+08	4.7732e+08	5.5101e+08	5.5286e+08	4.9836e+08	6.06e+08	28	28	43	73.741	0	323.31	233
Q08DZ3	Q08DZ3	sp|Q08DZ3|ELMD2_BOVIN ELMO domain-containing protein 2 OS=Bos taurus OX=9913 GN=ELMOD2 PE=1 SV=1										ELMOD2	0.298723	-1.5609	1.13514e+06	400232	2.1684e+06	1.85344e+06	1.217e+06	1.2357e+06	810910	1.7104e+06	701689	1.1689e+06	1.9071e+06	744095	4.8535e+06	1	1	3.1	34.83	0.0046327	2.0095	1
A7YY55	A7YY55	sp|A7YY55|HACD3_BOVIN Very-long-chain (3R)-3-hydroxyacyl-CoA dehydratase 3 OS=Bos taurus OX=9913 GN=HACD3 PE=2 SV=1										HACD3	0.299242	1.16039	7.60113e+07	1.70173e+07	6.50103e+07	1.17385e+07	5.70965e+07	7.1512e+07	7.8891e+07	1.0303e+08	6.9527e+07	8.1801e+07	6.3604e+07	5.4959e+07	5.9677e+07	6	6	13.3	43.133	0	71.75	48
Q58D91;G5E5E9;A0A3Q1LJI0	Q58D91;G5E5E9;A0A3Q1LJI0	sp|Q58D91|CAR19_BOVIN Caspase recruitment domain-containing protein 19 OS=Bos taurus OX=9913 GN=CARD19 PE=2 SV=1;tr|G5E5E9|G5E5E9_BOVIN Caspase recruitment domain-containing protein 19 OS=Bos taurus OX=9913 GN=CARD19 PE=4 SV=1;tr|A0A3Q1LJI0|A0A3Q1LJI0_BOVI										CARD19	0.299519	-1.82486	1.86821e+06	764757	5.37285e+06	6.92622e+06	2.516e+06	1.04126e+06	2.635e+06	1.0869e+06	2.0619e+06	1.528e+06	2.715e+06	1.5204e+06	1.5728e+07	1	1	7.1	20.559	0	2.9906	3
Q9TU03;A0A452DIS6	Q9TU03;A0A452DIS6	sp|Q9TU03|GDIR2_BOVIN Rho GDP-dissociation inhibitor 2 OS=Bos taurus OX=9913 GN=ARHGDIB PE=2 SV=3;tr|A0A452DIS6|A0A452DIS6_BOVIN Rho GDP-dissociation inhibitor 2 OS=Bos taurus OX=9913 GN=ARHGDIB PE=4 SV=1										ARHGDIB	0.299531	-1.11434	1.91166e+07	2.93451e+06	2.12192e+07	2.64701e+06	2.27522e+07	1.8637e+07	2.1025e+07	1.809e+07	1.5079e+07	2.2568e+07	2.4264e+07	1.8649e+07	1.9396e+07	3	3	25.5	22.793	0	27.294	39
Q3T0N3	Q3T0N3	sp|Q3T0N3|TMCO1_BOVIN Calcium load-activated calcium channel OS=Bos taurus OX=9913 GN=TMCO1 PE=2 SV=1										TMCO1	0.299618	-2.56777	4.0476e+06	3.59479e+06	9.81185e+06	9.88642e+06	987349	4.3143e+06	5.2306e+06	9.3002e+06	405550	6.423e+06	7.4268e+06	2.4087e+07	1.3106e+06	3	3	16.5	21.175	0	5.0703	9
Q3ZC30;P19217	Q3ZC30;P19217	tr|Q3ZC30|Q3ZC30_BOVIN Sulfotransferase OS=Bos taurus OX=9913 GN=SULT1E1 PE=2 SV=1;sp|P19217|ST1E1_BOVIN Sulfotransferase 1E1 OS=Bos taurus OX=9913 GN=SULT1E1 PE=1 SV=1										SULT1E1	0.300428	-2.25117	4.51211e+07	2.4361e+07	6.75788e+07	1.344e+07	6.24934e+07	2.34297e+06	5.0788e+07	5.7743e+07	5.2238e+07	7.85621e+07	6.7172e+07	4.8778e+07	7.5803e+07	3	3	11.2	34.66	0	4.8544	10
Q3SWX1	Q3SWX1	sp|Q3SWX1|CNPY4_BOVIN Protein canopy homolog 4 OS=Bos taurus OX=9913 GN=CNPY4 PE=2 SV=1										CNPY4	0.300976	2.44881	7.30347e+06	1.12766e+07	1.51766e+06	1.16671e+06	2.72963e+07	3.8419e+06	819761	3.7695e+06	789946	3.1882e+06	810706	630341	1.44138e+06	2	2	8.8	27.368	0	5.5648	11
A0A3Q1M5D7;Q17QE6	A0A3Q1M5D7;Q17QE6	tr|A0A3Q1M5D7|A0A3Q1M5D7_BOVIN NifU_N domain-containing protein OS=Bos taurus OX=9913 GN=LOC533308 PE=3 SV=1;tr|Q17QE6|Q17QE6_BOVIN Iron-sulfur cluster assembly enzyme OS=Bos taurus OX=9913 GN=ISCU PE=2 SV=1										LOC533308	0.301403	-1.26916	3.1149e+06	912658	3.87788e+06	1.02216e+06	3.68313e+06	1.61665e+06	3.9879e+06	3.1573e+06	3.1295e+06	3.6361e+06	3.8115e+06	2.8023e+06	5.2616e+06	2	2	10.4	17.421	0.0077947	1.8766	4
Q5E984;A0A452DID1	Q5E984;A0A452DID1	sp|Q5E984|TCTP_BOVIN Translationally-controlled tumor protein OS=Bos taurus OX=9913 GN=TPT1 PE=2 SV=1;tr|A0A452DID1|A0A452DID1_BOVIN Translationally-controlled tumor protein OS=Bos taurus OX=9913 GN=TPT1 PE=3 SV=1										TPT1	0.301778	1.97022	5.40006e+07	3.03005e+07	3.70299e+07	3.49019e+07	9.99221e+07	4.3012e+07	1.685e+07	4.9618e+07	6.0601e+07	4.9202e+07	1.0658e+07	8.094e+07	7.3196e+06	3	3	19.8	19.581	0	76.725	24
F1N0S9	F1N0S9	tr|F1N0S9|F1N0S9_BOVIN Family with sequence similarity 98 member A OS=Bos taurus OX=9913 GN=FAM98A PE=4 SV=3										FAM98A	0.301857	1.41685	1.82862e+06	245009	1.48313e+06	756514	1.69458e+06	1.494e+06	2.1108e+06	2.003e+06	1.8407e+06	1.46387e+06	469239	1.7214e+06	2.278e+06	2	2	5.2	55.329	0	3.4972	10
A0A3Q1NBQ9;A5D7E6;A0A3Q1NA52;F6QCC9	A0A3Q1NBQ9;A5D7E6;A0A3Q1NA52;F6QCC9	tr|A0A3Q1NBQ9|A0A3Q1NBQ9_BOVIN Tetraspanin OS=Bos taurus OX=9913 GN=CD82 PE=1 SV=1;tr|A5D7E6|A5D7E6_BOVIN Tetraspanin OS=Bos taurus OX=9913 GN=CD82 PE=1 SV=1;tr|A0A3Q1NA52|A0A3Q1NA52_BOVIN Tetraspanin OS=Bos taurus OX=9913 GN=CD82 PE=1 SV=1;tr|F6QCC9|F6QCC										CD82	0.302372	-1.33797	3.88462e+06	1.66437e+06	4.9351e+06	1.33771e+06	2.30926e+06	2.13673e+06	6.1024e+06	4.5211e+06	4.3536e+06	3.7029e+06	5.9352e+06	6.2392e+06	3.8631e+06	2	2	8.3	29.863	0	4.1335	9
Q5EA68;A0A452DI19;A0A3Q1LNM8;A0A3Q1NGK0;Q2KHX4	Q5EA68;A0A452DI19;A0A3Q1LNM8;A0A3Q1NGK0;Q2KHX4;A0A3Q1NCI5	sp|Q5EA68|S61A1_BOVIN Protein transport protein Sec61 subunit alpha isoform 1 OS=Bos taurus OX=9913 GN=SEC61A1 PE=2 SV=3;tr|A0A452DI19|A0A452DI19_BOVIN Protein transport protein Sec61 subunit alpha isoform 1 OS=Bos taurus OX=9913 GN=SEC61A1 PE=3 SV=1;tr|A0										SEC61A1	0.302805	-1.11714	1.03557e+08	1.18711e+07	1.16653e+08	2.23816e+07	9.58118e+07	9.22619e+07	1.0713e+08	1.2233e+08	1.0025e+08	1.1346e+08	1.4719e+08	9.3331e+07	1.1263e+08	6	6	12.2	52.224	0	11.116	36
A0A3Q1MVZ1;F1MU08;P18493	A0A3Q1MVZ1;F1MU08;P18493	tr|A0A3Q1MVZ1|A0A3Q1MVZ1_BOVIN Poly [ADP-ribose] polymerase OS=Bos taurus OX=9913 GN=PARP1 PE=4 SV=1;tr|F1MU08|F1MU08_BOVIN Poly [ADP-ribose] polymerase OS=Bos taurus OX=9913 GN=PARP1 PE=4 SV=2;sp|P18493|PARP1_BOVIN Poly [ADP-ribose] polymerase 1 OS=Bos ta										PARP1	0.303099	1.16002	1.71545e+07	3.6095e+06	1.47287e+07	2.65761e+06	1.99945e+07	1.3668e+07	2.1968e+07	1.5214e+07	1.4928e+07	1.6601e+07	1.4079e+07	1.6991e+07	1.1244e+07	9	9	11.7	114.65	0	14.572	31
O18968	O18968	sp|O18968|CXB1_BOVIN Gap junction beta-1 protein OS=Bos taurus OX=9913 GN=GJB1 PE=2 SV=1										GJB1	0.303122	1.10953	2.52352e+07	2.04926e+06	2.30027e+07	4.56791e+06	2.68552e+07	2.5168e+07	2.7477e+07	2.4324e+07	2.2352e+07	2.2856e+07	2.1033e+07	1.8748e+07	2.9374e+07	4	4	10.2	32.082	0	11.461	22
Q2KIZ3;A0A452DJE5	Q2KIZ3;A0A452DJE5	sp|Q2KIZ3|MCEE_BOVIN Methylmalonyl-CoA epimerase, mitochondrial OS=Bos taurus OX=9913 GN=MCEE PE=2 SV=1;tr|A0A452DJE5|A0A452DJE5_BOVIN Methylmalonyl-CoA epimerase, mitochondrial OS=Bos taurus OX=9913 GN=MCEE PE=4 SV=1										MCEE	0.303239	-1.13684	1.96678e+07	1.99483e+06	2.27815e+07	5.96459e+06	2.30011e+07	1.914e+07	1.7717e+07	1.9663e+07	1.8818e+07	1.9661e+07	2.0835e+07	1.8976e+07	3.1654e+07	1	1	7.4	18.513	0	4.1922	13
Q32LQ1;F1N0Z6;A0A3Q1MKV8	Q32LQ1;F1N0Z6;A0A3Q1MKV8	sp|Q32LQ1|PKHO2_BOVIN Pleckstrin homology domain-containing family O member 2 OS=Bos taurus OX=9913 GN=PLEKHO2 PE=2 SV=1;tr|F1N0Z6|F1N0Z6_BOVIN Pleckstrin homology domain-containing family O member 2 OS=Bos taurus OX=9913 GN=PLEKHO2 PE=4 SV=3;tr|A0A3Q1MKV8										PLEKHO2	0.30354	1.5776	2.86568e+06	1.34357e+06	1.91089e+06	1.41924e+06	975985	2.2087e+06	3.3875e+06	4.5474e+06	3.2088e+06	921516	1.4058e+06	4.0168e+06	1.29943e+06	1	1	2.4	54.118	0	2.8337	4
O46375;A0A3Q1MRM2	O46375;A0A3Q1MRM2	sp|O46375|TTHY_BOVIN Transthyretin OS=Bos taurus OX=9913 GN=TTR PE=1 SV=1;tr|A0A3Q1MRM2|A0A3Q1MRM2_BOVIN Transthyretin OS=Bos taurus OX=9913 GN=TTR PE=3 SV=1										TTR	0.303964	1.87435	1.17321e+07	1.06173e+07	6.11413e+06	3.62928e+06	3.85848e+06	9.5825e+06	3.0239e+07	5.7866e+06	9.1941e+06	7.9872e+06	9.57811e+06	1.23592e+06	5.6553e+06	3	3	25.9	15.727	0	13.943	15
Q2TBR3;A0A3Q1MQB1	Q2TBR3;A0A3Q1MQB1;F1N7I0	tr|Q2TBR3|Q2TBR3_BOVIN SET nuclear oncogene OS=Bos taurus OX=9913 GN=SET PE=2 SV=1;tr|A0A3Q1MQB1|A0A3Q1MQB1_BOVIN Uncharacterized protein OS=Bos taurus OX=9913 GN=LOC782688 PE=3 SV=1										SET	0.304005	-1.21968	5.09567e+07	1.48908e+07	5.97787e+07	5.59957e+06	6.83056e+07	5.1508e+07	2.7414e+07	5.656e+07	5.0996e+07	5.7355e+07	6.1955e+07	5.3444e+07	6.6361e+07	5	5	24.2	32.117	0	55.296	28
A0A3Q1N173	A0A3Q1N173	tr|A0A3Q1N173|A0A3Q1N173_BOVIN Uncharacterized protein OS=Bos taurus OX=9913 PE=4 SV=1											0.305386	1.90694	6.43918e+06	1.62686e+06	4.86608e+06	2.98675e+06	5.11641e+06	5.5011e+06	7.4647e+06	8.8093e+06	5.3044e+06	6.4971e+06	5.551e+06	6.9447e+06	471531	4	4	10.5	40.016	0	8.056	17
G3N1L5;F1MD15	G3N1L5;F1MD15	tr|G3N1L5|G3N1L5_BOVIN Na(+)/H(+) exchange regulatory cofactor NHE-RF OS=Bos taurus OX=9913 GN=SLC9A3R2 PE=4 SV=2;tr|F1MD15|F1MD15_BOVIN SLC9A3 regulator 2 OS=Bos taurus OX=9913 GN=SLC9A3R2 PE=4 SV=1										SLC9A3R2	0.305927	-1.11037	2.25987e+07	3.00509e+06	2.51438e+07	3.73454e+06	2.27885e+07	2.0142e+07	2.3051e+07	2.7261e+07	1.9751e+07	2.9007e+07	2.5825e+07	2.0032e+07	2.5711e+07	10	10	37.7	37.465	0	31.856	35
A0A3Q1LHP8;Q5EA43;A0A140T855	A0A3Q1LHP8;Q5EA43;A0A140T855	tr|A0A3Q1LHP8|A0A3Q1LHP8_BOVIN Sidoreflexin OS=Bos taurus OX=9913 GN=SFXN2 PE=3 SV=1;sp|Q5EA43|SFXN2_BOVIN Sideroflexin-2 OS=Bos taurus OX=9913 GN=SFXN2 PE=2 SV=2;tr|A0A140T855|A0A140T855_BOVIN Sidoreflexin OS=Bos taurus OX=9913 GN=SFXN2 PE=3 SV=1										SFXN2	0.306008	-1.78567	6.43031e+06	4.06058e+06	9.54357e+06	4.158e+06	4.98133e+06	993719	7.162e+06	6.7845e+06	1.223e+07	1.2878e+07	6.7106e+06	5.2557e+06	1.333e+07	3	3	11.6	33.846	0	5.2946	7
A5PJC5	A5PJC5	tr|A5PJC5|A5PJC5_BOVIN MLYCD protein OS=Bos taurus OX=9913 GN=MLYCD PE=2 SV=1										MLYCD	0.306274	-1.20181	5.03028e+07	1.26964e+07	6.00382e+07	1.37741e+07	4.32081e+07	4.7947e+07	3.4229e+07	6.4614e+07	6.1516e+07	7.7099e+07	5.3504e+07	6.4262e+07	4.5288e+07	6	6	15.6	55.415	0	49.096	48
F1MXW1	F1MXW1	tr|F1MXW1|F1MXW1_BOVIN Cytochrome P450 family 2 subfamily W member 1 OS=Bos taurus OX=9913 GN=CYP2W1 PE=3 SV=3										CYP2W1	0.306752	-8.56622	612171	1.08766e+06	1.7196e+07	3.38119e+07	13010.6	497045	12380	16886	2.52154e+06	18595	389252	6.7913e+07	463098	1	1	1.4	54.059	0.0043218	2.0513	2
G3N2K4;E1BDY3;A0A3Q1LL67;A0A3Q1LJT3	G3N2K4;E1BDY3;A0A3Q1LL67;A0A3Q1LJT3	tr|G3N2K4|G3N2K4_BOVIN Golgi glycoprotein 1 OS=Bos taurus OX=9913 GN=GLG1 PE=1 SV=2;tr|E1BDY3|E1BDY3_BOVIN Golgi glycoprotein 1 OS=Bos taurus OX=9913 GN=GLG1 PE=1 SV=3;tr|A0A3Q1LL67|A0A3Q1LL67_BOVIN Golgi glycoprotein 1 OS=Bos taurus OX=9913 GN=GLG1 PE=1 S										GLG1	0.306878	-1.37698	2.10916e+06	926562	2.72098e+06	693691	1.87051e+06	1.9234e+06	848398	3.3599e+06	2.5436e+06	3.3685e+06	2.9102e+06	2.8676e+06	1.7376e+06	4	4	4.2	121.2	0	10.851	12
Q3MHM6;F1MM34;A0A3Q1MLR1;A0A3Q1M9M0;A0A3Q1M0V1	Q3MHM6;F1MM34;A0A3Q1MLR1;A0A3Q1M9M0;A0A3Q1M0V1;G3N2U8;A6QPC5;G3N018	sp|Q3MHM6|CTNA1_BOVIN Catenin alpha-1 OS=Bos taurus OX=9913 GN=CTNNA1 PE=2 SV=1;tr|F1MM34|F1MM34_BOVIN Catenin alpha-1 OS=Bos taurus OX=9913 GN=CTNNA1 PE=4 SV=2;tr|A0A3Q1MLR1|A0A3Q1MLR1_BOVIN Catenin alpha-1 OS=Bos taurus OX=9913 GN=CTNNA1 PE=4 SV=1;tr|A0A										CTNNA1	0.307115	-1.09813	4.6946e+07	2.52294e+06	5.2143e+07	9.49846e+06	4.71482e+07	4.8636e+07	4.4326e+07	5.0088e+07	4.4532e+07	4.9902e+07	5.348e+07	4.1118e+07	6.4072e+07	20	20	24.3	100.13	0	134.57	91
A5D7E2;A0A3Q1M445	A5D7E2;A0A3Q1M445	sp|A5D7E2|TM9S4_BOVIN Transmembrane 9 superfamily member 4 OS=Bos taurus OX=9913 GN=TM9SF4 PE=2 SV=2;tr|A0A3Q1M445|A0A3Q1M445_BOVIN Transmembrane 9 superfamily member OS=Bos taurus OX=9913 GN=TM9SF4 PE=3 SV=1										TM9SF4	0.307137	2.10992	1.76116e+07	1.92903e+06	1.39009e+07	9.7057e+06	1.85768e+07	1.6054e+07	2.0534e+07	1.6078e+07	1.6815e+07	1.4803e+07	1.5645e+07	2.4309e+07	846471	6	6	10.9	74.366	0	15.725	25
A0A3Q1MKC8;Q29S21;CON__Q3KNV1;CON__P08729	A0A3Q1MKC8;Q29S21;CON__Q3KNV1;CON__P08729	tr|A0A3Q1MKC8|A0A3Q1MKC8_BOVIN Keratin, type II cytoskeletal 7 OS=Bos taurus OX=9913 GN=KRT7 PE=1 SV=1;sp|Q29S21|K2C7_BOVIN Keratin, type II cytoskeletal 7 OS=Bos taurus OX=9913 GN=KRT7 PE=2 SV=1;;										KRT7	0.30777	1.52563	1.31962e+06	647453	892596	447079	789566	1.64394e+06	657472	2.2412e+06	1.2659e+06	928840	935505	1.3977e+06	308340	10	2	18.2	50.883	0	4.6007	5
A4FV48	A4FV48	sp|A4FV48|FADS2_BOVIN Acyl-CoA 6-desaturase OS=Bos taurus OX=9913 GN=FADS2 PE=2 SV=1										FADS2	0.307955	-1.62083	6.41577e+06	3.2345e+06	1.06391e+07	6.5216e+06	8.62086e+06	2.157e+06	9.70911e+06	3.8941e+06	7.6978e+06	5.7225e+06	4.5289e+06	1.4526e+07	1.7779e+07	2	2	5	52.532	0	5.0262	7
P80177;A0A3Q1MT60	P80177;A0A3Q1MT60	sp|P80177|MIF_BOVIN Macrophage migration inhibitory factor OS=Bos taurus OX=9913 GN=MIF PE=1 SV=6;tr|A0A3Q1MT60|A0A3Q1MT60_BOVIN Macrophage migration inhibitory factor OS=Bos taurus OX=9913 GN=MIF PE=1 SV=1										MIF	0.308072	1.25514	3.29621e+08	1.42445e+08	2.48137e+08	3.48633e+07	5.66657e+08	3.5024e+08	2.315e+08	2.167e+08	2.8301e+08	2.4373e+08	2.6536e+08	2.0143e+08	2.8203e+08	3	3	35.7	12.343	0	323.31	36
P62157;A0A452DIM7;A0A452DJ55;A0A3Q1M6C6;A0A3Q1LSI9;A0A3Q1MR28;F1MLH6	P62157;A0A452DIM7;A0A452DJ55;A0A3Q1M6C6;A0A3Q1LSI9;A0A3Q1MR28;F1MLH6	sp|P62157|CALM_BOVIN Calmodulin OS=Bos taurus OX=9913 GN=CALM PE=1 SV=2;tr|A0A452DIM7|A0A452DIM7_BOVIN Uncharacterized protein OS=Bos taurus OX=9913 GN=CALM3 PE=3 SV=1;tr|A0A452DJ55|A0A452DJ55_BOVIN Uncharacterized protein OS=Bos taurus OX=9913 GN=CALM1 PE										CALM	0.308566	-1.3477	1.71128e+08	6.40227e+07	2.1629e+08	4.63841e+07	1.77605e+08	2.1633e+08	6.6525e+07	2.2896e+08	1.6622e+08	2.7112e+08	1.5877e+08	2.0939e+08	2.2588e+08	8	8	39.6	16.837	0	165.17	77
A0A3Q1MDG3;A0A3Q1NJC9;Q0IID9;A0A3Q1LZC0;A0A3Q1NGW6;A0A3Q1MD37;A0A3Q1M473;Q2NKZ8	A0A3Q1MDG3;A0A3Q1NJC9;Q0IID9;A0A3Q1LZC0;A0A3Q1NGW6;A0A3Q1MD37;A0A3Q1M473;Q2NKZ8;F1MSV5	tr|A0A3Q1MDG3|A0A3Q1MDG3_BOVIN Glycerol kinase OS=Bos taurus OX=9913 GN=GK PE=3 SV=1;tr|A0A3Q1NJC9|A0A3Q1NJC9_BOVIN Glycerol kinase OS=Bos taurus OX=9913 GN=GK PE=3 SV=1;sp|Q0IID9|GLPK_BOVIN Glycerol kinase OS=Bos taurus OX=9913 GN=GK PE=2 SV=1;tr|A0A3Q1LZ										GK	0.308586	1.1871	5.91986e+07	1.79209e+07	4.82983e+07	4.75325e+06	8.55462e+07	6.8242e+07	5.2567e+07	3.9763e+07	4.9875e+07	4.9101e+07	5.4509e+07	4.62e+07	4.3383e+07	14	14	30.1	59.912	0	45.065	72
E1BMD6	E1BMD6	tr|E1BMD6|E1BMD6_BOVIN Uncharacterized protein OS=Bos taurus OX=9913 GN=LPP PE=1 SV=1										LPP	0.308628	-1.29775	1.08785e+07	3.33696e+06	1.47008e+07	6.83009e+06	1.63649e+07	1.1706e+07	8.733e+06	9.2765e+06	8.3121e+06	2.4414e+07	8.7433e+06	1.1586e+07	1.406e+07	10	8	19.4	65.715	0	26.329	27
F1MMF4	F1MMF4	tr|F1MMF4|F1MMF4_BOVIN Pro-apoptotic WT1 regulator OS=Bos taurus OX=9913 GN=PAWR PE=1 SV=3										PAWR	0.309182	-1.91415	1.91704e+06	1.92879e+06	2.30152e+06	657393	509139	3.8023e+06	4.2418e+06	599757	432208	2.68968e+06	1.51441e+06	2.0284e+06	2.9736e+06	4	4	20.1	36.653	0	13.323	10
Q3MHP5;G3N2L0	Q3MHP5;G3N2L0	sp|Q3MHP5|DRG1_BOVIN Developmentally-regulated GTP-binding protein 1 OS=Bos taurus OX=9913 GN=DRG1 PE=2 SV=1;tr|G3N2L0|G3N2L0_BOVIN OBG-type G domain-containing protein OS=Bos taurus OX=9913 PE=4 SV=2										DRG1	0.30985	1.90839	2.09839e+06	387625	1.63607e+06	1.05922e+06	1.86275e+06	1.9185e+06	2.7361e+06	1.7851e+06	2.1895e+06	1.6948e+06	2.6117e+06	2.0873e+06	150493	3	3	11.7	40.542	0	8.2878	12
F6R6Q1	F6R6Q1;A0A3Q1MPJ2	tr|F6R6Q1|F6R6Q1_BOVIN FAD synthase OS=Bos taurus OX=9913 GN=FLAD1 PE=3 SV=1										FLAD1	0.310539	1.69477	4.48038e+06	1.39119e+06	3.31601e+06	2.14685e+06	4.3209e+06	5.1888e+06	4.8138e+06	2.207e+06	5.8714e+06	3.1309e+06	3.7546e+06	5.7939e+06	584637	6	6	13.5	54.272	0	22.729	19
P19660	P19660	sp|P19660|CTHL2_BOVIN Cathelicidin-2 OS=Bos taurus OX=9913 GN=CATHL2 PE=1 SV=2										CATHL2	0.31067	-1.21727	2.08003e+07	4.71682e+06	2.5851e+07	8.37671e+06	1.63706e+07	2.2188e+07	2.8308e+07	1.7823e+07	1.9312e+07	1.8973e+07	3.5452e+07	3.0291e+07	1.8688e+07	4	2	25.6	20.03	0	27.442	14
Q2KIY3	Q2KIY3	sp|Q2KIY3|WDFY1_BOVIN WD repeat and FYVE domain-containing protein 1 OS=Bos taurus OX=9913 GN=WDFY1 PE=2 SV=1										WDFY1	0.310939	2.00509	8.81209e+06	2.32361e+06	6.67084e+06	4.4079e+06	1.14624e+07	5.422e+06	8.1868e+06	8.5573e+06	1.0432e+07	7.049e+06	1.0913e+07	8.1997e+06	521661	5	5	15.9	46.28	0	6.2086	12
Q2T9Y6	Q2T9Y6	sp|Q2T9Y6|GSH0_BOVIN Glutamate--cysteine ligase regulatory subunit OS=Bos taurus OX=9913 GN=GCLM PE=2 SV=1										GCLM	0.311185	1.55043	5.61411e+06	2.10506e+06	4.11852e+06	2.60731e+06	7.19269e+06	2.72475e+06	5.1733e+06	4.8842e+06	8.09559e+06	7.1375e+06	5.2722e+06	2.8207e+06	1.24368e+06	2	2	8.8	30.533	0	6.2628	8
A0A3Q1LMM6;F6QTA8;A0A3Q1LWL5	A0A3Q1LMM6;F6QTA8;A0A3Q1LWL5;F1MC75;A6QLQ6;A0A3Q1M7B6	tr|A0A3Q1LMM6|A0A3Q1LMM6_BOVIN Parvin alpha OS=Bos taurus OX=9913 GN=PARVA PE=4 SV=1;tr|F6QTA8|F6QTA8_BOVIN Parvin alpha OS=Bos taurus OX=9913 GN=PARVA PE=4 SV=2;tr|A0A3Q1LWL5|A0A3Q1LWL5_BOVIN Parvin alpha OS=Bos taurus OX=9913 GN=PARVA PE=4 SV=1										PARVA	0.311749	-1.11302	2.87583e+07	4.09944e+06	3.19978e+07	4.86658e+06	3.15426e+07	2.3671e+07	3.1065e+07	3.2516e+07	2.4997e+07	3.0551e+07	3.0734e+07	2.771e+07	3.8996e+07	10	10	23.3	50.932	0	36.691	47
P62871;A0A3Q1LJU0	P62871;A0A3Q1LJU0	sp|P62871|GBB1_BOVIN Guanine nucleotide-binding protein G(I)/G(S)/G(T) subunit beta-1 OS=Bos taurus OX=9913 GN=GNB1 PE=1 SV=3;tr|A0A3Q1LJU0|A0A3Q1LJU0_BOVIN Guanine nucleotide-binding protein G(I)/G(S)/G(T) subunit beta-1 OS=Bos taurus OX=9913 GN=GNB1 PE=4										GNB1	0.312159	1.08739	1.00901e+08	1.36064e+07	9.23397e+07	7.49563e+06	1.17241e+08	1.006e+08	1.1163e+08	8.772e+07	8.7314e+07	1.0265e+08	9.2286e+07	8.9408e+07	8.50149e+07	7	4	24.4	37.377	0	43.428	55
A0A3Q1N381;A0A452DKP2	A0A3Q1N381;A0A452DKP2	tr|A0A3Q1N381|A0A3Q1N381_BOVIN PKS_ER domain-containing protein OS=Bos taurus OX=9913 GN=LOC100299281 PE=4 SV=1;tr|A0A452DKP2|A0A452DKP2_BOVIN PKS_ER domain-containing protein OS=Bos taurus OX=9913 GN=LOC100299281 PE=4 SV=1										LOC100299281	0.312431	1.1663	3.35891e+08	4.42815e+07	2.93633e+08	7.26813e+07	3.20934e+08	2.6592e+08	3.7626e+08	3.5105e+08	3.6529e+08	3.4532e+08	2.9107e+08	1.9173e+08	3.4641e+08	12	1	40.2	41.923	0	181.21	78
Q2NL36	Q2NL36	tr|Q2NL36|Q2NL36_BOVIN Diablo IAP-binding mitochondrial protein OS=Bos taurus OX=9913 GN=DIABLO PE=2 SV=1										DIABLO	0.312494	1.93769	1.23176e+07	3.57095e+06	9.22968e+06	6.31964e+06	1.40884e+07	1.5544e+07	1.3578e+07	6.3345e+06	1.2043e+07	1.3117e+07	1.4994e+07	7.93221e+06	875534	3	3	13.9	26.971	0	15.213	9
A5PK45;A0A3Q1N2V9	A5PK45;A0A3Q1N2V9	sp|A5PK45|GT251_BOVIN Procollagen galactosyltransferase 1 OS=Bos taurus OX=9913 GN=COLGALT1 PE=2 SV=1;tr|A0A3Q1N2V9|A0A3Q1N2V9_BOVIN Procollagen galactosyltransferase 1 OS=Bos taurus OX=9913 GN=COLGALT1 PE=4 SV=1										COLGALT1	0.312825	-2.10922	8.97257e+06	5.06528e+06	1.34235e+07	4.95404e+06	1.23894e+07	587762	1.1205e+07	1.2782e+07	7.8987e+06	1.3243e+07	2.0368e+07	8.925e+06	1.1158e+07	6	6	10.1	71.546	0	8.4964	24
A0A3Q1LKU3;A4FUC2;A0A3Q1LP65	A0A3Q1LKU3;A4FUC2;A0A3Q1LP65	tr|A0A3Q1LKU3|A0A3Q1LKU3_BOVIN Heterogeneous nuclear ribonucleoprotein U like 1 OS=Bos taurus OX=9913 GN=HNRNPUL1 PE=1 SV=1;tr|A4FUC2|A4FUC2_BOVIN HNRNPUL1 protein OS=Bos taurus OX=9913 GN=HNRNPUL1 PE=1 SV=1;tr|A0A3Q1LP65|A0A3Q1LP65_BOVIN Heterogeneous nuc										HNRNPUL1	0.312859	-1.62558	3.53835e+06	1.86576e+06	4.7218e+06	889129	4.73194e+06	641804	5.5281e+06	3.6288e+06	3.1611e+06	5.0551e+06	5.6669e+06	3.5581e+06	4.6071e+06	3	3	4.6	93.66	0	6.6036	8
P21793	P21793	sp|P21793|PGS2_BOVIN Decorin OS=Bos taurus OX=9913 GN=DCN PE=1 SV=2										DCN	0.313485	-1.66119	3.89995e+07	3.55366e+07	5.5516e+07	2.75328e+07	1.00861e+08	1.3517e+07	3.057e+07	3.2557e+07	1.7492e+07	8.2644e+07	7.3909e+07	2.3704e+07	4.1807e+07	5	5	16.9	39.879	0	41.064	38
Q3T140;Q32P85;A0A3Q1LPL0	Q3T140;Q32P85;A0A3Q1LPL0	sp|Q3T140|DLRB1_BOVIN Dynein light chain roadblock-type 1 OS=Bos taurus OX=9913 GN=DYNLRB1 PE=3 SV=1;sp|Q32P85|DLRB2_BOVIN Dynein light chain roadblock-type 2 OS=Bos taurus OX=9913 GN=DYNLRB2 PE=3 SV=1;tr|A0A3Q1LPL0|A0A3Q1LPL0_BOVIN Dynein light chain road										DYNLRB1	0.313701	1.64077	4.48468e+06	3.57211e+06	2.64405e+06	1.73869e+06	2.91204e+06	1.64777e+06	1.0718e+07	3.599e+06	3.5466e+06	3.00709e+06	4.9413e+06	1.06758e+06	1.56023e+06	2	2	21.9	10.99	0	7.0422	6
F1N719	F1N719	tr|F1N719|F1N719_BOVIN Serine/threonine-protein phosphatase OS=Bos taurus OX=9913 GN=PPP5C PE=3 SV=1										PPP5C	0.313708	-1.75809	3.60239e+06	1.80787e+06	4.95657e+06	914075	5.08529e+06	4.37e+06	458479	4.0814e+06	4.0168e+06	4.5809e+06	3.932e+06	5.24717e+06	6.0662e+06	6	6	14.4	56.881	0	9.327	13
F6R8L1;A0A3Q1LJK6;A0A3Q1LTS0	F6R8L1;A0A3Q1LJK6;A0A3Q1LTS0	tr|F6R8L1|F6R8L1_BOVIN Actin binding LIM protein family member 3 OS=Bos taurus OX=9913 GN=ABLIM3 PE=4 SV=1;tr|A0A3Q1LJK6|A0A3Q1LJK6_BOVIN Actin binding LIM protein family member 3 OS=Bos taurus OX=9913 GN=ABLIM3 PE=4 SV=1;tr|A0A3Q1LTS0|A0A3Q1LTS0_BOVIN Act										ABLIM3	0.313788	-1.89424	6.22045e+06	4.93296e+06	9.48552e+06	5.42494e+06	1.20072e+07	1.4319e+06	1.0534e+07	1.5391e+06	5.59e+06	3.9371e+06	1.2086e+07	6.143e+06	1.5776e+07	5	5	10.2	77.561	0	9.6404	10
A6QPD5	A6QPD5	tr|A6QPD5|A6QPD5_BOVIN UDP-glucuronosyltransferase OS=Bos taurus OX=9913 GN=LOC781988 PE=1 SV=1										LOC781988	0.313924	1.19063	8.91298e+08	2.59172e+08	7.27387e+08	9.06771e+07	6.15592e+08	6.5425e+08	1.2364e+09	9.34349e+08	1.0159e+09	6.0834e+08	8.2505e+08	7.19e+08	7.5716e+08	13	11	24.8	60.705	0	102.77	128
G3MZH4;F1MF68;A0A3Q1M952	G3MZH4;F1MF68;A0A3Q1M952	tr|G3MZH4|G3MZH4_BOVIN AP-1 complex subunit gamma OS=Bos taurus OX=9913 GN=AP1G1 PE=3 SV=2;tr|F1MF68|F1MF68_BOVIN AP-1 complex subunit gamma OS=Bos taurus OX=9913 GN=AP1G1 PE=3 SV=2;tr|A0A3Q1M952|A0A3Q1M952_BOVIN AP-1 complex subunit gamma OS=Bos taurus OX										AP1G1	0.314348	-1.12768	1.05124e+07	2.2507e+06	1.16775e+07	917908	8.83317e+06	8.2439e+06	1.3994e+07	1.0928e+07	1.0563e+07	1.2202e+07	1.1872e+07	1.2307e+07	1.0329e+07	6	5	6.6	87.855	0	6.8511	15
Q3T0V4	Q3T0V4;A0A3Q1M963	sp|Q3T0V4|RS11_BOVIN 40S ribosomal protein S11 OS=Bos taurus OX=9913 GN=RPS11 PE=2 SV=3										RPS11	0.315056	-1.09053	1.83922e+08	2.63329e+07	1.9948e+08	1.67062e+07	1.74603e+08	1.5993e+08	2.0533e+08	2.18e+08	1.6175e+08	1.9559e+08	1.8239e+08	2.2242e+08	1.9752e+08	12	12	56.3	18.431	0	43.506	88
E1BK71	E1BK71	tr|E1BK71|E1BK71_BOVIN Protein kinase C and casein kinase substrate in neurons 3 OS=Bos taurus OX=9913 GN=PACSIN3 PE=4 SV=3										PACSIN3	0.315134	1.08022	7.21777e+07	8.24975e+06	6.67413e+07	6.9967e+06	6.52964e+07	6.7981e+07	6.646e+07	8.467e+07	7.6481e+07	7.7233e+07	6.3035e+07	6.3235e+07	6.3462e+07	13	13	37.1	48.536	0	84.259	69
Q2TBX1;E1BEF1	Q2TBX1;E1BEF1	tr|Q2TBX1|Q2TBX1_BOVIN Cytokine induced protein 29 kDa OS=Bos taurus OX=9913 GN=CIP29 PE=1 SV=1;tr|E1BEF1|E1BEF1_BOVIN SAP domain-containing protein OS=Bos taurus OX=9913 PE=4 SV=2										CIP29	0.31547	-1.15225	9.48899e+06	1.30315e+06	1.11124e+07	2.81579e+06	1.08892e+07	7.9078e+06	1.0669e+07	8.5202e+06	9.4587e+06	9.127e+06	1.23e+07	8.5018e+06	1.4521e+07	4	4	23.3	23.627	0	21.118	18
G3MZZ6;P15246;A0A452DIC6	G3MZZ6;P15246;A0A452DIC6	tr|G3MZZ6|G3MZZ6_BOVIN Protein-L-isoaspartate O-methyltransferase OS=Bos taurus OX=9913 GN=PCMT1 PE=3 SV=2;sp|P15246|PIMT_BOVIN Protein-L-isoaspartate(D-aspartate) O-methyltransferase OS=Bos taurus OX=9913 GN=PCMT1 PE=1 SV=2;tr|A0A452DIC6|A0A452DIC6_BOVIN										PCMT1	0.31577	1.37831	2.55765e+07	5.25301e+06	2.07251e+07	1.0811e+07	2.87947e+07	2.3272e+07	3.1646e+07	1.7993e+07	2.6177e+07	1.9902e+07	3.4075e+07	2.1291e+07	7.6325e+06	4	4	15.4	30.252	0	24.087	18
Q56JX3;A0A452DIW3;G3MX45;A0A3Q1NJG8	Q56JX3;A0A452DIW3;G3MX45;A0A3Q1NJG8	sp|Q56JX3|RL31_BOVIN 60S ribosomal protein L31 OS=Bos taurus OX=9913 GN=RPL31 PE=2 SV=1;tr|A0A452DIW3|A0A452DIW3_BOVIN Neuronal PAS domain protein 2 OS=Bos taurus OX=9913 GN=NPAS2 PE=4 SV=1;tr|G3MX45|G3MX45_BOVIN Uncharacterized protein OS=Bos taurus OX=99										RPL31	0.315999	2.82248	5.18524e+07	2.29136e+07	3.77999e+07	2.55733e+07	4.17797e+07	4.0716e+07	8.9122e+07	5.7176e+07	3.0468e+07	4.3489e+07	4.804e+07	5.8972e+07	698650	2	2	14.4	14.463	0	9.2178	13
A7YY24;A6QP46	A7YY24;A6QP46	tr|A7YY24|A7YY24_BOVIN IGBP1 protein OS=Bos taurus OX=9913 GN=IGBP1 PE=1 SV=1;tr|A6QP46|A6QP46_BOVIN IGBP1 protein OS=Bos taurus OX=9913 GN=IGBP1 PE=2 SV=1										IGBP1	0.316124	1.43788	2.46227e+06	885780	1.91824e+06	1.13772e+06	1.67997e+06	2.1476e+06	2.1664e+06	3.9863e+06	2.3311e+06	779365	1.1072e+06	3.01e+06	2.7764e+06	2	2	10.1	38.993	0	6.9252	9
E1BE86	E1BE86	tr|E1BE86|E1BE86_BOVIN Copper chaperone for superoxide dismutase OS=Bos taurus OX=9913 GN=CCS PE=4 SV=1										CCS	0.316257	-1.15958	1.10264e+07	2.41272e+06	1.2662e+07	2.14372e+06	1.17797e+07	8.1182e+06	1.3543e+07	8.8629e+06	1.2828e+07	1.5423e+07	1.1661e+07	1.0438e+07	1.3126e+07	4	4	16.1	29.185	0	8.1347	15
G8JKX8;P35605	G8JKX8;P35605	tr|G8JKX8|G8JKX8_BOVIN Coatomer subunit beta OS=Bos taurus OX=9913 GN=COPB2 PE=1 SV=2;sp|P35605|COPB2_BOVIN Coatomer subunit beta OS=Bos taurus OX=9913 GN=COPB2 PE=1 SV=3										COPB2	0.316316	-1.07879	7.33886e+07	8.69078e+06	7.88932e+07	6.23147e+06	7.7791e+07	6.3978e+07	8.0599e+07	8.0647e+07	6.3928e+07	7.8221e+07	8.7518e+07	7.2677e+07	7.7157e+07	17	17	26.8	101.38	0	122.95	113
E1B7F4	E1B7F4	tr|E1B7F4|E1B7F4_BOVIN C-type lectin domain family 4 member G OS=Bos taurus OX=9913 GN=CLEC4G PE=4 SV=3										CLEC4G	0.316568	1.13336	2.81926e+07	3.98974e+06	2.5036e+07	4.99331e+06	3.22948e+07	2.7349e+07	2.8111e+07	2.2072e+07	3.1136e+07	2.3651e+07	3.132e+07	2.5857e+07	1.9316e+07	5	5	17.9	32.776	0	13.531	16
F1N036;Q27968;A0A3Q1MFB6	F1N036;Q27968;A0A3Q1MFB6	tr|F1N036|F1N036_BOVIN DnaJ homolog subfamily C member 3 OS=Bos taurus OX=9913 GN=DNAJC3 PE=4 SV=1;sp|Q27968|DNJC3_BOVIN DnaJ homolog subfamily C member 3 OS=Bos taurus OX=9913 GN=DNAJC3 PE=1 SV=1;tr|A0A3Q1MFB6|A0A3Q1MFB6_BOVIN DnaJ homolog subfamily C mem										DNAJC3	0.317147	-1.11963	2.87904e+07	3.60362e+06	3.24347e+07	6.05214e+06	2.93122e+07	2.3071e+07	3.3077e+07	2.8954e+07	2.9538e+07	2.7115e+07	3.9791e+07	3.498e+07	2.7853e+07	8	8	21	57.731	0	79.384	52
Q95M12;A0A140T8D4	Q95M12;A0A140T8D4	sp|Q95M12|LGMN_BOVIN Legumain OS=Bos taurus OX=9913 GN=LGMN PE=1 SV=1;tr|A0A140T8D4|A0A140T8D4_BOVIN Legumain OS=Bos taurus OX=9913 GN=LGMN PE=4 SV=1										LGMN	0.317465	1.15711	9.0363e+07	1.96238e+07	7.77245e+07	1.54361e+07	7.9624e+07	7.232e+07	1.1058e+08	7.6561e+07	1.1273e+08	1.0008e+08	7.3877e+07	6.4664e+07	7.2277e+07	4	4	10.2	49.283	0	18.139	38
P19035	P19035	sp|P19035|APOC3_BOVIN Apolipoprotein C-III OS=Bos taurus OX=9913 GN=APOC3 PE=1 SV=2										APOC3	0.317945	-1.13126	1.16802e+08	8.404e+06	1.351e+08	3.62461e+07	1.26538e+08	1.1676e+08	1.0851e+08	1.2378e+08	1.0842e+08	1.2388e+08	1.2297e+08	1.0557e+08	1.8798e+08	3	3	35.4	10.692	0	45.934	34
A5D7R6;CON__Q9TRI1;A0A3Q1LK49	A5D7R6;CON__Q9TRI1;A0A3Q1LK49	tr|A5D7R6|A5D7R6_BOVIN ITIH2 protein OS=Bos taurus OX=9913 GN=ITIH2 PE=1 SV=1;;tr|A0A3Q1LK49|A0A3Q1LK49_BOVIN Inter-alpha-trypsin inhibitor heavy chain H2 OS=Bos taurus OX=9913 GN=ITIH2 PE=1 SV=1										ITIH2	0.318453	-1.17102	4.06533e+07	8.81336e+06	4.7375e+07	9.5688e+06	4.84805e+07	2.9443e+07	4.5432e+07	4.7025e+07	3.2886e+07	3.9099e+07	5.4702e+07	3.913e+07	5.6569e+07	15	15	19.8	106.19	0	39.356	58
Q05443;CON__Q05443	Q05443;CON__Q05443	sp|Q05443|LUM_BOVIN Lumican OS=Bos taurus OX=9913 GN=LUM PE=1 SV=1;										LUM	0.318614	-3.00305	7.23257e+07	7.67518e+07	9.60265e+07	2.4571e+07	2.02985e+08	1.02134e+06	5.2762e+07	6.3216e+07	4.1644e+07	1.1045e+08	1.1375e+08	6.0302e+07	9.9604e+07	7	7	22.5	38.756	0	85.906	31
Q1LZ83	Q1LZ83	sp|Q1LZ83|LACB2_BOVIN Endoribonuclease LACTB2 OS=Bos taurus OX=9913 GN=LACTB2 PE=2 SV=1										LACTB2	0.319036	1.09483	1.62227e+08	1.96412e+07	1.48318e+08	2.02659e+07	1.69405e+08	1.4789e+08	1.3968e+08	1.6411e+08	1.9005e+08	1.4553e+08	1.4353e+08	1.2789e+08	1.7632e+08	9	9	41	32.682	0	152.49	97
A0A3Q1MDN0;A0A3Q1MEN4	A0A3Q1MDN0;A0A3Q1MEN4	tr|A0A3Q1MDN0|A0A3Q1MDN0_BOVIN Uncharacterized protein OS=Bos taurus OX=9913 GN=LOC530571 PE=3 SV=1;tr|A0A3Q1MEN4|A0A3Q1MEN4_BOVIN Uncharacterized protein OS=Bos taurus OX=9913 GN=LOC530571 PE=3 SV=1										LOC530571	0.319415	1.60023	5.42677e+07	3.12242e+07	3.1267e+07	1.39131e+07	3.91037e+07	5.7235e+07	6.1737e+07	1.424e+07	9.9023e+07	3.1549e+07	3.3059e+07	1.327e+07	4.719e+07	3	1	5.8	57.022	0.0023617	2.1856	6
Q148D3;A0A3Q1MSL5;A0A3Q1LY08	Q148D3;A0A3Q1MSL5;A0A3Q1LY08	tr|Q148D3|Q148D3_BOVIN Fumarate hydratase OS=Bos taurus OX=9913 GN=FH PE=1 SV=1;tr|A0A3Q1MSL5|A0A3Q1MSL5_BOVIN Fumarate hydratase OS=Bos taurus OX=9913 GN=FH PE=1 SV=1;tr|A0A3Q1LY08|A0A3Q1LY08_BOVIN Fumarate hydratase OS=Bos taurus OX=9913 GN=FH PE=1 SV=1										FH	0.319773	1.19031	4.29383e+08	1.44016e+08	3.51578e+08	5.53411e+07	3.54743e+08	3.7827e+08	3.5287e+08	6.8619e+08	3.7484e+08	3.8466e+08	3.7278e+08	2.6889e+08	3.7998e+08	13	13	26.1	54.69	0	156.08	103
O62654	O62654	sp|O62654|DESM_BOVIN Desmin OS=Bos taurus OX=9913 GN=DES PE=2 SV=3										DES	0.319832	-1.20302	1.2319e+08	2.23775e+07	1.52291e+08	4.82382e+07	1.56068e+08	1.0985e+08	1.2289e+08	1.3029e+08	9.6854e+07	2.1051e+08	1.3925e+08	9.50559e+07	1.6435e+08	22	17	45.7	53.531	0	100.93	95
E1BNJ1	E1BNJ1	tr|E1BNJ1|E1BNJ1_BOVIN Stabilin 1 OS=Bos taurus OX=9913 GN=STAB1 PE=4 SV=2										STAB1	0.320109	1.18267	3.07707e+06	798966	2.57523e+06	508517	4.26496e+06	2.7906e+06	2.2385e+06	3.467e+06	2.6243e+06	2.893e+06	3.0617e+06	2.4126e+06	1.9336e+06	6	6	3.4	274.54	0	6.9306	7
Q0III1;Q9GK13;A0A3S5ZPN0	Q0III1;Q9GK13;A0A3S5ZPN0	tr|Q0III1|Q0III1_BOVIN Methylmalonyl Coenzyme A mutase OS=Bos taurus OX=9913 GN=MMUT PE=2 SV=1;sp|Q9GK13|MUTA_BOVIN Methylmalonyl-CoA mutase, mitochondrial OS=Bos taurus OX=9913 GN=MMUT PE=2 SV=1;tr|A0A3S5ZPN0|A0A3S5ZPN0_BOVIN Methylmalonyl-CoA mutase, mit										MMUT	0.320165	1.13642	3.38275e+08	5.6822e+07	2.97702e+08	5.25574e+07	2.64446e+08	3.8141e+08	3.7183e+08	3.8414e+08	2.8955e+08	2.7292e+08	2.36e+08	3.3302e+08	3.4887e+08	18	18	30.9	83.256	0	323.31	151
F1MSQ7;Q0P5K8;A0A3Q1N363;A0A3Q1NHJ2	F1MSQ7;Q0P5K8;A0A3Q1N363;A0A3Q1NHJ2	tr|F1MSQ7|F1MSQ7_BOVIN Nipsnap homolog 1 OS=Bos taurus OX=9913 GN=NIPSNAP1 PE=1 SV=2;tr|Q0P5K8|Q0P5K8_BOVIN Nipsnap homolog 1 OS=Bos taurus OX=9913 GN=NIPSNAP1 PE=1 SV=1;tr|A0A3Q1N363|A0A3Q1N363_BOVIN Nipsnap homolog 1 OS=Bos taurus OX=9913 GN=NIPSNAP1 PE=										NIPSNAP1	0.320591	-1.18555	2.30531e+08	5.25782e+07	2.73025e+08	6.57776e+07	2.44676e+08	1.8345e+08	1.6737e+08	2.7443e+08	2.8273e+08	2.5505e+08	2.7058e+08	2.0436e+08	3.6211e+08	7	7	32.3	31.678	0	69.258	60
P19034;A0A3Q1NJ76	P19034;A0A3Q1NJ76	sp|P19034|APOC2_BOVIN Apolipoprotein C-II OS=Bos taurus OX=9913 GN=APOC2 PE=1 SV=2;tr|A0A3Q1NJ76|A0A3Q1NJ76_BOVIN Apolipoprotein C-II OS=Bos taurus OX=9913 GN=APOC2 PE=4 SV=1										APOC2	0.321033	-1.23119	6.74221e+06	1.96226e+06	8.23093e+06	2.03955e+06	9.54557e+06	7.1409e+06	7.0692e+06	5.7023e+06	4.2531e+06	9.705e+06	5.412e+06	9.7565e+06	8.0502e+06	1	1	8.9	11.061	0.0078329	1.8995	8
M0QW25	M0QW25	tr|M0QW25|M0QW25_BOVIN Aldo_ket_red domain-containing protein OS=Bos taurus OX=9913 GN=LOC527068 PE=4 SV=2										LOC527068	0.321161	1.88388	4.07212e+06	2.42322e+06	2.11248e+06	1.47005e+06	2.89173e+06	5.6933e+06	6.8708e+06	4.2394e+06	665392	1.05154e+06	3.0464e+06	679781	3.6722e+06	12	1	32.2	36.766	0	14.795	6
Q0II59	Q0II59	sp|Q0II59|PDXK_BOVIN Pyridoxal kinase OS=Bos taurus OX=9913 GN=PDXK PE=2 SV=1										PDXK	0.321415	1.37225	1.21748e+06	557764	882959	374228	2.09817e+06	1.36075e+06	1.1309e+06	722260	775301	1.1911e+06	614599	1.2183e+06	507836	3	3	13.1	34.817	0	9.1973	9
Q9N0F3	Q9N0F3	sp|Q9N0F3|SYSM_BOVIN Serine--tRNA ligase, mitochondrial OS=Bos taurus OX=9913 GN=SARS2 PE=1 SV=1										SARS2	0.321647	1.14695	9.79682e+06	1.67017e+06	8.60367e+06	1.90143e+06	9.79762e+06	1.0087e+07	1.2384e+07	8.703e+06	8.0125e+06	6.6427e+06	1.0843e+07	7.4777e+06	9.4513e+06	6	6	19.5	58.295	0	19.372	24
F1MPW7	F1MPW7	tr|F1MPW7|F1MPW7_BOVIN Nucleoporin 210 OS=Bos taurus OX=9913 GN=NUP210 PE=4 SV=3										NUP210	0.321929	1.87783	2.22863e+06	233914	2.02221e+06	1.85605e+06	2.43873e+06	1.8792e+06	2.411e+06	2.1111e+06	2.3031e+06	3.7462e+06	250541	593017	3.4991e+06	5	5	3.7	203.79	0	12.664	15
A0A3Q1N3D9;A0A3Q1LU77;F1MNV8	A0A3Q1N3D9;A0A3Q1LU77;F1MNV8	tr|A0A3Q1N3D9|A0A3Q1N3D9_BOVIN Peptidylprolyl isomerase OS=Bos taurus OX=9913 GN=FKBP15 PE=4 SV=1;tr|A0A3Q1LU77|A0A3Q1LU77_BOVIN Peptidylprolyl isomerase OS=Bos taurus OX=9913 GN=FKBP15 PE=4 SV=1;tr|F1MNV8|F1MNV8_BOVIN Peptidylprolyl isomerase OS=Bos tauru										FKBP15	0.322167	1.96565	1.89805e+06	1.14982e+06	1.10835e+06	930517	2.04944e+06	1.09202e+06	2.8957e+06	3.061e+06	392080	1.7399e+06	279700	343001	2.0708e+06	4	4	4.6	121.92	0	16.55	14
Q29437;E1BJN3	Q29437;E1BJN3	sp|Q29437|AOCX_BOVIN Primary amine oxidase, liver isozyme OS=Bos taurus OX=9913 PE=1 SV=1;tr|E1BJN3|E1BJN3_BOVIN Amine oxidase OS=Bos taurus OX=9913 GN=SAO PE=1 SV=2										SAO	0.322602	1.9575	1.82483e+07	1.52674e+07	1.04247e+07	6.49698e+06	1.38147e+07	4.4919e+07	1.2413e+07	5.9957e+06	1.4099e+07	1.0206e+07	1.5112e+07	1.31185e+06	1.5069e+07	10	2	15.5	84.756	0	6.9223	8
P63097	P63097	sp|P63097|GNAI1_BOVIN Guanine nucleotide-binding protein G(i) subunit alpha-1 OS=Bos taurus OX=9913 GN=GNAI1 PE=1 SV=2										GNAI1	0.32267	1.65805	2.13717e+06	811296	1.72091e+06	1.6319e+06	1.20466e+06	2.2354e+06	1.53431e+06	3.2785e+06	2.433e+06	844178	4.0568e+06	1.5828e+06	399872	6	2	19.2	40.361	0	3.4208	10
E1BB28;A0A3Q1MR10	E1BB28;A0A3Q1MR10	tr|E1BB28|E1BB28_BOVIN Sarcosine dehydrogenase OS=Bos taurus OX=9913 GN=SARDH PE=4 SV=1;tr|A0A3Q1MR10|A0A3Q1MR10_BOVIN Sarcosine dehydrogenase OS=Bos taurus OX=9913 GN=SARDH PE=4 SV=1										SARDH	0.323006	-1.23361	1.15312e+08	4.02076e+07	1.34745e+08	8.0134e+06	6.08309e+07	9.8758e+07	1.0777e+08	1.6094e+08	1.4826e+08	1.4657e+08	1.2877e+08	1.3186e+08	1.3178e+08	22	22	26.6	100.78	0	202.02	116
A0A3Q1LPX4;F6RJG0	A0A3Q1LPX4;F6RJG0	tr|A0A3Q1LPX4|A0A3Q1LPX4_BOVIN 3-hydroxy-3-methylglutaryl coenzyme A synthase OS=Bos taurus OX=9913 GN=HMGCS1 PE=1 SV=1;tr|F6RJG0|F6RJG0_BOVIN 3-hydroxy-3-methylglutaryl coenzyme A synthase OS=Bos taurus OX=9913 GN=HMGCS1 PE=1 SV=2										HMGCS1	0.323548	1.34818	2.62317e+08	1.08709e+08	1.86012e+08	6.03885e+07	2.60824e+08	2.0049e+08	3.5715e+08	1.1626e+08	3.7686e+08	1.8068e+08	1.7197e+08	1.2315e+08	2.6825e+08	16	15	41.7	57.471	0	100.69	101
F1MW03	F1MW03;A0A3Q1LQY5	tr|F1MW03|F1MW03_BOVIN Thiosulfate sulfurtransferase like domain containing 1 OS=Bos taurus OX=9913 GN=TSTD1 PE=1 SV=2										TSTD1	0.32367	-1.24505	8.78688e+06	2.17385e+06	1.13352e+07	4.87475e+06	9.88288e+06	1.1979e+07	8.3111e+06	6.9763e+06	6.7851e+06	7.7597e+06	9.4506e+06	1.854e+07	9.5904e+06	4	4	33.3	12.562	0	9.3108	7
F1ML72	F1ML72	tr|F1ML72|F1ML72_BOVIN Ribosomal protein L34 OS=Bos taurus OX=9913 GN=RPL34 PE=4 SV=2										RPL34	0.323704	-2.37434	1.42115e+07	8.5286e+06	3.9069e+07	4.33713e+07	1.20014e+07	1.197e+06	2.3983e+07	1.5158e+07	1.8718e+07	2.3369e+07	2.4983e+07	1.0272e+08	5.2039e+06	4	4	28.2	13.293	0	12.291	8
A7MAZ5	A7MAZ5	sp|A7MAZ5|H13_BOVIN Histone H1.3 OS=Bos taurus OX=9913 GN=H1-3 PE=1 SV=1										H1-3	0.323767	-1.44773	2.79235e+07	1.5617e+07	3.50737e+07	6.65294e+06	8.41073e+06	2.6259e+07	3.3326e+07	5.0617e+07	2.1005e+07	4.4275e+07	2.8627e+07	3.4873e+07	3.252e+07	8	1	24.4	22.153	0	5.2153	12
Q5EA75;A0A452DHY7;A0A3Q1MLB5	Q5EA75;A0A452DHY7;A0A3Q1MLB5	sp|Q5EA75|PCY2_BOVIN Ethanolamine-phosphate cytidylyltransferase OS=Bos taurus OX=9913 GN=PCYT2 PE=2 SV=1;tr|A0A452DHY7|A0A452DHY7_BOVIN Ethanolamine-phosphate cytidylyltransferase OS=Bos taurus OX=9913 GN=PCYT2 PE=4 SV=1;tr|A0A3Q1MLB5|A0A3Q1MLB5_BOVIN Eth										PCYT2	0.323834	1.20871	1.1856e+07	1.24235e+06	1.02534e+07	3.26048e+06	1.28851e+07	1.227e+07	1.2201e+07	9.692e+06	1.2232e+07	1.0664e+07	1.2693e+07	5.5336e+06	1.2123e+07	6	6	14.4	44.157	0	9.3463	20
Q3T013;A0A3Q1MR62	Q3T013;A0A3Q1MR62	sp|Q3T013|BNI3L_BOVIN BCL2/adenovirus E1B 19 kDa protein-interacting protein 3-like OS=Bos taurus OX=9913 GN=BNIP3L PE=2 SV=1;tr|A0A3Q1MR62|A0A3Q1MR62_BOVIN Uncharacterized protein OS=Bos taurus OX=9913 PE=4 SV=1										BNIP3L	0.324134	1.75099	1.77946e+06	1.03103e+06	1.0931e+06	689988	3.22351e+06	2.01195e+06	2.06094e+06	558970	1.04195e+06	238280	1.8577e+06	1.3715e+06	904913	2	2	13.7	23.846	0	4.2383	3
A0A3Q1LQQ5;F1MMA0	A0A3Q1LQQ5;F1MMA0	tr|A0A3Q1LQQ5|A0A3Q1LQQ5_BOVIN Interleukin enhancer binding factor 3 OS=Bos taurus OX=9913 GN=ILF3 PE=4 SV=1;tr|F1MMA0|F1MMA0_BOVIN Interleukin enhancer binding factor 3 OS=Bos taurus OX=9913 GN=ILF3 PE=4 SV=3										ILF3	0.324178	1.68538	1.50446e+07	2.9641e+06	1.18997e+07	7.07571e+06	1.35689e+07	1.3796e+07	1.9032e+07	1.7125e+07	1.1701e+07	1.2552e+07	1.7216e+07	1.6116e+07	1.71484e+06	8	8	14.8	76.077	0	31.5	27
P00423	P00423;A0A3Q1M380	sp|P00423|COX41_BOVIN Cytochrome c oxidase subunit 4 isoform 1, mitochondrial OS=Bos taurus OX=9913 GN=COX4I1 PE=1 SV=1										COX4I1	0.324528	-1.20552	2.33019e+08	6.32262e+07	2.79315e+08	6.96434e+07	1.62245e+08	1.863e+08	2.4753e+08	3.2504e+08	2.4398e+08	2.5349e+08	2.9622e+08	2.0144e+08	3.6611e+08	8	8	47.9	19.571	0	45.444	53
A0A3Q1N7L7;A0A3Q1LZD7;E1BHK2	A0A3Q1N7L7;A0A3Q1LZD7;E1BHK2	tr|A0A3Q1N7L7|A0A3Q1N7L7_BOVIN Adducin 1 OS=Bos taurus OX=9913 GN=ADD1 PE=4 SV=1;tr|A0A3Q1LZD7|A0A3Q1LZD7_BOVIN Adducin 1 OS=Bos taurus OX=9913 GN=ADD1 PE=4 SV=1;tr|E1BHK2|E1BHK2_BOVIN Adducin 1 OS=Bos taurus OX=9913 GN=ADD1 PE=4 SV=2										ADD1	0.324674	-1.23611	8.95475e+06	2.77018e+06	1.112e+07	3.57944e+06	7.69025e+06	6.384e+06	8.907e+06	1.363e+07	8.1625e+06	1.0287e+07	1.0945e+07	7.3109e+06	1.5937e+07	9	9	19.1	69.182	0	27.591	35
Q0IIJ2	Q0IIJ2	sp|Q0IIJ2|H10_BOVIN Histone H1.0 OS=Bos taurus OX=9913 GN=H1-0 PE=2 SV=3										H1-0	0.324677	-1.77305	4.09738e+07	2.89472e+07	6.84025e+07	5.39187e+07	8.13099e+06	5.2801e+07	3.4023e+07	8.4059e+07	2.5855e+07	5.7504e+07	3.1627e+07	1.4753e+08	3.6949e+07	5	5	27.3	20.951	0	53.418	32
A0A3Q1LV65;Q24JZ4;A0A3Q1MQI0	A0A3Q1LV65;Q24JZ4;A0A3Q1MQI0	tr|A0A3Q1LV65|A0A3Q1LV65_BOVIN Metadherin OS=Bos taurus OX=9913 GN=MTDH PE=1 SV=1;tr|Q24JZ4|Q24JZ4_BOVIN Metadherin OS=Bos taurus OX=9913 GN=MTDH PE=1 SV=1;tr|A0A3Q1MQI0|A0A3Q1MQI0_BOVIN Metadherin OS=Bos taurus OX=9913 GN=MTDH PE=1 SV=1										MTDH	0.324881	-1.16333	5.54911e+07	1.38043e+07	6.27888e+07	3.22245e+06	3.46415e+07	4.9021e+07	6.9549e+07	6.1895e+07	6.2349e+07	5.9117e+07	6.6734e+07	6.1635e+07	6.3669e+07	15	15	32.2	60.353	0	56.197	86
F6QJJ8	F6QJJ8	tr|F6QJJ8|F6QJJ8_BOVIN Progesterone receptor membrane component 2 OS=Bos taurus OX=9913 GN=PGRMC2 PE=1 SV=1										PGRMC2	0.32491	1.06254	8.72417e+07	8.51442e+06	8.19467e+07	5.70087e+06	8.16246e+07	8.0003e+07	9.5384e+07	9.7618e+07	8.1579e+07	8.95499e+07	7.8799e+07	8.287e+07	7.6568e+07	9	8	37.2	26.062	0	57.097	46
Q1LZ95;A0A140T853	Q1LZ95;A0A140T853	sp|Q1LZ95|IDI1_BOVIN Isopentenyl-diphosphate Delta-isomerase 1 OS=Bos taurus OX=9913 GN=IDI1 PE=2 SV=2;tr|A0A140T853|A0A140T853_BOVIN Isopentenyl-diphosphate Delta-isomerase 1 OS=Bos taurus OX=9913 GN=IDI1 PE=4 SV=1										IDI1	0.324963	1.19958	8.40926e+07	2.35265e+07	6.9267e+07	1.50037e+07	1.17501e+08	7.7785e+07	6.9092e+07	5.8551e+07	9.7534e+07	8.065e+07	6.3054e+07	5.0969e+07	8.2395e+07	8	8	26.4	26.467	0	50.444	53
F1MJI7	F1MJI7	tr|F1MJI7|F1MJI7_BOVIN Lamin B2 OS=Bos taurus OX=9913 GN=LMNB2 PE=3 SV=2										LMNB2	0.325188	1.14752	8.76707e+07	1.63311e+07	7.65907e+07	1.58302e+07	1.09648e+08	7.0559e+07	9.96079e+07	7.735e+07	8.1189e+07	9.7041e+07	7.5611e+07	5.8398e+07	7.5313e+07	22	21	36.3	70.549	0	66.497	86
Q148K4	Q148K4	tr|Q148K4|Q148K4_BOVIN Lactate dehydrogenase D OS=Bos taurus OX=9913 GN=LDHD PE=2 SV=1										LDHD	0.325554	-1.39621	1.0073e+07	5.99281e+06	1.27983e+07	4.07754e+06	5.17167e+06	5.3165e+06	8.561e+06	1.9679e+07	1.1637e+07	1.2861e+07	8.739e+06	1.1232e+07	1.8361e+07	6	6	14.5	54.954	0	10.464	17
A4IFT6	A4IFT6	tr|A4IFT6|A4IFT6_BOVIN TMED7 protein OS=Bos taurus OX=9913 GN=TMED7 PE=1 SV=1										TMED7	0.325745	-1.10873	7.79678e+07	9.05951e+06	8.70525e+07	1.67107e+07	8.4129e+07	7.7997e+07	8.9308e+07	7.1212e+07	6.7193e+07	7.814e+07	1.1211e+08	7.8755e+07	7.9205e+07	6	6	25.8	25.335	0	86.348	47
F1N3R0	F1N3R0	tr|F1N3R0|F1N3R0_BOVIN Secernin 2 OS=Bos taurus OX=9913 GN=SCRN2 PE=4 SV=2										SCRN2	0.326045	1.50345	2.9215e+06	789869	2.41236e+06	1.96884e+06	2.3975e+06	3.4561e+06	1.8288e+06	3.7416e+06	3.1835e+06	5.1494e+06	2.5443e+06	929537	1.0262e+06	2	2	7.1	46.798	0	5.5245	6
A3KMV6;A0A3Q1NB36;A0A3Q1MI86	A3KMV6;A0A3Q1NB36;A0A3Q1MI86	tr|A3KMV6|A3KMV6_BOVIN HNRNPR protein OS=Bos taurus OX=9913 GN=HNRNPR PE=1 SV=1;tr|A0A3Q1NB36|A0A3Q1NB36_BOVIN Heterogeneous nuclear ribonucleoprotein R OS=Bos taurus OX=9913 GN=HNRNPR PE=1 SV=1;tr|A0A3Q1MI86|A0A3Q1MI86_BOVIN Heterogeneous nuclear ribonucl										HNRNPR	0.326336	1.8852	7.10996e+06	828621	5.72678e+06	3.69873e+06	6.84111e+06	6.3081e+06	8.1e+06	6.4265e+06	7.8741e+06	6.7425e+06	9.2006e+06	6.4707e+06	493314	10	6	16.3	70.955	0	5.8087	10
Q0VCH0	Q0VCH0	tr|Q0VCH0|Q0VCH0_BOVIN Acidic (Leucine-rich) nuclear phosphoprotein 32 family, member E OS=Bos taurus OX=9913 GN=ANP32E PE=1 SV=1										ANP32E	0.32655	-1.45243	1.47162e+06	817328	1.90104e+06	567612	2.50278e+06	556290	739438	1.9297e+06	1.6299e+06	2.1296e+06	2.5792e+06	1.3005e+06	1.59484e+06	1	1	4.6	30.16	0	3.1153	5
F1MFF6	F1MFF6	tr|F1MFF6|F1MFF6_BOVIN UDP-glucuronosyltransferase OS=Bos taurus OX=9913 GN=UGT2B10 PE=3 SV=2										UGT2B10	0.327503	-1.86669	1.17412e+07	7.624e+06	1.87331e+07	1.00965e+07	8.7303e+06	1.58745e+06	1.8321e+07	9.7724e+06	2.0295e+07	2.9947e+07	6.7284e+06	1.4907e+07	2.335e+07	6	4	11.5	60.555	0	5.8116	13
A0A3Q1MK38;F1MTJ9;P84466;A0JND6;A0A3Q1LMU2	A0A3Q1MK38;F1MTJ9;P84466;A0JND6;A0A3Q1LMU2	tr|A0A3Q1MK38|A0A3Q1MK38_BOVIN Terpene cyclase/mutase family member OS=Bos taurus OX=9913 GN=LSS PE=3 SV=1;tr|F1MTJ9|F1MTJ9_BOVIN Terpene cyclase/mutase family member OS=Bos taurus OX=9913 GN=LSS PE=3 SV=1;sp|P84466|ERG7_BOVIN Lanosterol synthase OS=Bos ta										LSS	0.32773	1.22509	2.02731e+08	5.68554e+07	1.657e+08	5.34789e+07	1.84904e+08	1.3313e+08	2.4458e+08	1.7563e+08	2.7541e+08	1.4768e+08	1.3021e+08	1.3971e+08	2.452e+08	24	24	37.2	81.535	0	123.34	129
P50227	P50227	sp|P50227|ST1A1_BOVIN Sulfotransferase 1A1 OS=Bos taurus OX=9913 GN=SULT1A1 PE=1 SV=2										SULT1A1	0.328	-1.37232	8.68754e+08	3.51791e+08	1.17565e+09	4.62496e+08	7.9424e+08	8.2195e+08	3.821e+08	1.3539e+09	9.91581e+08	9.6758e+08	1.3867e+09	6.4791e+08	1.7004e+09	9	9	35.6	34.183	0	323.31	191
Q3T0R7;A0A3Q1MDH5	Q3T0R7;A0A3Q1MDH5;A0A3Q1NEN2	sp|Q3T0R7|THIM_BOVIN 3-ketoacyl-CoA thiolase, mitochondrial OS=Bos taurus OX=9913 GN=ACAA2 PE=2 SV=1;tr|A0A3Q1MDH5|A0A3Q1MDH5_BOVIN 3-ketoacyl-CoA thiolase, mitochondrial OS=Bos taurus OX=9913 GN=ACAA2 PE=1 SV=1										ACAA2	0.328141	1.0782	3.83738e+09	3.04531e+08	3.57523e+09	5.03485e+08	4.27211e+09	3.8347e+09	3.4511e+09	3.9404e+09	3.6886e+09	3.1217e+09	3.4305e+09	3.4531e+09	4.2956e+09	24	24	72.5	42.131	0	323.31	424
Q01361;A0A3Q1LT22	Q01361;A0A3Q1LT22	sp|Q01361|CP2DE_BOVIN Cytochrome P450 2D14 OS=Bos taurus OX=9913 GN=CYP2D14 PE=2 SV=2;tr|A0A3Q1LT22|A0A3Q1LT22_BOVIN Cytochrome P450 2D14 OS=Bos taurus OX=9913 GN=CYP2D14 PE=1 SV=1										CYP2D14	0.328211	1.16972	1.36208e+09	2.99706e+08	1.16645e+09	2.86314e+08	1.82658e+09	1.3618e+09	9.9371e+08	1.2739e+09	1.3544e+09	1.0255e+09	1.1307e+09	9.3141e+08	1.5782e+09	18	5	40.4	56.082	0	289.12	198
P62998;F1MNG3;A0A3Q1LXR2;A0A3Q1NEF8;A0A3Q1M7Y3;A5PK69	P62998;F1MNG3;A0A3Q1LXR2;A0A3Q1NEF8;A0A3Q1M7Y3;A5PK69	sp|P62998|RAC1_BOVIN Ras-related C3 botulinum toxin substrate 1 OS=Bos taurus OX=9913 GN=RAC1 PE=1 SV=1;tr|F1MNG3|F1MNG3_BOVIN Ras-related C3 botulinum toxin substrate 1 OS=Bos taurus OX=9913 GN=RAC1 PE=4 SV=2;tr|A0A3Q1LXR2|A0A3Q1LXR2_BOVIN Ras-related C3										RAC1	0.329072	-1.18906	6.64581e+07	1.60656e+07	7.86573e+07	1.86315e+07	8.23234e+07	4.8645e+07	7.6584e+07	4.9574e+07	7.5164e+07	6.1929e+07	1.021e+08	6.5567e+07	8.5033e+07	5	3	33.3	21.45	0	29.723	49
F6QGE6	F6QGE6	tr|F6QGE6|F6QGE6_BOVIN Acyl-CoA thioesterase 13 OS=Bos taurus OX=9913 GN=ACOT13 PE=4 SV=1										ACOT13	0.329189	1.1337	3.59293e+07	4.6444e+06	3.20552e+07	7.18065e+06	4.08944e+07	2.8557e+07	3.4932e+07	3.8126e+07	3.7137e+07	3.2298e+07	2.42e+07	3.0207e+07	4.1516e+07	2	2	9.3	25.626	0	5.5958	12
A0A3Q1MJ04;A8E4P2	A0A3Q1MJ04;A8E4P2	tr|A0A3Q1MJ04|A0A3Q1MJ04_BOVIN B5 domain-containing protein OS=Bos taurus OX=9913 PE=4 SV=1;tr|A8E4P2|A8E4P2_BOVIN FARSB protein OS=Bos taurus OX=9913 GN=FARSB PE=2 SV=1										FARSB	0.329296	1.19867	2.50731e+07	2.02888e+06	2.18877e+07	6.78927e+06	2.37397e+07	2.4217e+07	2.7759e+07	2.6644e+07	2.3006e+07	2.63e+07	2.5156e+07	2.4318e+07	1.1777e+07	11	11	20.9	63.398	0	19.863	40
A0A452DI02;Q3MHR0;A0A3Q1M5Z8;G3MWX2	A0A452DI02;Q3MHR0;A0A3Q1M5Z8;G3MWX2	tr|A0A452DI02|A0A452DI02_BOVIN Acyl-protein thioesterase 1 OS=Bos taurus OX=9913 GN=LYPLA1 PE=4 SV=1;sp|Q3MHR0|LYPA1_BOVIN Acyl-protein thioesterase 1 OS=Bos taurus OX=9913 GN=LYPLA1 PE=2 SV=1;tr|A0A3Q1M5Z8|A0A3Q1M5Z8_BOVIN Acyl-protein thioesterase 1 OS=B										LYPLA1	0.329552	1.04406	8.64327e+07	5.91548e+06	8.27155e+07	4.21693e+06	8.76226e+07	7.9904e+07	9.5407e+07	8.6711e+07	8.2519e+07	7.6792e+07	8.26559e+07	8.5284e+07	8.613e+07	2	2	11	23.575	0	14.741	20
Q3SZC0;A0A3Q1MJM9;A0A3Q1M4Z0	Q3SZC0;A0A3Q1MJM9;A0A3Q1M4Z0;A0A3Q1M4L4	sp|Q3SZC0|ERH_BOVIN Enhancer of rudimentary homolog OS=Bos taurus OX=9913 GN=ERH PE=3 SV=1;tr|A0A3Q1MJM9|A0A3Q1MJM9_BOVIN Enhancer of rudimentary homolog OS=Bos taurus OX=9913 PE=3 SV=1;tr|A0A3Q1M4Z0|A0A3Q1M4Z0_BOVIN Uncharacterized protein OS=Bos taurus O										ERH	0.329645	-1.18421	1.59963e+07	5.06747e+06	1.82122e+07	806321	2.12285e+07	2.1569e+07	1.4203e+07	1.1008e+07	1.1973e+07	1.7052e+07	1.8714e+07	1.8802e+07	1.8281e+07	3	3	37.5	12.259	0	51.407	16
Q9XSA7	Q9XSA7	sp|Q9XSA7|CLIC4_BOVIN Chloride intracellular channel protein 4 OS=Bos taurus OX=9913 GN=CLIC4 PE=2 SV=3										CLIC4	0.329964	-1.11033	8.63856e+07	1.47873e+07	9.5198e+07	1.03741e+07	6.90147e+07	8.8893e+07	1.0508e+08	9.4712e+07	7.4228e+07	8.4121e+07	9.05061e+07	1.0827e+08	9.7895e+07	8	7	40.7	28.727	0	105.46	64
Q0P5A1	Q0P5A1	sp|Q0P5A1|DCTN3_BOVIN Dynactin subunit 3 OS=Bos taurus OX=9913 GN=DCTN3 PE=2 SV=1										DCTN3	0.331175	-1.8385	3.2542e+06	2.63081e+06	4.47166e+06	2.10915e+06	5.96049e+06	593064	913251	6.0089e+06	2.7953e+06	6.6596e+06	5.8943e+06	2.7572e+06	2.57556e+06	2	2	8.6	21.191	0.0049538	2.0012	4
Q2HJB8	Q2HJB8	sp|Q2HJB8|TBA8_BOVIN Tubulin alpha-8 chain OS=Bos taurus OX=9913 GN=TUBA8 PE=2 SV=1										TUBA8	0.331249	-1.45148	4.06142e+06	2.00474e+06	5.48145e+06	1.83349e+06	6.85678e+06	4.7486e+06	1.3253e+06	3.577e+06	3.7994e+06	7.0059e+06	6.4939e+06	2.8867e+06	5.5393e+06	9	2	23.8	50.053	0	6.1507	12
E1BAK6;A0A3Q1M8V6	E1BAK6;A0A3Q1M8V6	tr|E1BAK6|E1BAK6_BOVIN DAZ associated protein 1 OS=Bos taurus OX=9913 GN=DAZAP1 PE=4 SV=3;tr|A0A3Q1M8V6|A0A3Q1M8V6_BOVIN DAZ associated protein 1 OS=Bos taurus OX=9913 GN=DAZAP1 PE=4 SV=1										DAZAP1	0.33156	1.80342	8.0709e+06	2.47298e+06	6.25987e+06	4.0032e+06	1.18206e+07	5.7734e+06	9.2513e+06	7.1187e+06	6.3905e+06	7.4096e+06	1.0184e+07	6.763e+06	682868	2	2	8.2	40.595	0	8.3998	8
Q0V8A3	Q0V8A3	sp|Q0V8A3|CAST1_BOVIN Cytosolic arginine sensor for mTORC1 subunit 1 OS=Bos taurus OX=9913 GN=CASTOR1 PE=2 SV=1										CASTOR1	0.331754	1.76763	2.09693e+07	4.07848e+06	1.67977e+07	1.08081e+07	1.79714e+07	1.5838e+07	2.5962e+07	2.3366e+07	2.1709e+07	2.0476e+07	2.7523e+07	1.7282e+07	1.90973e+06	2	2	8.8	36.041	0	9.8045	7
P35720;A0A3Q1MMN4;A0A3Q1M728	P35720;A0A3Q1MMN4;A0A3Q1M728	sp|P35720|C560_BOVIN Succinate dehydrogenase cytochrome b560 subunit, mitochondrial OS=Bos taurus OX=9913 GN=SDHC PE=1 SV=2;tr|A0A3Q1MMN4|A0A3Q1MMN4_BOVIN Succinate dehydrogenase cytochrome b560 subunit, mitochondrial OS=Bos taurus OX=9913 GN=SDHC PE=4 SV=										SDHC	0.331782	-1.62365	5.69115e+07	2.85929e+07	7.45012e+07	9.64241e+06	6.73232e+07	9.1914e+06	5.2717e+07	7.9362e+07	7.5964e+07	7.4806e+07	8.2788e+07	6.0898e+07	7.9513e+07	2	2	12.4	18.389	0	6.9541	23
Q7SIH1;CON__ENSEMBL:ENSBTAP00000024146	Q7SIH1;CON__ENSEMBL:ENSBTAP00000024146;A0A452DI08;A0A3Q1LMP7	sp|Q7SIH1|A2MG_BOVIN Alpha-2-macroglobulin OS=Bos taurus OX=9913 GN=A2M PE=1 SV=2;										A2M	0.333179	1.09808	7.89998e+08	1.10781e+08	7.18197e+08	9.13112e+07	8.19859e+08	6.6056e+08	9.4906e+08	8.0702e+08	7.1349e+08	6.1974e+08	8.2628e+08	7.5576e+08	6.7101e+08	42	41	34.2	167.57	0	323.31	332
Q3T0A0	Q3T0A0	sp|Q3T0A0|ABHD1_BOVIN Protein ABHD1 OS=Bos taurus OX=9913 GN=ABHD1 PE=2 SV=1										ABHD1	0.334321	2.21613	1.3997e+07	8.97096e+06	8.40764e+06	7.51546e+06	2.53925e+07	2.52975e+06	1.8891e+07	8.0519e+06	1.512e+07	3.0868e+06	1.4305e+07	1.5406e+07	832747	2	2	7.7	44.755	0	19.21	13
A0A3Q1ND53;Q3B7M2	A0A3Q1ND53;Q3B7M2	tr|A0A3Q1ND53|A0A3Q1ND53_BOVIN Hydroxyacylglutathione hydrolase, mitochondrial OS=Bos taurus OX=9913 GN=HAGH PE=1 SV=1;sp|Q3B7M2|GLO2_BOVIN Hydroxyacylglutathione hydrolase, mitochondrial OS=Bos taurus OX=9913 GN=HAGH PE=2 SV=3										HAGH	0.334506	-1.17492	6.1721e+08	1.33117e+08	7.2462e+08	1.64467e+08	7.38488e+08	4.2967e+08	5.2731e+08	7.1434e+08	6.7624e+08	7.0742e+08	7.3058e+08	5.293e+08	9.3118e+08	10	10	21.9	60.553	0	159.17	119
A6H797	A6H797	tr|A6H797|A6H797_BOVIN MLEC protein OS=Bos taurus OX=9913 GN=MLEC PE=1 SV=1										MLEC	0.334638	-1.14731	2.02303e+07	4.5824e+06	2.28488e+07	2.97684e+06	1.39833e+07	1.7812e+07	2.6081e+07	2.2319e+07	2.0956e+07	1.9959e+07	2.1884e+07	2.2554e+07	2.6998e+07	9	9	31.1	31.566	0	36.426	38
A0A452DJ21;Q9N0T5;A0A3Q1NEI6	A0A452DJ21;Q9N0T5;A0A3Q1NEI6	tr|A0A452DJ21|A0A452DJ21_BOVIN Eukaryotic translation initiation factor 4E OS=Bos taurus OX=9913 GN=EIF4E PE=3 SV=1;sp|Q9N0T5|IF4E_BOVIN Eukaryotic translation initiation factor 4E OS=Bos taurus OX=9913 GN=EIF4E PE=2 SV=2;tr|A0A3Q1NEI6|A0A3Q1NEI6_BOVIN Euk										EIF4E	0.334917	-1.51764	5.61032e+06	2.55149e+06	7.17462e+06	622915	7.51791e+06	1.15409e+06	6.831e+06	6.5673e+06	5.9813e+06	7.9002e+06	7.4328e+06	6.4741e+06	6.8914e+06	2	2	13.7	24.464	0	4.2036	8
Q0VCG0	Q0VCG0	sp|Q0VCG0|LYRM4_BOVIN LYR motif-containing protein 4 OS=Bos taurus OX=9913 GN=LYRM4 PE=3 SV=1										LYRM4	0.335318	-1.13954	4.52135e+06	801688	5.1559e+06	1.0622e+06	3.99704e+06	3.39e+06	5.0042e+06	5.3258e+06	4.8897e+06	4.6938e+06	4.6693e+06	4.5157e+06	6.7448e+06	2	2	26.4	10.711	0	4.3676	10
P12763;CON__P12763	P12763;CON__P12763	sp|P12763|FETUA_BOVIN Alpha-2-HS-glycoprotein OS=Bos taurus OX=9913 GN=AHSG PE=1 SV=2;										AHSG	0.336023	-1.50221	1.52986e+08	1.34155e+08	1.87303e+08	5.88612e+07	6.0281e+07	1.4274e+08	1.0048e+08	3.8636e+08	7.5071e+07	1.3998e+08	1.3829e+08	2.5905e+08	2.1189e+08	9	9	28.4	38.418	0	102.06	49
F1MNV5	F1MNV5	tr|F1MNV5|F1MNV5_BOVIN Kininogen-1 OS=Bos taurus OX=9913 GN=KNG1 PE=4 SV=2										KNG1	0.336315	2.06371	2.47936e+06	2.57279e+06	1.14173e+06	1.29196e+06	3.00264e+06	1.14533e+06	6.7418e+06	1.1395e+06	367514	373695	3.067e+06	419373	706871	14	1	39.9	48.421	0	6.5437	3
A0A3Q1MRA9;A0A3Q1LUH0;A0A3Q1MNR3;Q3ZBT0;F1MMB8	A0A3Q1MRA9;A0A3Q1LUH0;A0A3Q1MNR3;Q3ZBT0;F1MMB8	tr|A0A3Q1MRA9|A0A3Q1MRA9_BOVIN CapZ-interacting protein OS=Bos taurus OX=9913 GN=RCSD1 PE=4 SV=1;tr|A0A3Q1LUH0|A0A3Q1LUH0_BOVIN CapZ-interacting protein OS=Bos taurus OX=9913 GN=RCSD1 PE=4 SV=1;tr|A0A3Q1MNR3|A0A3Q1MNR3_BOVIN CapZ-interacting protein OS=Bos										RCSD1	0.336541	1.55109	1.81129e+06	711884	1.46526e+06	1.35413e+06	2.04306e+06	972231	1.69674e+06	2.8778e+06	1.4666e+06	3.435e+06	1.27386e+06	535745	616425	2	2	8.8	37.288	0	3.1033	3
F1MYC9;A0A3Q1MXU7;A0A3Q1LUF1	F1MYC9;A0A3Q1MXU7;A0A3Q1LUF1;A0A3Q1LWU2;E1BMN5	tr|F1MYC9|F1MYC9_BOVIN Spectrin beta chain OS=Bos taurus OX=9913 GN=SPTBN1 PE=1 SV=1;tr|A0A3Q1MXU7|A0A3Q1MXU7_BOVIN Spectrin beta chain OS=Bos taurus OX=9913 GN=SPTBN1 PE=1 SV=1;tr|A0A3Q1LUF1|A0A3Q1LUF1_BOVIN Spectrin beta chain OS=Bos taurus OX=9913 GN=SP										SPTBN1	0.337128	-1.09747	6.54184e+08	5.64137e+07	7.2462e+08	1.30436e+08	7.11308e+08	6.199e+08	7.1973e+08	6.1666e+08	6.0332e+08	7.2291e+08	7.1032e+08	5.734e+08	8.9185e+08	83	80	43	274.39	0	323.31	591
Q2HJI8;F1N2J9	Q2HJI8;F1N2J9	sp|Q2HJI8|RAB8B_BOVIN Ras-related protein Rab-8B OS=Bos taurus OX=9913 GN=RAB8B PE=2 SV=1;tr|F1N2J9|F1N2J9_BOVIN Ras-related protein Rab-8B OS=Bos taurus OX=9913 GN=RAB8B PE=4 SV=1										RAB8B	0.338585	1.67333	2.12243e+06	2.70836e+06	810956	189984	806995	1.4271e+06	730640	6.9383e+06	709130	1.0205e+06	704870	604682	913770	3	1	14.5	23.656	0.00069906	2.5751	3
Q5EAE0	Q5EAE0	sp|Q5EAE0|ERGI3_BOVIN Endoplasmic reticulum-Golgi intermediate compartment protein 3 OS=Bos taurus OX=9913 GN=ERGIC3 PE=2 SV=1										ERGIC3	0.339185	-1.45284	1.4796e+06	535963	2.21574e+06	1.07105e+06	1.47993e+06	557883	1.7688e+06	1.88516e+06	1.7062e+06	871835	2.471e+06	2.0609e+06	3.45921e+06	2	2	5	43.374	0.0020318	2.2098	6
A6QPY0;F1N632	A6QPY0;F1N632	sp|A6QPY0|OST48_BOVIN Dolichyl-diphosphooligosaccharide--protein glycosyltransferase 48 kDa subunit OS=Bos taurus OX=9913 GN=DDOST PE=2 SV=2;tr|F1N632|F1N632_BOVIN Dolichyl-diphosphooligosaccharide--protein glycosyltransferase 48 kDa subunit OS=Bos taurus										DDOST	0.339427	-1.12497	7.83482e+07	9.04777e+06	8.93473e+07	2.04189e+07	9.07441e+07	6.5488e+07	8.0138e+07	7.9156e+07	7.6215e+07	7.9568e+07	9.2619e+07	1.163e+08	6.8902e+07	8	8	21	48.791	0	46.696	58
A0JNE6	A0JNE6	tr|A0JNE6|A0JNE6_BOVIN Eukaryotic translation initiation factor 2-alpha kinase 2 OS=Bos taurus OX=9913 GN=EIF2AK2 PE=1 SV=1										EIF2AK2	0.339596	1.27139	2.18295e+07	3.71116e+06	1.84439e+07	7.9653e+06	2.26766e+07	2.2545e+07	2.6973e+07	1.6908e+07	2.0045e+07	1.6922e+07	2.0397e+07	2.7823e+07	8.6337e+06	9	9	19.7	60.199	0	34.516	40
Q3SZ15	Q3SZ15	tr|Q3SZ15|Q3SZ15_BOVIN Eukaryotic translation elongation factor 1 epsilon 1 OS=Bos taurus OX=9913 GN=EEF1E1 PE=2 SV=1										EEF1E1	0.339709	-1.43069	1.19545e+06	573412	1.58007e+06	582674	851945	395521	1.3399e+06	1.8318e+06	1.5581e+06	2.3663e+06	1.6623e+06	1.055e+06	1.23669e+06	3	3	16.1	19.756	0	3.7081	2
A0A3Q1LNQ9;F6QGZ0;A0A3Q1LYV8;A0A3Q1LXS3	A0A3Q1LNQ9;F6QGZ0;A0A3Q1LYV8;A0A3Q1LXS3	tr|A0A3Q1LNQ9|A0A3Q1LNQ9_BOVIN LIM and senescent cell antigen-like-containing domain protein OS=Bos taurus OX=9913 GN=LIMS1 PE=4 SV=1;tr|F6QGZ0|F6QGZ0_BOVIN LIM zinc finger domain containing 1 OS=Bos taurus OX=9913 GN=LIMS1 PE=4 SV=1;tr|A0A3Q1LYV8|A0A3Q1LY										LIMS1	0.340027	-1.17941	1.33828e+07	3.21254e+06	1.58272e+07	3.94468e+06	1.8391e+07	1.0595e+07	1.2182e+07	1.1075e+07	1.4671e+07	1.5771e+07	1.5707e+07	1.1086e+07	2.0745e+07	6	3	18.9	44.341	0	10.251	21
A2VE10;A0A3Q1M2U9;A0A3Q1N5D7	A2VE10;A0A3Q1M2U9;A0A3Q1N5D7	sp|A2VE10|CASC4_BOVIN Protein CASC4 OS=Bos taurus OX=9913 GN=CASC4 PE=2 SV=1;tr|A0A3Q1M2U9|A0A3Q1M2U9_BOVIN Protein CASC4 OS=Bos taurus OX=9913 GN=CASC4 PE=4 SV=1;tr|A0A3Q1N5D7|A0A3Q1N5D7_BOVIN Protein CASC4 OS=Bos taurus OX=9913 GN=CASC4 PE=4 SV=1										CASC4	0.340411	3.11512	2.69929e+07	5.12446e+07	4.18541e+06	4.41703e+06	2.61051e+06	1.1852e+08	3.5379e+06	1.42047e+06	8.87569e+06	4.6225e+06	1.0226e+07	286810	1.60635e+06	4	4	10.5	43.199	0.0013913	2.5247	4
G3MWK7;A0A3Q1M873	G3MWK7;A0A3Q1M873	tr|G3MWK7|G3MWK7_BOVIN Gluconokinase OS=Bos taurus OX=9913 GN=IDNK PE=3 SV=2;tr|A0A3Q1M873|A0A3Q1M873_BOVIN Gluconokinase OS=Bos taurus OX=9913 GN=IDNK PE=3 SV=1										IDNK	0.341121	1.36789	4.43896e+06	1.71236e+06	3.37168e+06	1.45159e+06	2.93352e+06	3.9092e+06	6.9008e+06	5.4565e+06	2.9948e+06	3.3615e+06	3.9202e+06	1.38853e+06	4.8165e+06	1	1	7	20.637	0.0013685	2.3202	7
F1ME58	F1ME58;E1BB80	tr|F1ME58|F1ME58_BOVIN Uncharacterized protein OS=Bos taurus OX=9913 GN=CYP4A11 PE=3 SV=1										CYP4A11	0.341414	1.10653	2.89501e+08	5.08581e+07	2.59247e+08	2.50418e+07	2.46515e+08	3.4871e+08	3.3048e+08	2.3194e+08	2.8986e+08	2.9353e+08	2.4205e+08	2.3921e+08	2.622e+08	14	3	28.2	58.775	0	141.09	141
Q1RMU6	Q1RMU6	tr|Q1RMU6|Q1RMU6_BOVIN C1H3ORF21 protein OS=Bos taurus OX=9913 GN=XXYLT1 PE=2 SV=2										XXYLT1	0.341474	-1.70182	4.34849e+06	2.70629e+06	5.73872e+06	1.71066e+06	635001	2.57525e+06	4.9807e+06	7.0748e+06	6.4767e+06	4.3742e+06	5.9171e+06	4.5737e+06	8.0899e+06	3	3	10.4	43.836	0	3.9524	4
P49907	P49907	sp|P49907|SEPP1_BOVIN Selenoprotein P OS=Bos taurus OX=9913 GN=SELENOP PE=2 SV=2										SELENOP	0.341481	1.93883	4.37877e+06	2.68077e+06	2.97507e+06	2.69659e+06	4.53886e+06	1.09397e+06	4.0885e+06	8.5373e+06	3.6352e+06	5.8531e+06	784800	4.6925e+06	569880	3	3	11.4	45.487	0	5.9943	14
A5D989;A0A3Q1M9K4;A0A452DIM3	A5D989;A0A3Q1M9K4;A0A452DIM3	sp|A5D989|EF1D_BOVIN Elongation factor 1-delta OS=Bos taurus OX=9913 GN=EEF1D PE=2 SV=2;tr|A0A3Q1M9K4|A0A3Q1M9K4_BOVIN Elongation factor 1-delta OS=Bos taurus OX=9913 GN=EEF1D PE=4 SV=1;tr|A0A452DIM3|A0A452DIM3_BOVIN Elongation factor 1-delta OS=Bos taurus										EEF1D	0.34165	-1.11148	1.98103e+08	2.33745e+07	2.2229e+08	4.65474e+07	2.09663e+08	1.939e+08	1.7762e+08	1.7702e+08	2.3231e+08	2.0622e+08	2.9079e+08	1.8672e+08	2.0543e+08	12	11	54.3	31.141	0	196.43	88
F1MLG1	F1MLG1	tr|F1MLG1|F1MLG1_BOVIN SRP receptor subunit beta OS=Bos taurus OX=9913 GN=SRPRB PE=1 SV=3										SRPRB	0.341836	-1.16405	4.38283e+07	1.00579e+07	5.05048e+07	9.765e+06	3.65787e+07	3.0024e+07	5.3725e+07	5.0226e+07	4.8588e+07	4.7211e+07	6.4424e+07	4.8729e+07	4.1655e+07	8	8	34.5	32.338	0	80.062	48
A5PJV3	A5PJV3	sp|A5PJV3|HUTI_BOVIN Probable imidazolonepropionase OS=Bos taurus OX=9913 GN=AMDHD1 PE=2 SV=1										AMDHD1	0.34189	-1.15173	1.21431e+08	3.12692e+07	1.3653e+08	1.19643e+07	1.12566e+08	1.3039e+08	1.6718e+08	8.1068e+07	1.1595e+08	1.3246e+08	1.2141e+08	1.4638e+08	1.4587e+08	14	14	37.3	46.748	0	79.04	82
F1MP99;P31228	F1MP99;P31228	tr|F1MP99|F1MP99_BOVIN D-aspartate oxidase OS=Bos taurus OX=9913 GN=DDO PE=4 SV=2;sp|P31228|OXDD_BOVIN D-aspartate oxidase OS=Bos taurus OX=9913 GN=DDO PE=1 SV=2										DDO	0.341935	-2.87662	8.7029e+06	1.16531e+07	9.68805e+06	6.72697e+06	652763	407925	2.6499e+07	1.4753e+07	1.20179e+06	2.3245e+06	6.4757e+06	1.7741e+07	1.2211e+07	4	4	13.8	37.643	0	10.3	10
Q29RI0	Q29RI0	sp|Q29RI0|COQ8A_BOVIN Atypical kinase COQ8A, mitochondrial OS=Bos taurus OX=9913 GN=COQ8A PE=2 SV=1										COQ8A	0.34196	-1.29778	1.22566e+07	4.49866e+06	1.50308e+07	3.42912e+06	1.18888e+07	5.1041e+06	1.3304e+07	1.3542e+07	1.7444e+07	1.4299e+07	1.2313e+07	1.3484e+07	2.0027e+07	7	7	13	72.082	0	16.356	36
F1MPP7	F1MPP7	tr|F1MPP7|F1MPP7_BOVIN Acyl-coenzyme A synthetase ACSM1, mitochondrial OS=Bos taurus OX=9913 GN=ACSM1 PE=4 SV=1										ACSM1	0.342173	1.08095	3.28986e+09	2.46956e+08	3.06307e+09	4.86539e+08	2.9149e+09	3.2039e+09	3.4342e+09	3.3363e+09	3.56e+09	2.845e+09	2.7006e+09	2.9275e+09	3.7792e+09	32	1	66.4	64.936	0	323.31	459
A0A3Q1LQI0;P53620;A0A140T886	A0A3Q1LQI0;P53620;A0A140T886;A0A3Q1LXX0;A2VE21	tr|A0A3Q1LQI0|A0A3Q1LQI0_BOVIN Coatomer subunit gamma OS=Bos taurus OX=9913 GN=COPG1 PE=3 SV=1;sp|P53620|COPG1_BOVIN Coatomer subunit gamma-1 OS=Bos taurus OX=9913 GN=COPG1 PE=1 SV=1;tr|A0A140T886|A0A140T886_BOVIN Coatomer subunit gamma OS=Bos taurus OX=99										COPG1	0.342245	-1.08496	1.05316e+08	1.38068e+07	1.14077e+08	1.33621e+07	1.03661e+08	9.1857e+07	1.2838e+08	9.8594e+07	1.0409e+08	1.0569e+08	1.3398e+08	1.0712e+08	1.0952e+08	18	18	24	95.708	0	69.056	100
A0A3Q1MI34;F1N579;F1N4F8;A0A3Q1M4S2;A0A3Q1N818;F1MYK3;A0A3Q1MSK9	A0A3Q1MI34;F1N579;F1N4F8;A0A3Q1M4S2;A0A3Q1N818;F1MYK3;A0A3Q1MSK9	tr|A0A3Q1MI34|A0A3Q1MI34_BOVIN Epsin 1 OS=Bos taurus OX=9913 GN=EPN1 PE=4 SV=1;tr|F1N579|F1N579_BOVIN Epsin 1 OS=Bos taurus OX=9913 GN=EPN1 PE=4 SV=1;tr|F1N4F8|F1N4F8_BOVIN Epsin 3 OS=Bos taurus OX=9913 GN=EPN3 PE=4 SV=3;tr|A0A3Q1M4S2|A0A3Q1M4S2_BOVIN Epsi										EPN1	0.342698	1.39137	2.21218e+06	1.16572e+06	1.64811e+06	1.02397e+06	1.87284e+06	1.38578e+06	1.8933e+06	4.2648e+06	1.6442e+06	3.1496e+06	969218	1.4511e+06	1.02253e+06	2	2	3.4	57.377	0.00035765	2.7927	4
Q3ZBA6	Q3ZBA6	sp|Q3ZBA6|DJB11_BOVIN DnaJ homolog subfamily B member 11 OS=Bos taurus OX=9913 GN=DNAJB11 PE=2 SV=1										DNAJB11	0.343162	-1.28958	1.19222e+07	4.50548e+06	1.49622e+07	4.52182e+06	6.73385e+06	1.3309e+07	1.7355e+07	7.8271e+06	1.4386e+07	1.2774e+07	1.9832e+07	1.7445e+07	9.7976e+06	5	5	14	40.503	0	28.116	23
Q3SWX3	Q3SWX3	tr|Q3SWX3|Q3SWX3_BOVIN Aminopeptidase-like 1 OS=Bos taurus OX=9913 GN=NPEPL1 PE=2 SV=1										NPEPL1	0.34371	1.69158	1.21189e+07	4.40218e+06	9.35039e+06	5.82283e+06	1.10673e+07	7.9758e+06	1.311e+07	1.9192e+07	9.2493e+06	1.2525e+07	1.4556e+07	8.996e+06	1.32456e+06	5	5	11.3	55.741	0	15.374	11
A0A3Q1LGV7;Q29RN1;A0A3Q1LIZ0;A6QLW6;A0A3Q1M0U3	A0A3Q1LGV7;Q29RN1;A0A3Q1LIZ0;A6QLW6;A0A3Q1M0U3	tr|A0A3Q1LGV7|A0A3Q1LGV7_BOVIN Sorbin and SH3 domain containing 3 OS=Bos taurus OX=9913 GN=SORBS3 PE=1 SV=1;tr|Q29RN1|Q29RN1_BOVIN Sorbin and SH3 domain containing 3 OS=Bos taurus OX=9913 GN=SORBS3 PE=1 SV=1;tr|A0A3Q1LIZ0|A0A3Q1LIZ0_BOVIN Sorbin and SH3 do										SORBS3	0.343975	-1.22634	1.33844e+06	409251	1.61146e+06	398122	1.6093e+06	997651	1.4875e+06	1.7759e+06	821860	2.0008e+06	1.2862e+06	1.9081e+06	1.25073e+06	4	4	7.7	71.69	0	7.2577	9
Q3SZ85	Q3SZ85	sp|Q3SZ85|PTRD1_BOVIN Putative peptidyl-tRNA hydrolase PTRHD1 OS=Bos taurus OX=9913 GN=PTRHD1 PE=2 SV=2										PTRHD1	0.344047	-1.23215	2.15171e+06	733005	2.57587e+06	627943	3.19304e+06	1.222e+06	1.968e+06	2.4742e+06	1.9013e+06	2.0925e+06	2.3104e+06	2.4033e+06	3.4973e+06	1	1	8.6	15.972	0.0052701	1.9896	7
Q3ZBH3;A7E3T1;A0A452DIW7	Q3ZBH3;A7E3T1;A0A452DIW7	sp|Q3ZBH3|CD151_BOVIN CD151 antigen OS=Bos taurus OX=9913 GN=CD151 PE=2 SV=1;tr|A7E3T1|A7E3T1_BOVIN Tetraspanin OS=Bos taurus OX=9913 GN=CD151 PE=2 SV=1;tr|A0A452DIW7|A0A452DIW7_BOVIN Tetraspanin OS=Bos taurus OX=9913 GN=CD151 PE=3 SV=1										CD151	0.344719	1.67338	1.89126e+06	1.07297e+06	1.55201e+06	1.8268e+06	1.20893e+06	3.6761e+06	1.99729e+06	1.6128e+06	961198	566820	495235	4.2817e+06	864271	1	1	5.9	27.986	0.00035051	2.6119	3
P60984	P60984	sp|P60984|GMFB_BOVIN Glia maturation factor beta OS=Bos taurus OX=9913 GN=GMFB PE=1 SV=2										GMFB	0.344786	-1.38688	2.22919e+06	1.10733e+06	2.85935e+06	1.01284e+06	854251	2.031e+06	1.5604e+06	3.4355e+06	3.2648e+06	2.1175e+06	2.599e+06	2.3712e+06	4.3497e+06	2	1	14.1	16.713	0	5.1065	6
Q2KJ85	Q2KJ85	tr|Q2KJ85|Q2KJ85_BOVIN Solute carrier family 10 (Sodium/bile acid cotransporter family), member 1 OS=Bos taurus OX=9913 GN=SLC10A1 PE=2 SV=1										SLC10A1	0.345549	1.26006	3.31071e+07	1.64243e+07	2.43483e+07	3.36109e+06	3.62405e+07	6.0532e+07	2.4331e+07	2.3406e+07	2.1026e+07	2.3181e+07	2.4045e+07	2.1124e+07	2.9043e+07	3	3	10.8	40.531	0	33.164	21
P61157;F1N049;A0A3Q1MXB7	P61157;F1N049;A0A3Q1MXB7	sp|P61157|ARP3_BOVIN Actin-related protein 3 OS=Bos taurus OX=9913 GN=ACTR3 PE=1 SV=3;tr|F1N049|F1N049_BOVIN Actin-related protein 3 OS=Bos taurus OX=9913 GN=ACTR3 PE=1 SV=3;tr|A0A3Q1MXB7|A0A3Q1MXB7_BOVIN Actin-related protein 3 OS=Bos taurus OX=9913 GN=AC										ACTR3	0.345679	-1.08796	5.72124e+07	6.03524e+06	6.25035e+07	9.57588e+06	5.16298e+07	5.7719e+07	6.6757e+07	5.7546e+07	5.241e+07	5.5795e+07	7.548e+07	5.4784e+07	6.3955e+07	11	9	28.9	47.371	0	87.579	63
A0A3Q1NDY6;F1MHJ5;Q2KI35	A0A3Q1NDY6;F1MHJ5;Q2KI35;A0A3Q1LYK3	tr|A0A3Q1NDY6|A0A3Q1NDY6_BOVIN Sorting nexin 6 OS=Bos taurus OX=9913 GN=SNX6 PE=4 SV=1;tr|F1MHJ5|F1MHJ5_BOVIN Sorting nexin 6 OS=Bos taurus OX=9913 GN=SNX6 PE=4 SV=3;tr|Q2KI35|Q2KI35_BOVIN Sorting nexin 6 OS=Bos taurus OX=9913 GN=SNX6 PE=2 SV=1										SNX6	0.346091	-1.1833	5.58332e+06	1.94548e+06	6.39528e+06	931620	8.9602e+06	4.2275e+06	4.9982e+06	4.3532e+06	5.3775e+06	6.3653e+06	7.5949e+06	5.3207e+06	6.3002e+06	4	4	16.7	33.804	0	17.059	24
Q3SZV8	Q3SZV8	sp|Q3SZV8|ROMO1_BOVIN Reactive oxygen species modulator 1 OS=Bos taurus OX=9913 GN=ROMO1 PE=3 SV=1										ROMO1	0.346563	-1.2146	1.81658e+06	514032	2.18138e+06	530889	1.79158e+06	1.5671e+06	1.1085e+06	2.2372e+06	2.3785e+06	1.4948e+06	2.2127e+06	2.7905e+06	2.2275e+06	1	1	21.5	8.1828	0	7.2946	11
A0A3Q1LTA9;F1MVN3	A0A3Q1LTA9;F1MVN3	tr|A0A3Q1LTA9|A0A3Q1LTA9_BOVIN RRM domain-containing protein OS=Bos taurus OX=9913 GN=LOC788414 PE=4 SV=1;tr|F1MVN3|F1MVN3_BOVIN Epithelial splicing regulatory protein 1 OS=Bos taurus OX=9913 GN=ESRP1 PE=4 SV=2										LOC788414	0.346988	1.60514	4.88261e+06	3.32439e+06	3.40859e+06	2.68463e+06	1.07178e+07	4.1846e+06	2.5648e+06	3.8752e+06	3.0707e+06	7.1482e+06	3.3522e+06	2.2192e+06	914765	2	2	3.3	72.663	0	3.9816	2
[truncated: 1,770 more rows]
