# Supplementary material for: Proteome dataset of liver from dairy cows experiencing negative or positive energy balance at early lactation
Source: Data Brief. 2021 Oct 27;39:107517. doi: 10.1016/j.dib.2021.107517 (PMC8573133; doi:10.1016/j.dib.2021.107517)
Supplement: Supplementary file 2 [file mmc2.xlsx]

## Sheet: גיליון1
Sequence	N-term cleavage window	C-term cleavage window	Amino acid before	First amino acid	Second amino acid	Second last amino acid	Last amino acid	Amino acid after	A Count	R Count	N Count	D Count	C Count	Q Count	E Count	G Count	H Count	I Count	L Count	K Count	M Count	F Count	P Count	S Count	T Count	W Count	Y Count	V Count	U Count	O Count	Length	Missed cleavages	Mass	Proteins	Leading razor protein	Start position	End position	Unique (Groups)	Unique (Proteins)	Charges	PEP	Score	Identification type 252_20_11_16_1_240417	Identification type 261_20_11_16_1_240417	Identification type 386_20_11_16_1_240417	Identification type 432_20_11_16_1_240417	Identification type 461_16_11_16_1_3240417	Identification type 477_27_11_16_1_240417	Identification type 477_27_11_16_1_300317
AAAAAAAAAAGAAGGR	______________________________	AAAAAAAAAGAAGGRGSGPGRRRHLVPGAG	M	A	A	G	R	G	12	1	0	0	0	0	0	3	0	0	0	0	0	0	0	0	0	0	0	0	0	0	16	0	1197.62	A3KN10;Q28165	A3KN10	2	17	yes	no	2	6.5451e-08	125.75	By matching	By matching		By matching	By MS/MS
AAAAAAAAEGVPAIHR	______________________________	AAAAAAAEGVPAIHREEPVRDDVAVETAEE	M	A	A	H	R	E	9	1	0	0	0	0	1	1	1	1	0	0	0	0	1	0	0	0	0	1	0	0	16	0	1445.77	F1N5K4	F1N5K4	2	17	yes	yes	2	3.1706e-08	131.28			By MS/MS
AAAAAAAPSGGGGGGEEER	______________________________	AAAPSGGGGGGEEERLEEKSEEQDLQGLKD	M	A	A	E	R	L	7	1	0	0	0	0	3	6	0	0	0	0	0	0	1	1	0	0	0	0	0	0	19	0	1584.71	G3MYE7	G3MYE7	2	20	yes	yes	2	2.9074e-13	97.214	By MS/MS	By MS/MS			By MS/MS	By MS/MS	By MS/MS
AAAAAAGAGPEMVR	______________________________	MAAAAAAGAGPEMVRGQVFDVGPRYTNLSY	M	A	A	V	R	G	7	1	0	0	0	0	1	2	0	0	0	0	1	0	1	0	0	0	0	1	0	0	14	0	1241.62	P46196	P46196	2	15	yes	yes	2	0.0019906	57.149		By MS/MS			By matching
AAAAADLANR	YLGFGTPSNLGKGRRAAAAADLANRSGESN	GKGRRAAAAADLANRSGESNTHQDIEEKDR	R	A	A	N	R	S	6	1	1	1	0	0	0	0	0	0	1	0	0	0	0	0	0	0	0	0	0	0	10	0	942.488	A0A3Q1NHS6;A0A3Q1MW31;F1N155;A0A3Q1MKA3;A0A3Q1MH54	A0A3Q1NHS6	434	443	yes	no	2	0.0019394	92.439			By MS/MS
AAAAAGAASGLPGPVAQGLK	______________________________	GAASGLPGPVAQGLKEALVDTLTGILSPVQ	M	A	A	L	K	E	8	0	0	0	0	1	0	4	0	0	2	1	0	0	2	1	0	0	0	1	0	0	20	0	1676.92	A0A3Q1MBC2;G5E567	A0A3Q1MBC2	2	21	yes	no	2	0.0021151	42.976
AAAAAIAASK	______________________________	______________________________	M	A	A	S	K	G	7	0	0	0	0	0	0	0	0	1	0	1	0	0	0	1	0	0	0	0	0	0	10	0	843.481	A0A3Q1M1C6;Q2KIP8;F1MXT1	A0A3Q1M1C6	2	11	yes	no	2	0.0039978	71.451		By matching	By matching		By MS/MS	By matching
AAAAAQEPLHNEEVPAAAGR	LLVGLILFLTRGRGRAAAAAQEPLHNEEVP	QEPLHNEEVPAAAGRVARPQPLEPEEQRAA	R	A	A	G	R	V	8	1	1	0	0	1	3	1	1	0	1	0	0	0	2	0	0	0	0	1	0	0	20	0	1971.98	A0A3Q1LZ83;Q1LZB0;F1MK36	A0A3Q1LZ83	28	47	yes	no	3	5.0867e-05	58.997			By MS/MS		By MS/MS
AAAAASHLNLDALR	______________________________	MAAAAASHLNLDALREVLECPICLESFTEE	M	A	A	L	R	E	6	1	1	1	0	0	0	0	1	0	3	0	0	0	0	1	0	0	0	0	0	0	14	0	1392.75	Q0VCP5	Q0VCP5	2	15	yes	yes	2	1.907e-05	89.403
AAAAEESGWR	______________________________	______________________________	M	A	A	W	R	R	4	1	0	0	0	0	2	1	0	0	0	0	0	0	0	1	0	1	0	0	0	0	10	0	1046.48	Q58D08	Q58D08	2	11	yes	yes	2	3.1805e-08	138.1	By MS/MS	By MS/MS	By MS/MS		By matching	By MS/MS
AAAAGEAR	______________________________	______________________________	M	A	A	A	R	R	5	1	0	0	0	0	1	1	0	0	0	0	0	0	0	0	0	0	0	0	0	0	8	0	715.361	Q3T0Z7	Q3T0Z7	2	9	yes	yes	2	0.0021389	98.457	By matching	By matching	By matching		By MS/MS	By MS/MS	By MS/MS
AAAAGEARR	______________________________	______________________________	M	A	A	R	R	V	5	2	0	0	0	0	1	1	0	0	0	0	0	0	0	0	0	0	0	0	0	0	9	1	871.462	Q3T0Z7	Q3T0Z7	2	10	yes	yes	2	0.02483	57.281							By MS/MS
AAAAPSSFQLLYDLK	EGGKGALALAEAVQRAAAAPSSFQLLYDLK	AAAAPSSFQLLYDLKLPVEDKIRIIAQKIY	R	A	A	L	K	L	4	0	0	1	0	1	0	0	0	0	3	1	0	1	1	2	0	0	1	0	0	0	15	0	1593.84	A4FUD0;A0A3Q1M478	A4FUD0	805	819	yes	no	2	6.3774e-15	150.06		By MS/MS	By matching	By MS/MS	By matching
AAAAPTGAPAPAYRPPDAYK	CLACQEEAPTRAPPRAAAAPTGAPAPAYRP	TGAPAPAYRPPDAYKDNRAPSAVSASHSGY	R	A	A	Y	K	D	8	1	0	1	0	0	0	1	0	0	0	1	0	0	5	0	1	0	2	0	0	0	20	1	1954.99	E1BMT9	E1BMT9	286	305	yes	yes	3	0.0013232	47.09		By MS/MS		By MS/MS	By MS/MS
AAAASAAEAGIATAGTEDSDDALLK	SMEEQRQRQEEEARRAAAASAAEAGIATAG	IATAGTEDSDDALLKMTISQQEFGRTGLPD	R	A	A	L	K	M	10	0	0	3	0	0	2	2	0	1	2	1	0	0	0	2	2	0	0	0	0	0	25	0	2289.1	Q58DA0;A0A452DI44	Q58DA0	238	262	yes	no	3	4.8148e-20	98.703		By MS/MS	By MS/MS	By MS/MS	By MS/MS	By MS/MS
AAAASGAGAGAAQEK	______________________________	AAAASGAGAGAAQEKQFPPALLSFFIYNPR	M	A	A	E	K	Q	8	0	0	0	0	1	1	3	0	0	0	1	0	0	0	1	0	0	0	0	0	0	15	0	1229.6	Q0VD30	Q0VD30	2	16	yes	yes	2	5.1671e-06	83.226	By MS/MS	By matching		By MS/MS	By MS/MS	By MS/MS
AAAASIFETIDR	LGNASSCLEAFAAGRAAAASIFETIDRKPL	AGRAAAASIFETIDRKPLIDCMSEDGYKLD	R	A	A	D	R	K	4	1	0	1	0	0	1	0	0	2	0	0	0	1	0	1	1	0	0	0	0	0	12	0	1263.65	A0A3Q1LPY1;A0A3Q1M2V4;E1BGI0	A0A3Q1LPY1	388	399	no	no	2	2.4615e-06	120.45		By MS/MS	By MS/MS	By MS/MS	By MS/MS	By MS/MS
AAAASQGGR	______________________________	______________________________	M	A	A	G	R	A	4	1	0	0	0	1	0	2	0	0	0	0	0	0	0	1	0	0	0	0	0	0	9	0	787.394	E1BEI2	E1BEI2	2	10	yes	yes	2	0.011161	61.962							By MS/MS
AAAAVVEFQR	______________________________	______________________________	M	A	A	Q	R	A	4	1	0	0	0	1	1	0	0	0	0	0	0	1	0	0	0	0	0	2	0	0	10	0	1060.57	Q2KI42;A0A3Q1MDI3	Q2KI42	2	11	yes	no	2	0.0009611	88.948	By matching	By MS/MS		By matching	By matching	By MS/MS
AAADAAASKPNEDLAPAAEALAAAR	______________________________	NEDLAPAAEALAAARERNSRFLSGLELVKQ	M	A	A	A	R	E	13	1	1	2	0	0	2	0	0	0	2	1	0	0	2	1	0	0	0	0	0	0	25	1	2335.18	A5PK80	A5PK80	2	26	yes	yes	3	5.8982e-20	96.303	By MS/MS	By MS/MS	By MS/MS		By MS/MS	By MS/MS
AAADALLGSLVTGLYDVQAFK	______________________________	LGSLVTGLYDVQAFKFGNFVLKSGLSSPVY	M	A	A	F	K	F	5	0	0	2	0	1	0	2	0	0	4	1	0	1	0	1	1	0	1	2	0	0	21	0	2122.13	A0A140T887;P31754	A0A140T887	2	22	yes	no	2	0.0017947	42.209					By matching
AAADGDDSLYPIAVLIDELR	______________________________	DDSLYPIAVLIDELRNEDVQLRLNSIKKLS	M	A	A	L	R	N	4	1	0	4	0	0	1	1	0	2	3	0	0	0	1	1	0	0	1	1	0	0	20	0	2116.07	A0A3Q1M1U2;A0A3Q1LW84;Q32PI5;A5D973	A0A3Q1M1U2	2	21	yes	no	2	3.9975e-14	107.65		By MS/MS	By MS/MS	By MS/MS	By MS/MS	By matching
AAAEEDNGSIGEETDSSPGR	QASRNTRIPHLAGKKAAAEEDNGSIGEETD	DNGSIGEETDSSPGRKKFPLKIFKKPLKK_	K	A	A	G	R	K	3	1	1	2	0	0	4	3	0	1	0	0	0	0	1	3	1	0	0	0	0	0	20	0	1990.84	G3X721;Q58CP9	G3X721	650	669	no	no	2	5.8126e-10	84.566					By MS/MS
AAAEEEDGGPEGPNR	______________________________	AAAEEEDGGPEGPNRERGGAGATFECNICL	M	A	A	N	R	E	3	1	1	1	0	0	4	3	0	0	0	0	0	0	2	0	0	0	0	0	0	0	15	0	1497.63	F1N0B8;A0A3Q1ME24	F1N0B8	2	16	yes	no	2	3.5479e-09	113.47					By MS/MS
AAAEEEPKPK	______________________________	______________________________	M	A	A	P	K	K	3	0	0	0	0	0	3	0	0	0	0	2	0	0	2	0	0	0	0	0	0	0	10	1	1068.55	A0A3Q1MB39	A0A3Q1MB39	2	11	yes	yes	2	1.4762e-05	126.41			By MS/MS				By MS/MS
AAAEGDGGVR	______________________________	______________________________	M	A	A	V	R	A	3	1	0	1	0	0	1	3	0	0	0	0	0	0	0	0	0	0	0	1	0	0	10	0	901.425	Q3SZD1	Q3SZD1	2	11	yes	yes	2	0.0085029	61.999	By MS/MS	By matching
AAAEQIAVIAGCK	SGVALISTLVKRDSKAAAEQIAVIAGCKTT	SKAAAEQIAVIAGCKTTTSAVLVHCLRQKT	K	A	A	C	K	T	5	0	0	0	1	1	1	1	0	2	0	1	0	0	0	0	0	0	0	1	0	0	13	0	1300.68	A0A3Q1MQJ1;A0A3S5ZPA1	A0A3Q1MQJ1	262	274	yes	no	2;3	1.582e-65	236.95	By MS/MS	By MS/MS	By MS/MS	By MS/MS	By MS/MS	By MS/MS
AAAEVNQDYGLDPK	RMPIPVIKAFGILKRAAAEVNQDYGLDPKI	RAAAEVNQDYGLDPKIANAIMKAADEVAEG	R	A	A	P	K	I	3	0	1	2	0	1	1	1	0	0	1	1	0	0	1	0	0	0	1	1	0	0	14	0	1489.7	Q148D3;A0A3Q1MSL5;A0A3Q1LY08	Q148D3	102	115	yes	no	2	4.361e-20	170.68	By matching	By MS/MS	By MS/MS	By MS/MS	By matching	By MS/MS
AAAFEEQENETVVVK	AVKRASDNLVKAAQKAAAFEEQENETVVVK	AAAFEEQENETVVVKEKMVGGIAQIIAAQE	K	A	A	V	K	E	3	0	1	0	0	1	4	0	0	0	0	1	0	1	0	0	1	0	0	3	0	0	15	0	1662.81	F1MDH3;A0A3Q1MLQ7	F1MDH3	2463	2477	yes	no	2	0.00046385	68.069		By MS/MS	By MS/MS
AAAFEQLQK	PTEKNVDLSTFYQNRAAAFEQLQKWKEVAQ	TFYQNRAAAFEQLQKWKEVAQDCTKAVELN	R	A	A	Q	K	W	3	0	0	0	0	2	1	0	0	0	1	1	0	1	0	0	0	0	0	0	0	0	9	0	1004.53	Q08E34	Q08E34	161	169	yes	yes	2	6.8381e-08	157.34		By MS/MS	By MS/MS	By MS/MS	By MS/MS	By matching
AAAGDLGGDHLALSCDVAK	GYRLAIVARNLEGARAAAGDLGGDHLALSC	DLGGDHLALSCDVAKEHDVQNTFEEIEKNL	R	A	A	A	K	E	5	0	0	3	1	0	0	3	1	0	3	1	0	0	0	1	0	0	0	1	0	0	19	0	1839.88	A4IFA7	A4IFA7	41	59	yes	yes	2;3	1.3159e-30	164.81	By MS/MS	By MS/MS	By MS/MS	By MS/MS	By MS/MS	By MS/MS
AAAGELQEDSGLHVLAR	DSKLSFREFLLIFRKAAAGELQEDSGLHVL	AGELQEDSGLHVLARLSEIDVSTEGVKGAK	K	A	A	A	R	L	4	1	0	1	0	1	2	2	1	0	3	0	0	0	0	1	0	0	0	1	0	0	17	0	1735.89	A5D7A0	A5D7A0	162	178	yes	yes	3	2.2027e-09	106.6	By matching	By matching		By matching	By matching
AAAGGGGAAAGR	______________________________	______________________________	M	A	A	G	R	T	6	1	0	0	0	0	0	5	0	0	0	0	0	0	0	0	0	0	0	0	0	0	12	0	885.442	Q17R06	Q17R06	2	13	yes	yes	2	0.010754	52.255							By MS/MS
AAAGLGIHTIK	PSESIFLDDLGPNLKAAAGLGIHTIKVDDP	PNLKAAAGLGIHTIKVDDPETAVKELETLL	K	A	A	I	K	V	3	0	0	0	0	0	0	2	1	2	1	1	0	0	0	0	1	0	0	0	0	0	11	0	1050.62	E1BGS2;A0A3Q1MFK8;A0A3Q1M516	E1BGS2	220	230	yes	no	2;3	6.8968e-14	153.24	By matching	By MS/MS	By MS/MS	By MS/MS	By MS/MS	By MS/MS
AAAIGITQVVISR	CVKDRNHNEIGHSRRAAAIGITQVVISRIT	RRAAAIGITQVVISRITMAAPGMIPRGSLF	R	A	A	S	R	I	3	1	0	0	0	1	0	1	0	3	0	0	0	0	0	1	1	0	0	2	0	0	13	0	1297.77	A0A3Q1LHP8;Q5EA43;A0A140T855	A0A3Q1LHP8	220	232	yes	no	2	0.0025286	69.672	By matching	By matching		By MS/MS	By matching
AAAKPENLSLVVHGPGDLR	______________________________	PENLSLVVHGPGDLRLENYPIPEPGPNEVL	M	A	A	L	R	L	3	1	1	1	0	0	1	2	1	0	3	1	0	0	2	1	0	0	0	2	0	0	19	1	1943.06	Q58D31;A0A3Q1M465;A0A3Q1MUN0	Q58D31	2	20	yes	no	2;3	6.6914e-40	177.09	By MS/MS	By MS/MS	By MS/MS	By MS/MS	By MS/MS	By MS/MS
AAALAFAK	GKVIVLTAAAQGIGRAAALAFAKEGAKVIA	AAQGIGRAAALAFAKEGAKVIATDINDSKL	R	A	A	A	K	E	5	0	0	0	0	0	0	0	0	0	1	1	0	1	0	0	0	0	0	0	0	0	8	0	761.444	Q3T046;F1MLA4	Q3T046	21	28	yes	no	2	0.0060333	98.415							By MS/MS
AAALAHLDR	SDNCIFSVELQLPPKAAALAHLDRRSPPPA	LQLPPKAAALAHLDRRSPPPAREALAIVFF	K	A	A	D	R	R	4	1	0	1	0	0	0	0	1	0	2	0	0	0	0	0	0	0	0	0	0	0	9	0	936.514	Q29437;E1BJN3;Q9TTK6;E1BD43;A0A452DHX8;E1BC09	Q9TTK6	107	115	no	no	2;3	1.3378e-06	127.56							By MS/MS
AAALDIAMIK	LVLKAAHVMDVVGNKAAALDIAMIKMVAPS	VVGNKAAALDIAMIKMVAPSMASRVIDRAI	K	A	A	I	K	M	4	0	0	1	0	0	0	0	0	2	1	1	1	0	0	0	0	0	0	0	0	0	10	0	1015.57	E1BGS2;A0A3Q1MFK8;A0A3Q1M516;A0A3Q1LWD7;A0A3Q1MCT3	E1BGS2	984	993	yes	no	2	0.0034263	85.676				By matching	By matching	By MS/MS
AAALEFLNR	TVDLKPDWGKGYSRKAAALEFLNRFEEAKQ	KGYSRKAAALEFLNRFEEAKQTYEEGLKHE	K	A	A	N	R	F	3	1	1	0	0	0	1	0	0	0	2	0	0	1	0	0	0	0	0	0	0	0	9	0	1003.55	Q3ZBZ8;A0A3Q1LW78;A0A3Q1ML02;A0A3Q1MJH4	Q3ZBZ8	79	87	no	no	2	0.0030034	95.352		By matching		By MS/MS	By MS/MS
AAALEQFK	AAKSMGAIVRGFDTRAAALEQFKSLGAEPL	VRGFDTRAAALEQFKSLGAEPLEVDLKESG	R	A	A	F	K	S	3	0	0	0	0	1	1	0	0	0	1	1	0	1	0	0	0	0	0	0	0	0	8	0	876.471	P11024	P11024	260	267	yes	yes	1;2	0.00511	111.82		By matching	By MS/MS			By matching	By MS/MS
AAALQEGLR	ATKLPKNTPEDKDRRAAALQEGLRQAVAVP	EDKDRRAAALQEGLRQAVAVPLALAETVAS	R	A	A	L	R	Q	3	1	0	0	0	1	1	1	0	0	2	0	0	0	0	0	0	0	0	0	0	0	9	0	927.514	F1MNA6;A0A3Q1MHT8;A0A3Q1LRV0;A0A3Q1MBB6	F1MNA6	444	452	yes	no	2	9.8062e-05	133.58			By MS/MS		By MS/MS	By MS/MS	By MS/MS
AAALRPEEDGAFRPSEAFETLQK	PEEIRRLEEELGQLKAAALRPEEDGAFRPS	DGAFRPSEAFETLQKESQGLDSRLQSVEDG	K	A	A	Q	K	E	5	2	0	1	0	1	4	1	0	0	2	1	0	2	2	1	1	0	0	0	0	0	23	2	2532.26	F1ME65	F1ME65	372	394	yes	yes	3;4	5.1042e-13	89.668	By matching	By MS/MS	By MS/MS	By MS/MS	By MS/MS
AAANFFSASCVPCADQSSFPK	KLYKELPDPQESIQRAAANFFSASCVPCAD	SASCVPCADQSSFPKLCQLCAGKGTDKCAC	R	A	A	P	K	L	5	0	1	1	2	1	0	0	0	0	0	1	0	3	2	4	0	0	0	1	0	0	21	0	2260.99	CON__Q0IIK2;CON__Q29443;G3X6N3;Q29443	CON__Q0IIK2	167	187	yes	no	2;3	1.5603e-218	312.25	By MS/MS	By MS/MS	By MS/MS	By MS/MS	By MS/MS	By MS/MS
AAANMDLMR	VGKGITFDSGGISIKAAANMDLMRADMGGA	GGISIKAAANMDLMRADMGGAATICSAIVS	K	A	A	M	R	A	3	1	1	1	0	0	0	0	0	0	1	0	2	0	0	0	0	0	0	0	0	0	9	0	991.458	P00727	P00727	295	303	yes	yes	2	0.0087808	94.114		By MS/MS	By MS/MS		By MS/MS	By MS/MS
AAAPAPEEELDECEQALAAEPK	LKPQAERKEGKEEKKAAAPAPEEELDECEQ	EELDECEQALAAEPKAKDPFAHLPKSTFVL	K	A	A	P	K	A	7	0	0	1	1	1	6	0	0	0	2	1	0	0	3	0	0	0	0	0	0	0	22	0	2338.06	Q3SZV3;F1MG05	Q3SZV3	257	278	yes	no	2;3	3.3531e-47	176.75	By MS/MS	By MS/MS		By MS/MS	By MS/MS	By MS/MS
AAAPSAAGQVACDHCLQATAVK	ARPALAADDWTPPTRAAAPSAAGQVACDHC	GQVACDHCLQATAVKTCLVCMASFCQEHLR	R	A	A	V	K	T	8	0	0	1	2	2	0	1	1	0	1	1	0	0	1	1	1	0	0	2	0	0	22	0	2196.04	A6QLA8;A0A3Q1LSP2;A0A3Q1LQE2;A0A3Q1NE22	A6QLA8	97	118	yes	no	3	6.4977e-21	112.58	By MS/MS	By matching		By matching	By MS/MS	By MS/MS
AAAQEQYSAAVAR	MVIDGVTYPGNIKEKAAAQEQYSAAVARGE	EKAAAQEQYSAAVARGESAGLVRATGRKTE	K	A	A	A	R	G	6	1	0	0	0	2	1	0	0	0	0	0	0	0	0	1	0	0	1	1	0	0	13	0	1334.66	Q3T052;F1MMD7;CON__Q3T052;A0A3Q1MA31;A0A3Q1LZ09;A0A3Q1MGQ6	Q3T052	100	112	yes	no	2	2.2912e-28	187.97		By MS/MS	By MS/MS	By MS/MS	By MS/MS		By MS/MS
AAAQLLQSQAQQSGAQQTK	KKELEEEVNNFQKKKAAAQLLQSQAQQSGA	LLQSQAQQSGAQQTKKDKDKKN________	K	A	A	T	K	K	5	0	0	0	0	7	0	1	0	0	2	1	0	0	0	2	1	0	0	0	0	0	19	0	1956	A2VE99;A0A3Q1MUN6;A0A3Q1LZ10;A0A452DIM2	A2VE99	400	418	yes	no	2;3	2.8724e-72	194.48	By matching	By MS/MS		By matching	By matching		By MS/MS
AAATGAVAPSAASGQAEGK	______________________________	GAVAPSAASGQAEGKKITDLRVIDLKSELK	M	A	A	G	K	K	8	0	0	0	0	1	1	3	0	0	0	1	0	0	1	2	1	0	0	1	0	0	19	0	1613.8	E1BLT2	E1BLT2	2	20	yes	yes	2	1.2879e-19	107.17					By MS/MS
AAATLMSER	LGPEGPNINYTQLGRAAATLMSERVFWNDA	YTQLGRAAATLMSERVFWNDAYLAQSKETL	R	A	A	E	R	V	3	1	0	0	0	0	1	0	0	0	1	0	1	0	0	1	1	0	0	0	0	0	9	0	948.47	A0A3Q1MR36;Q9XSW5;F6QPG2;Q9TUQ0	A0A3Q1MR36	298	306	yes	no	2	0.018633	68.383							By MS/MS
AAATPESQEPQAK	EISACGEEGTAQEGKAAATPESQEPQAKGA	GKAAATPESQEPQAKGAEASAAAKGGDTEE	K	A	A	A	K	G	4	0	0	0	0	2	2	0	0	0	0	1	0	0	2	1	1	0	0	0	0	0	13	0	1326.64	Q0VBZ9	Q0VBZ9	145	157	yes	yes	2	0.0018426	70.977							By MS/MS
AAATPNPSSTTDTTANPAAP	DGEDPKTETQPPEAKAAATPNPSSTTDTTA	NPSSTTDTTANPAAP_______________	K	A	A	A	P	-	6	0	2	1	0	0	0	0	0	0	0	0	0	0	4	2	5	0	0	0	0	0	20	0	1854.86	F1MIU2	F1MIU2	566	585	yes	yes	2	0.00072102	50.354	By MS/MS	By MS/MS	By MS/MS		By MS/MS	By MS/MS
AAAVAVSGAK	______________________________	______________________________	M	A	A	A	K	R	5	0	0	0	0	0	0	1	0	0	0	1	0	0	0	1	0	0	0	2	0	0	10	0	843.481	Q1RMT3	Q1RMT3	2	11	yes	yes	1;2	0.0024839	78.113	By matching	By MS/MS					By MS/MS
AAAVHLLQ	ALKPNSPLTARLIRKAAAVHLLQ_______	TARLIRKAAAVHLLQ_______________	K	A	A	L	Q	-	3	0	0	0	0	1	0	0	1	0	2	0	0	0	0	0	0	0	0	1	0	0	8	0	821.476	A0A3Q1M6S8;F1MMR5	A0A3Q1M6S8	462	469	yes	no	2	0.0094376	87.582			By MS/MS
AAAVPQR	______________________________	______________________________	M	A	A	Q	R	A	3	1	0	0	0	1	0	0	0	0	0	0	0	0	1	0	0	0	0	1	0	0	7	0	711.403	P26884	P26884	2	8	yes	yes	2	0.013001	91.093	By MS/MS	By MS/MS		By MS/MS	By MS/MS	By MS/MS	By MS/MS
AAAYNLVQR	GSARCKAFTTREGRRAAAYNLVQRGITNLC	TREGRRAAAYNLVQRGITNLCVIGGDGSLT	R	A	A	Q	R	G	3	1	1	0	0	1	0	0	0	0	1	0	0	0	0	0	0	0	1	1	0	0	9	0	1004.54	A1A4J1	A1A4J1	100	108	yes	yes	2	0.0032819	97.602				By MS/MS	By matching		By MS/MS
AACDLVR	IRRDLEGSDIDTRRRAACDLVRGLCKFFEG	SDIDTRRRAACDLVRGLCKFFEGPVTGIFS	R	A	A	V	R	G	2	1	0	1	1	0	0	0	0	0	1	0	0	0	0	0	0	0	0	1	0	0	7	0	803.396	F1MWN1;A5D785	F1MWN1	385	391	yes	no	2	0.024526	81.381
AACICAEEEKDEL	TVWTLGCRPFMNSQRAACICAEEEKDEL__	QRAACICAEEEKDEL_______________	R	A	A	E	L	-	3	0	0	1	2	0	4	0	0	1	1	1	0	0	0	0	0	0	0	0	0	0	13	1	1536.64	E1BFK0	E1BFK0	183	195	yes	yes	2	0.00060857	118.4		By MS/MS	By MS/MS	By MS/MS	By MS/MS	By MS/MS
AACLENAQEPAGAWSNK	DPPTYKDAFPPLPEKAACLENAQEPAGAWS	CLENAQEPAGAWSNKIRPIKASVITQVFHV	K	A	A	N	K	I	5	0	2	0	1	1	2	1	0	0	1	1	0	0	1	1	0	1	0	0	0	0	17	0	1815.82	A0A3Q1MUD4;F1MT25;A0A3Q1M9B5	A0A3Q1MUD4	51	67	yes	no	2	8.5e-35	189.3		By MS/MS	By MS/MS	By MS/MS	By MS/MS	By MS/MS
AACLPLPGYR	GNGYISCSELNDLFKAACLPLPGYRVREIT	NDLFKAACLPLPGYRVREITENLMTTGDLD	K	A	A	Y	R	V	2	1	0	0	1	0	0	1	0	0	2	0	0	0	2	0	0	0	1	0	0	0	10	0	1116.58	A0A3Q1LSN0;F1MYX5	A0A3Q1LSN0	40	49	yes	no	2	0.013341	77.058	By matching	By MS/MS		By matching	By matching
AADAEAEVASLNR	ALKDAQEKLELAEKKAADAEAEVASLNRRI	KKAADAEAEVASLNRRIQLVEEELDRAQER	K	A	A	N	R	R	5	1	1	1	0	0	2	0	0	0	1	0	0	0	0	1	0	0	0	1	0	0	13	0	1315.64	Q5KR47	Q5KR47	78	90	yes	yes	2	2.4977e-06	134.68		By MS/MS		By MS/MS
AADCEVEQWDSDEPIPR	ITRRIPPEGSAALARAADCEVEQWDSDEPI	DCEVEQWDSDEPIPREDLEQRMAGAQGLLC	R	A	A	P	R	E	2	1	0	3	1	1	3	0	0	1	0	0	0	0	2	1	0	1	0	1	0	0	17	0	2015.85	F1MB84;A0A3Q1NGN7	F1MB84	26	42	yes	no	2;3	3.9744e-34	185.59		By MS/MS	By MS/MS	By MS/MS	By MS/MS	By MS/MS
AADEDNKEQVLK	______________________________	______________________________	M	A	A	L	K	E	2	0	1	2	0	1	2	0	0	0	1	2	0	0	0	0	0	0	0	1	0	0	12	1	1358.67	F1MG80	F1MG80	2	13	yes	yes	2	0.0016077	64.297	By MS/MS	By MS/MS			By MS/MS
AADEEAFEDNSEEYIR	TSICEKVIVPNMEFRAADEEAFEDNSEEYI	ADEEAFEDNSEEYIRRDLEGSDIDTRRRAA	R	A	A	I	R	R	3	1	1	2	0	0	5	0	0	1	0	0	0	1	0	1	0	0	1	0	0	0	16	0	1886.78	F1MWN1;A5D785	F1MWN1	356	371	yes	no	2	1.8881e-08	100.55		By MS/MS
AADETWEPFASGK	RGSPAANVGVKVFKKAADETWEPFASGKTS	KKAADETWEPFASGKTSESGELHGLTTEDK	K	A	A	G	K	T	3	0	0	1	0	0	2	1	0	0	0	1	0	1	1	1	1	1	0	0	0	0	13	0	1407.63	O46375;A0A3Q1MRM2	O46375	56	68	yes	no	2	6.4668e-07	136.02	By matching	By MS/MS	By MS/MS	By MS/MS	By MS/MS	By MS/MS
AADFALK	MAAGGVEKAVRAARRAADFALKVEVECSSL	KAVRAARRAADFALKVEVECSSLQEAVEAA	R	A	A	L	K	V	3	0	0	1	0	0	0	0	0	0	1	1	0	1	0	0	0	0	0	0	0	0	7	0	734.396	F1MHB8;A0A3Q1M3Z8	F1MHB8	191	197	no	no	2	0.0060385	128.38	By matching	By MS/MS		By MS/MS	By MS/MS	By MS/MS	By matching
AADFIDQALAQK	ANDTQEFNLSAYFEKAADFIDQALAQKNGR	FEKAADFIDQALAQKNGRVLVHCREGYSRS	K	A	A	Q	K	N	4	0	0	2	0	2	0	0	0	1	1	1	0	1	0	0	0	0	0	0	0	0	12	0	1289.66	A7YY43;Q2T9T7	A7YY43	105	116	yes	no	2	0.003037	70.056		By matching
AADFQLHTHVNDGTEFGGSIYQK	AKSKLSQNNFALGYKAADFQLHTHVNDGTE	HVNDGTEFGGSIYQKVNEKIETSINLAWTA	K	A	A	Q	K	V	2	0	1	2	0	2	1	3	2	1	1	1	0	2	0	1	2	0	1	1	0	0	23	0	2534.18	Q9MZ13;A0A3Q1LHM2;F6RQ58;A6H783	Q9MZ13	175	197	yes	no	3;4	2.5184e-06	57.578	By matching	By MS/MS	By matching	By MS/MS	By matching	By matching
AADFSDPAFLAHTNR	DFKTQVREYYFAEVRAADFSDPAFLAHTNR	AADFSDPAFLAHTNRHVARLTKGLIRDALQ	R	A	A	N	R	H	4	1	1	2	0	0	0	0	1	0	1	0	0	2	1	1	1	0	0	0	0	0	15	0	1631.77	A0A3Q1MAK6;CON__ENSEMBL:ENSBTAP00000018574;F6R4P6	A0A3Q1MAK6	247	261	yes	no	3	0.0019034	53.828	By matching	By matching		By matching	By MS/MS	By matching
AADHLVNVEVPK	RLGKPRPEDHTDPEKAADHLVNVEVPKADS	PEKAADHLVNVEVPKADSDDDPEVGAGLHM	K	A	A	P	K	A	2	0	1	1	0	0	1	0	1	0	1	1	0	0	1	0	0	0	0	3	0	0	12	0	1290.69	A0A3Q1MMA8;Q0VC16;G5E5L5;A0A3Q1M2R2;A0A3Q1MNU0	A0A3Q1MMA8	434	445	yes	no	2;3	0.010811	60.434		By matching		By matching	By MS/MS	By matching
AADIDQEVK	PYIKDLFTCTIKRLKAADIDQEVKERAISC	TIKRLKAADIDQEVKERAISCMGQIICNLG	K	A	A	V	K	E	2	0	0	2	0	1	1	0	0	1	0	1	0	0	0	0	0	0	0	1	0	0	9	0	987.487	A7MBJ5	A7MBJ5	578	586	yes	yes	2	0.0028047	96.027							By MS/MS
AADISESGGHDCR	______________________________	______________________________	M	A	A	C	R	G	2	1	0	2	1	0	1	2	1	1	0	0	0	0	0	2	0	0	0	0	0	0	13	0	1373.56	Q2HJ47	Q2HJ47	2	14	yes	yes	2	1.1788e-09	147.91	By matching	By matching	By MS/MS		By matching	By MS/MS	By MS/MS
AADLDSDQTATR	HTFKKMLPRDERRFKAADLDSDQTATREEF	RFKAADLDSDQTATREEFTAFLHPEEFEHM	K	A	A	T	R	E	3	1	0	3	0	1	0	0	0	0	1	0	0	0	0	1	2	0	0	0	0	0	12	0	1262.57	G3N2L2	G3N2L2	177	188	yes	yes	2	1.2631e-57	241.4	By matching	By MS/MS	By MS/MS	By matching	By matching	By MS/MS	By MS/MS
AADLLSGPR	WDLKPVADRAQVFLKAADLLSGPRRAEVLA	AQVFLKAADLLSGPRRAEVLAKTMVGQGKT	K	A	A	P	R	R	2	1	0	1	0	0	0	1	0	0	2	0	0	0	1	1	0	0	0	0	0	0	9	0	898.487	A0A3Q1N375;A7YWE4;A0A3Q1MVR8	A0A3Q1N375	130	138	yes	no	2	1.7125e-05	140.09	By MS/MS	By MS/MS	By MS/MS	By MS/MS	By MS/MS	By MS/MS	By MS/MS
AADNIGYPVMIR	IAPSFAVESIEDALKAADNIGYPVMIRSAY	ALKAADNIGYPVMIRSAYALGGLGSGLCPN	K	A	A	I	R	S	2	1	1	1	0	0	0	1	0	2	0	0	1	0	1	0	0	0	1	1	0	0	12	0	1318.67	F1ML89	F1ML89	576	587	yes	yes	2	1.1515e-38	215.93	By MS/MS	By MS/MS	By MS/MS	By MS/MS	By MS/MS	By MS/MS
AADPPAENSSAPEAEQGGAE	RRPENPKPQDGKETKAADPPAENSSAPEAE	AENSSAPEAEQGGAE_______________	K	A	A	A	E	-	6	0	1	1	0	1	4	2	0	0	0	0	0	0	3	2	0	0	0	0	0	0	20	0	1896.8	P67808;A0A3Q1MU45	P67808	305	324	yes	no	2;3	2.3616e-13	101.32		By MS/MS	By MS/MS	By MS/MS	By matching	By MS/MS	By MS/MS
AADTLAEQQR	SLKATTGNLEKEKRRAADTLAEQQRCICRL	KEKRRAADTLAEQQRCICRLEAETQSLVEQ	R	A	A	Q	R	C	3	1	0	1	0	2	1	0	0	0	1	0	0	0	0	0	1	0	0	0	0	0	10	0	1101.54	F1N7I5	F1N7I5	730	739	yes	yes	2	0.025679	60.892							By MS/MS
AADTQVSETLKR	______________________________	______________________________	M	A	A	K	R	F	2	1	0	1	0	1	1	0	0	0	1	1	0	0	0	1	2	0	0	1	0	0	12	1	1317.69	A0A3Q1M037;A0A3Q1N9S1;F1MZT7	A0A3Q1M037	2	13	yes	no	2	0.012067	45.598
AADYAAQAAQLR	EGITVYSTQFGGYAKAADYAAQAAQLRSAL	YAKAADYAAQAAQLRSALESTAKYQTDFYF	K	A	A	L	R	S	6	1	0	1	0	2	0	0	0	0	1	0	0	0	0	0	0	0	1	0	0	0	12	0	1247.63	Q148C9	Q148C9	141	152	yes	yes	2;3	9.7426e-09	143.03	By MS/MS		By MS/MS	By MS/MS
AAEAHVDAHYYEQNEQPTGTCAACITGGNR	GCIGIDKFGEILKKKAAEAHVDAHYYEQNE	QPTGTCAACITGGNRSLVANLAAANCYKKE	K	A	A	N	R	S	6	1	2	1	2	2	3	3	2	1	0	0	0	0	1	0	3	0	2	1	0	0	30	0	3290.41	A0A3Q1MB39;A0A3Q1LTP0;F1N468	F1N468	103	132	no	no	3;4	1.7985e-69	151.95	By MS/MS	By MS/MS	By MS/MS	By MS/MS	By MS/MS	By MS/MS
AAECNIVVTQPR	QVPQFILDDCIQNDRAAECNIVVTQPRRIS	NDRAAECNIVVTQPRRISAVSVAERVAYER	R	A	A	P	R	R	2	1	1	0	1	1	1	0	0	1	0	0	0	0	1	0	1	0	0	2	0	0	12	0	1356.68	Q28141	Q28141	432	443	yes	yes	2	0.00016125	105.13		By MS/MS		By matching		By MS/MS	By MS/MS
AAEDDEDDDVDTK	DGDEDEEAEAATGKRAAEDDEDDDVDTKKQ	KRAAEDDEDDDVDTKKQKTDEDD_______	R	A	A	T	K	K	2	0	0	6	0	0	2	0	0	0	0	1	0	0	0	0	1	0	0	1	0	0	13	0	1436.54	P01252	P01252	90	102	yes	yes	2	3.6048e-14	162.36		By matching	By MS/MS			By matching
AAEDTSSILR	LTKLAAELNKFMLEKAAEDTSSILRSPMPG	FMLEKAAEDTSSILRSPMPGVVVAISVKPG	K	A	A	L	R	S	2	1	0	1	0	0	1	0	0	1	1	0	0	0	0	2	1	0	0	0	0	0	10	0	1061.54	A0A3Q1MM69;A4FV90;A0A3Q1LYL5;A0A3Q1N969;A0A3Q1LUQ7	A0A3Q1MM69	666	675	yes	no	2	4.6827e-14	164.57	By matching	By matching	By MS/MS	By MS/MS	By MS/MS	By MS/MS
AAEDYGVTK	SMVFKQMEQVAQFLKAAEDYGVTKTDMFQT	VAQFLKAAEDYGVTKTDMFQTVDLFEGKDL	K	A	A	T	K	T	2	0	0	1	0	0	1	1	0	0	0	1	0	0	0	0	1	0	1	1	0	0	9	0	952.45	Q9TS87	Q9TS87	100	108	yes	yes	2	0.0024223	99.802		By matching	By MS/MS				By MS/MS
AAEEASR	______________________________	______________________________	M	A	A	S	R	S	3	1	0	0	0	0	2	0	0	0	0	0	0	0	0	1	0	0	0	0	0	0	7	0	732.34	C7FFR6;Q1JQ93	C7FFR6	2	8	yes	no	2	0.066224	50.127
AAEEATAESGGVNGGEEQGTGK	AAAVEAEAEPDASEKAAEEATAESGGVNGG	ESGGVNGGEEQGTGKGEEDEPEERSGDETP	K	A	A	G	K	G	4	0	1	0	0	1	5	6	0	0	0	1	0	0	0	1	2	0	0	1	0	0	22	0	2047.89	E1BNQ9	E1BNQ9	131	152	yes	yes	2	0.046251	32.734		By MS/MS				By matching
AAEEEDEADPK	EEEEEEEDEGPALVRAAEEEDEADPKRQKT	ALVRAAEEEDEADPKRQKTENGASA_____	R	A	A	P	K	R	3	0	0	2	0	0	4	0	0	0	0	1	0	0	1	0	0	0	0	0	0	0	11	0	1202.49	P08814;A6QPM9	P08814	82	92	yes	no	2	0.010384	66.435
AAEEGAGSFAQSR	AVGDDDKVYYFFTERAAEEGAGSFAQSRSS	ERAAEEGAGSFAQSRSSHRVARVARVCKGD	R	A	A	S	R	S	4	1	0	0	0	1	2	2	0	0	0	0	0	1	0	2	0	0	0	0	0	0	13	0	1279.58	A6QLV9	A6QLV9	246	258	yes	yes	2	0.0002559	90.653		By MS/MS		By matching	By MS/MS	By MS/MS
AAEEIGIK	GNRDDSNLYINMKLKAAEEIGIKATHIKLP	YINMKLKAAEEIGIKATHIKLPRTATESEV	K	A	A	I	K	A	2	0	0	0	0	0	2	1	0	2	0	1	0	0	0	0	0	0	0	0	0	0	8	0	829.455	A4FUD0;A0A3Q1M478	A4FUD0	59	66	yes	no	2	0.0053399	101.64	By MS/MS	By MS/MS	By MS/MS	By matching	By matching	By matching	By matching
AAEGAAPSPDNPGDK	TMSIPFPNIIPDFSKAAEGAAPSPDNPGDK	AAEGAAPSPDNPGDKHVSVNFVQDTSKFWY	K	A	A	D	K	H	4	0	1	2	0	0	1	2	0	0	0	1	0	0	3	1	0	0	0	0	0	0	15	0	1395.63	E1BFE8;A0A3Q1NEL1;A0A3Q1MDI4;A0A3Q1M305;A0A3Q1MGZ2;A0A3Q1LY64;A0A3Q1MHF4;A0A3Q1LJV3;A0A3Q1LWU4	E1BFE8	1108	1122	yes	no	2	2.5768e-05	92.866			By matching
AAEGSEAPVVETPGWEVPEDAGPQPGSYEVR	______________________________	VPEDAGPQPGSYEVRHYGPAKWVSTAVESM	R	A	A	V	R	H	4	1	0	1	0	1	6	4	0	0	0	0	0	0	5	2	1	1	1	4	0	0	31	0	3209.48	E1BFP1	E1BFP1	11	41	yes	yes	3	1.9059e-18	87.155		By MS/MS			By MS/MS	By matching
AAEILAR	RKYGTDLSRGLTTARAAEILARDGPNALTP	SRGLTTARAAEILARDGPNALTPPPTTPEW	R	A	A	A	R	D	3	1	0	0	0	0	1	0	0	1	1	0	0	0	0	0	0	0	0	0	0	0	7	0	742.434	Q08DA1;A0A3Q1MFY4;F1MI32;A0A3Q1LUJ8;A0A3Q1MDM5	Q08DA1	66	72	yes	no	2	0.018542	112.66			By matching				By MS/MS
AAELDVLQEQLR	RDTALQQLGAVEKEKAAELDVLQEQLRAAH	KEKAAELDVLQEQLRAAHEAQDGAQSSLTQ	K	A	A	L	R	A	2	1	0	1	0	2	2	0	0	0	3	0	0	0	0	0	0	0	0	1	0	0	12	0	1383.74	F1N7I5	F1N7I5	619	630	yes	yes	2	0.0001612	107.24		By MS/MS	By MS/MS	By MS/MS	By MS/MS	By MS/MS
AAELVAENGEAYEAHMR	RPGTENTPMIAGLGKAAELVAENGEAYEAH	ELVAENGEAYEAHMRGVRDYLEERLAAEFG	K	A	A	M	R	G	5	1	1	0	0	0	4	1	1	0	1	0	1	0	0	0	0	0	1	1	0	0	17	0	1859.85	A2VDS1	A2VDS1	301	317	yes	yes	3	6.1917e-08	91.657		By MS/MS	By MS/MS		By MS/MS	By MS/MS
AAEMLLFGK	GCSSYTFPKIMGSSKAAEMLLFGKKLTAQE	IMGSSKAAEMLLFGKKLTAQEACAQGLVTE	K	A	A	G	K	K	2	0	0	0	0	0	1	1	0	0	2	1	1	1	0	0	0	0	0	0	0	0	9	0	978.521	F1MWY9;A0A3Q1LP28	F1MWY9	295	303	yes	no	2	0.0025682	98.299	By MS/MS	By MS/MS	By MS/MS	By MS/MS	By MS/MS	By MS/MS
AAEQAGCVVSASR	______________________________	MRAAEQAGCVVSASRAGQPEAGSWSCSGVI	R	A	A	S	R	A	4	1	0	0	1	1	1	1	0	0	0	0	0	0	0	2	0	0	0	2	0	0	13	0	1304.61	E1BF31	E1BF31	11	23	yes	yes	2	0.0014959	70.488						By matching	By matching
AAEQDPEGR	______________________________	______________________________	M	A	A	G	R	A	2	1	0	1	0	1	2	1	0	0	0	0	0	0	1	0	0	0	0	0	0	0	9	0	971.431	A5PK51;F1N3B0;A0A3Q1N5S3	A5PK51	2	10	yes	no	2	0.00073043	103.56	By matching	By matching
AAEQISWYK	HFAASVTDPERFWGKAAEQISWYKPWTKTL	ERFWGKAAEQISWYKPWTKTLENRHSPSTS	K	A	A	Y	K	P	2	0	0	0	0	1	1	0	0	1	0	1	0	0	0	1	0	1	1	0	0	0	9	0	1094.54	A7MB45	A7MB45	79	87	yes	yes	2	0.0042655	91.069		By MS/MS	By MS/MS	By matching	By MS/MS	By matching
AAEQISWYKPWTK	HFAASVTDPERFWGKAAEQISWYKPWTKTL	GKAAEQISWYKPWTKTLENRHSPSTSWFVE	K	A	A	T	K	T	2	0	0	0	0	1	1	0	0	1	0	2	0	0	1	1	1	2	1	0	0	0	13	1	1606.81	A7MB45	A7MB45	79	91	yes	yes	3	2.118e-05	120.53	By matching	By MS/MS	By matching	By matching	By MS/MS	By MS/MS
AAESGAQSAPLR	______________________________	ETKAAESGAQSAPLRLEGVDISPKQDEGVL	K	A	A	L	R	L	4	1	0	0	0	1	1	1	0	0	1	0	0	0	1	2	0	0	0	0	0	0	12	0	1156.58	F1MU79;Q9TRY0	F1MU79	8	19	no	no	2	8.1623e-38	208.11			By MS/MS				By MS/MS
AAEVDGPLKR	______________________________	______________________________	M	A	A	K	R	V	2	1	0	1	0	0	1	1	0	0	1	1	0	0	1	0	0	0	0	1	0	0	10	1	1054.58	Q148D6	Q148D6	2	11	yes	yes	2	0.00019129	111.95	By MS/MS	By matching	By MS/MS	By matching	By matching		By matching
AAEYDVVFGER	RQVNEPHVRVLVTGKAAEYDVVFGERHLFR	VTGKAAEYDVVFGERHLFRVPSYQALLRGV	K	A	A	E	R	H	2	1	0	1	0	0	2	1	0	0	0	0	0	1	0	0	0	0	1	2	0	0	11	0	1254.59	E1BI98	E1BI98	990	1000	yes	yes	2	7.3785e-05	110.14		By matching		By matching	By MS/MS	By MS/MS
AAFDDAIAELDTLSEESYK	YEILNSPDRACRLAKAAFDDAIAELDTLSE	DAIAELDTLSEESYKDSTLIMQLLRDNLTL	K	A	A	Y	K	D	4	0	0	3	0	0	3	0	0	1	2	1	0	1	0	2	1	0	1	0	0	0	19	0	2086.96	P62261;A0A3Q1M119;A0A3Q1MP67	P62261	197	215	yes	no	2;3	9.5036e-19	141.65	By matching	By MS/MS	By matching	By MS/MS	By MS/MS	By MS/MS
AAFGLSEAGFNTACVTK	EFDAVVVGAGGAGLRAAFGLSEAGFNTACV	FGLSEAGFNTACVTKLFPTRSHTVAAQGGI	R	A	A	T	K	L	4	0	1	0	1	0	1	2	0	0	1	1	0	2	0	1	2	0	0	1	0	0	17	0	1742.83	G3MY67;A0A3Q1MCH3;P31039	G3MY67	77	93	yes	no	2;3	9.5125e-198	313.36	By MS/MS	By MS/MS	By MS/MS	By MS/MS	By MS/MS	By MS/MS
AAFIGIGLPEPK	VNDITLSTLKEEGYKAAFIGIGLPEPKKDH	GYKAAFIGIGLPEPKKDHIFQGLTQDQGFY	K	A	A	P	K	K	2	0	0	0	0	0	1	2	0	2	1	1	0	1	2	0	0	0	0	0	0	0	12	0	1211.69	A0A3Q1MSH7;F1N549;A0A3Q1LUD3;A0A3Q1MC58;A0A3Q1MHR8;A0A3Q1LP81;Q28007	A0A3Q1MSH7	241	252	yes	no	2	0.018924	60.518				By matching		By matching
AAFLTGR	LTQHLAAAPLCTPSRAAFLTGRHAFRSGMD	APLCTPSRAAFLTGRHAFRSGMDATDRYRA	R	A	A	G	R	H	2	1	0	0	0	0	0	1	0	0	1	0	0	1	0	0	1	0	0	0	0	0	7	0	734.408	A0A3Q1LKS7;A0A3Q1MUB6;A0A3Q1M3E6;A0A3Q1LGQ6;A5D7J7;G3N2T7	A0A3Q1LKS7	42	48	yes	no	2	0.048182	82.913	By matching		By matching				By MS/MS
AAFNSGK	VGVNGFGRIGRLVTRAAFNSGKVDIVAIND	RIGRLVTRAAFNSGKVDIVAINDPFIDLHY	R	A	A	G	K	V	2	0	1	0	0	0	0	1	0	0	0	1	0	1	0	1	0	0	0	0	0	0	7	0	693.345	P10096;A0A3Q1M8J9	P10096	19	25	yes	no	2	0.047527	83.377					By matching		By matching
AAFPGWSSR	NSGKEEVEAAVEAARAAFPGWSSRSPQERS	AVEAARAAFPGWSSRSPQERSQVLQRLADL	R	A	A	S	R	S	2	1	0	0	0	0	0	1	0	0	0	0	0	1	1	2	0	1	0	0	0	0	9	0	977.472	A0A140T874;Q0P5F9	A0A140T874	56	64	yes	no	2	0.0028671	95.815		By MS/MS	By MS/MS	By matching	By matching	By MS/MS
AAFQLGSPWR	EGDKADVDRAVKAARAAFQLGSPWRRMDAS	VKAARAAFQLGSPWRRMDASERGRLLNRLA	R	A	A	W	R	R	2	1	0	0	0	1	0	1	0	0	1	0	0	1	1	1	0	1	0	0	0	0	10	0	1131.58	P20000	P20000	88	97	yes	yes	2	7.4143e-08	140.14	By MS/MS	By MS/MS	By MS/MS	By MS/MS	By MS/MS	By MS/MS
AAGAAEAAAAVVEVGSAGQFEELLR	______________________________	VVEVGSAGQFEELLRLRAKSLLVVHFWAPW	M	A	A	L	R	L	9	1	0	0	0	1	4	3	0	0	2	0	0	1	0	1	0	0	0	3	0	0	25	0	2386.21	F1ML12	F1ML12	2	26	yes	yes	3	9.6495e-10	74.222	By matching	By matching	By MS/MS	By matching	By matching	By matching
AAGAEEYAQQDVVK	PGVLHCTTKFCDYGKAAGAEEYAQQDVVKK	KAAGAEEYAQQDVVKKSYCKAFTLTISALF	K	A	A	V	K	K	4	0	0	1	0	2	2	1	0	0	0	1	0	0	0	0	0	0	1	2	0	0	14	0	1477.7	P06623	P06623	241	254	yes	yes	2	0.0069835	50.452			By MS/MS
AAGCDFTNVVK	EEAKQALTNIGEILKAAGCDFTNVVKATVL	EILKAAGCDFTNVVKATVLLADINDFSTVN	K	A	A	V	K	A	2	0	1	1	1	0	0	1	0	0	0	1	0	1	0	0	1	0	0	2	0	0	11	0	1180.55	Q3T114;A0A3Q1MM98	Q3T114	68	78	yes	no	2	7.7015e-14	152.06	By MS/MS	By MS/MS	By MS/MS	By MS/MS	By MS/MS	By MS/MS
AAGCDIPVASVATGFPAAQTHLK	CVYPARVCDAVRALKAAGCDIPVASVATGF	ASVATGFPAAQTHLKTRLEEIRLAVEDGAT	K	A	A	L	K	T	6	0	0	1	1	1	0	2	1	1	1	1	0	1	2	1	2	0	0	2	0	0	23	0	2281.15	Q3T0V9;A0A3Q1MHS3	Q3T0V9	115	137	yes	no	3	1.4412e-09	78.531	By MS/MS		By MS/MS	By matching	By MS/MS
AAGEVIEPANLLAEEK	KILKEKSDKDLEQRRAAGEVIEPANLLAEE	AGEVIEPANLLAEEKDEDLLFE________	R	A	A	E	K	D	4	0	1	0	0	0	4	1	0	1	2	1	0	0	1	0	0	0	0	1	0	0	16	0	1652.86	F1N270;P39942;A0A3Q1M4W9	F1N270	170	185	yes	no	2	0.00071291	67.153	By MS/MS	By matching	By MS/MS	By MS/MS	By MS/MS	By matching
AAGFTDPLLACGTDGVGTK	CDVDLGGFAGLFDLKAAGFTDPLLACGTDG	TDPLLACGTDGVGTKLKIAQQCSKHDTIGQ	K	A	A	T	K	L	3	0	0	2	1	0	0	4	0	0	2	1	0	1	1	0	3	0	0	1	0	0	19	0	1849.89	Q59A32	Q59A32	481	499	yes	yes	2	3.0534e-13	107.37	By matching	By MS/MS		By MS/MS	By matching	By matching
AAGGEQAGQEALEK	RLERRHSALQRRCARAAGGEQAGQEALEKD	RAAGGEQAGQEALEKDRERISAYIEEEVQR	R	A	A	E	K	D	4	0	0	0	0	2	3	3	0	0	1	1	0	0	0	0	0	0	0	0	0	0	14	0	1357.65	A0A3Q1M1N5;G3X690;A0A3Q1LK85;A0A3Q1LNQ3;A0A3Q1NNQ3;A0A3Q1LQE5;A0A3Q1LPC5	A0A3Q1M1N5	1000	1013	yes	no	2	0.0038576	64.439		By MS/MS
AAGHICHPLCSSEGCWGPGPK	QKTKILNNRSEKQCKAAGHICHPLCSSEGC	HPLCSSEGCWGPGPKYCMSCQNFSRGKECV	K	A	A	P	K	Y	2	0	0	0	3	0	1	4	2	1	1	1	0	0	3	2	0	1	0	0	0	0	21	0	2276.99	F1N7F3;A0A3Q1M731;A0A3Q1MHB0	F1N7F3	472	492	yes	no	4	0.0092634	32.565		By matching			By matching
AAGLAFSDGDHR	GCGPGGGDTAPQVFKAAGLAFSDGDHRTEI	VFKAAGLAFSDGDHRTEIRKSLSCPKESKS	K	A	A	H	R	T	3	1	0	2	0	0	0	2	1	0	1	0	0	1	0	1	0	0	0	0	0	0	12	0	1215.56	CON__ENSEMBL:ENSBTAP00000007350;F1MVK1;E1BH06;CON__P01030	E1BH06	647	658	no	no	2;3	0.00029325	78.692	By matching	By MS/MS	By MS/MS	By MS/MS	By matching	By MS/MS	By MS/MS
AAGLAGTFR	RGIRGADFQCFQQARAAGLAGTFRAFLSSR	CFQQARAAGLAGTFRAFLSSRLQDLYSIVR	R	A	A	F	R	A	3	1	0	0	0	0	0	2	0	0	1	0	0	1	0	0	1	0	0	0	0	0	9	0	862.466	F1N6W9;A8E654	F1N6W9	1369	1377	yes	no	2	0.00080527	117.72			By matching
AAGLEDYGK	AMNRVLCKIHSVDLKAAGLEDYGKHGDYLA	HSVDLKAAGLEDYGKHGDYLARQVQTWIKQ	K	A	A	G	K	H	2	0	0	1	0	0	1	2	0	0	1	1	0	0	0	0	0	0	1	0	0	0	9	0	922.44	E1BGS2;A0A3Q1MFK8	E1BGS2	405	413	yes	no	2	0.0062013	84.498	By matching	By MS/MS	By MS/MS	By matching	By MS/MS	By MS/MS
AAGLQAEIGQVK	ELSSKEAQGEELKKRAAGLQAEIGQVKQEL	KKRAAGLQAEIGQVKQELSRKDTELLALQT	R	A	A	V	K	Q	3	0	0	0	0	2	1	2	0	1	1	1	0	0	0	0	0	0	0	1	0	0	12	0	1183.66	A0A3Q1NKD1;A0A3Q1LTK7;E1BPW2;A0A3Q1LTQ2	A0A3Q1NKD1	461	472	yes	no	2	0.0028233	73.233						By MS/MS
AAGPIGNAQKPPTGK	AAAPARKPEPNAVTKAAGPIGNAQKPPTGK	AAGPIGNAQKPPTGKVQIVSKKVSYSHIQS	K	A	A	G	K	V	3	0	1	0	0	1	0	3	0	1	0	2	0	0	3	0	1	0	0	0	0	0	15	1	1405.77	F1N0J2;F1MAZ3;F1MAZ1;P36225;G3N2G7;A0A3Q1MYL9;A0A3Q1M9W4;A0A3Q1LJL4;A0A3Q1MP69	F1N0J2	878	892	yes	no	3	0.041805	33.697			By MS/MS				By matching
AAGPLLTDECR	SSLLGGGGVDGCIHRAAGPLLTDECRTLQN	CIHRAAGPLLTDECRTLQNCETGKAKITCG	R	A	A	C	R	T	2	1	0	1	1	0	1	1	0	0	2	0	0	0	1	0	1	0	0	0	0	0	11	0	1201.58	Q2KHU5;A0A3Q1M2P0	Q2KHU5	190	200	yes	no	2	9.7695e-10	145.72	By matching	By MS/MS	By matching	By MS/MS	By matching		By MS/MS
AAGPQEIR	DDCFKGRRGGSQKSRAAGPQEIRERATVLQ	GGSQKSRAAGPQEIRERATVLQTLFEDYVH	R	A	A	I	R	E	2	1	0	0	0	1	1	1	0	1	0	0	0	0	1	0	0	0	0	0	0	0	8	0	840.445	A0A3Q1LIR5;F1N5H8;A0A3Q1LL06	A0A3Q1LIR5	582	589	yes	no	2	0.014403	80.229							By MS/MS
AAGQYSTSYAQQK	LLQQQIQEHEEEARRAAGQYSTSYAQQKRK	RRAAGQYSTSYAQQKRKVSDKEKIDQLQEE	R	A	A	Q	K	R	3	0	0	0	0	3	0	1	0	0	0	1	0	0	0	2	1	0	2	0	0	0	13	0	1401.65	E1BBC4;A0A3Q1LJL3	E1BBC4	249	261	yes	no	2	0.0051193	64.82	By matching	By MS/MS		By matching		By MS/MS
AAGSGELGVTIK	GIRIRETADFKVDTKAAGSGELGVTIKGPK	DTKAAGSGELGVTIKGPKGLEELVKQKGFQ	K	A	A	I	K	G	2	0	0	0	0	0	1	3	0	1	1	1	0	0	0	1	1	0	0	1	0	0	12	0	1101.6	A0A3Q1MQ34;E1BKX7;A0A3Q1M0Y7;A0A3Q1MZI6	A0A3Q1MQ34	481	492	yes	no	2	0.045411	52.725	By matching	By matching
AAGTAPSGAHTEPWTFVVVK	SNEQVPMEVIYNVIKAAGTAPSGAHTEPWT	PSGAHTEPWTFVVVKDPDVKHKIREIIEEE	K	A	A	V	K	D	4	0	0	0	0	0	1	2	1	0	0	1	0	1	2	1	3	1	0	3	0	0	20	0	2025.03	A0A3S5ZPC4;A0A3Q1M368;A0A3Q1LTI9	A0A3S5ZPC4	120	139	yes	no	3	0.0057857	38.756		By matching	By MS/MS		By MS/MS
AAGTLYTYPENWR	______________________________	______________________________	M	A	A	W	R	A	2	1	1	0	0	0	1	1	0	0	1	0	0	0	1	0	2	1	2	0	0	0	13	0	1540.73	Q3SZV3;F1MG05	Q3SZV3	2	14	yes	no	2	0.02118	40.727	By matching				By matching
AAGVEAAAEVAATEPK	______________________________	AGVEAAAEVAATEPKMEEESGAPGVPSGNG	M	A	A	P	K	M	7	0	0	0	0	0	3	1	0	0	0	1	0	0	1	0	1	0	0	2	0	0	16	0	1483.75	A0A3Q1MJD5;F1MY44;A0A3Q1MIF1	A0A3Q1MJD5	2	17	no	no	2	8.6951e-11	136.7		By MS/MS	By MS/MS	By MS/MS	By MS/MS	By MS/MS
AAGVVLEMIR	RQASQGMVGQLAARRAAGVVLEMIREGKIA	LAARRAAGVVLEMIREGKIAGRAVLIAGQP	R	A	A	I	R	E	2	1	0	0	0	0	1	1	0	1	1	0	1	0	0	0	0	0	0	2	0	0	10	0	1057.6	Q2TBU9;A0A3Q1M1D5;F1MSD2;A0A3Q1LTA0	Q2TBU9	55	64	yes	no	2	0.028089	59.35		By matching	By MS/MS		By matching	By matching
AAHEAQDGAQSSLTQAQQEK	KEKAAELDVLQEQLRAAHEAQDGAQSSLTQ	QDGAQSSLTQAQQEKAELSQKVEELHTHVE	R	A	A	E	K	A	5	0	0	1	0	5	2	1	1	0	1	1	0	0	0	2	1	0	0	0	0	0	20	0	2096.97	F1N7I5	F1N7I5	631	650	yes	yes	3	7.6559e-05	59.163	By MS/MS	By MS/MS	By MS/MS		By matching	By MS/MS
AAHGGSAASSALK	______________________________	______________________________	M	A	A	L	K	G	5	0	0	0	0	0	0	2	1	0	1	1	0	0	0	3	0	0	0	0	0	0	13	0	1126.57	F1MUA8	F1MUA8	2	14	yes	yes	2	6.5669e-05	114.89							By MS/MS
AAHIFNEGLVCHQVR	KNPNYIRCIKPNDKKAAHIFNEGLVCHQVR	AAHIFNEGLVCHQVRYLGLLENVRVRRAGY	K	A	A	V	R	Y	2	1	1	0	1	1	1	1	2	1	1	0	0	1	0	0	0	0	0	2	0	0	15	0	1749.87	A0A3Q1MU95;A0A3Q1MBW7;A6QLD6;A0A3Q1LV94	A0A3Q1MU95	603	617	yes	no	3;4	8.2096e-08	127.36	By matching	By MS/MS	By MS/MS	By MS/MS	By MS/MS	By MS/MS
AAHPLSIEPIGVR	SAEVGDTIRVTFHNKAAHPLSIEPIGVRVD	NKAAHPLSIEPIGVRVDKKNEGTYYSPSGS	K	A	A	V	R	V	2	1	0	0	0	0	1	1	1	2	1	0	0	0	2	1	0	0	0	1	0	0	13	0	1358.77	A0A3Q1NJB1;F1N076;CON__ENSEMBL:ENSBTAP00000031900	A0A3Q1NJB1	468	480	no	no	2;3	3.6476e-05	92.866		By matching	By MS/MS	By matching	By MS/MS	By matching
AAHVMDVVGNK	LSRVEIEQARLLVLKAAHVMDVVGNKAAAL	LVLKAAHVMDVVGNKAAALDIAMIKMVAPS	K	A	A	N	K	A	2	0	1	1	0	0	0	1	1	0	0	1	1	0	0	0	0	0	0	3	0	0	11	0	1139.58	E1BGS2;A0A3Q1MFK8	E1BGS2	973	983	yes	no	3	0.0090092	51.762				By matching		By matching
AAIAAVEAR	______________________________	______________________________	M	A	A	A	R	R	5	1	0	0	0	0	1	0	0	1	0	0	0	0	0	0	0	0	0	1	0	0	9	0	870.492	A0A3Q1LZU8;F1N6Y1;A0A3Q1N1T6	A0A3Q1LZU8	2	10	yes	no	2	0.0022798	83.753		By matching	By MS/MS	By matching	By matching
AAIAWEANKPLSIEEVEVAPPKDHEVR	______________________________	IEEVEVAPPKDHEVRIQIIATALCHSDAHI	K	A	A	V	R	I	5	1	1	1	0	0	5	0	1	2	1	2	0	0	3	1	0	1	0	3	0	0	27	2	2997.56	F1MFZ4	F1MFZ4	12	38	yes	yes	3;4;5	5.687e-57	164.43	By MS/MS	By MS/MS	By MS/MS	By MS/MS	By MS/MS	By MS/MS
AAIDWFDGK	KGEATVSFDDPPSAKAAIDWFDGKEFSGNP	DPPSAKAAIDWFDGKEFSGNPIKVSFATRR	K	A	A	G	K	E	2	0	0	2	0	0	0	1	0	1	0	1	0	1	0	0	0	1	0	0	0	0	9	0	1021.49	A0A140T861;Q28009	A0A140T861	335	343	no	no	2	5.1427e-06	147.04		By MS/MS	By MS/MS	By MS/MS	By MS/MS	By MS/MS
AAIECEQPQPDLYK	DTIELRTVESIDNLRAAIECEQPQPDLYKF	RAAIECEQPQPDLYKFVGRINIYSNSIEAV	R	A	A	Y	K	F	2	0	0	1	1	2	2	0	0	1	1	1	0	0	2	0	0	0	1	0	0	0	14	0	1660.78	F1N3G6	F1N3G6	210	223	yes	yes	2	5.3485e-23	143.96	By MS/MS	By MS/MS		By matching	By MS/MS	By MS/MS
AAIISAEGDSK	ERARFVVEKAEQQKKAAIISAEGDSKAAEL	QQKKAAIISAEGDSKAAELIANSLATAGDG	K	A	A	S	K	A	3	0	0	1	0	0	1	1	0	2	0	1	0	0	0	2	0	0	0	0	0	0	11	0	1060.54	Q3T165	Q3T165	209	219	yes	yes	2	4.3754e-06	111.61		By MS/MS	By MS/MS	By MS/MS		By MS/MS	By MS/MS
AAILEAAPK	AVSSVVNSIQVLASKAAILEAAPKEVPMVV	QVLASKAAILEAAPKEVPMVVVSPVGAKGS	K	A	A	P	K	E	4	0	0	0	0	0	1	0	0	1	1	1	0	0	1	0	0	0	0	0	0	0	9	0	882.517	A0A3Q1LHT7;F1MDC1	A0A3Q1LHT7	167	175	yes	no	2	0.0025361	98.629	By MS/MS	By MS/MS	By MS/MS	By MS/MS	By MS/MS	By MS/MS	By MS/MS
AAILQTEVDALR	HIEVLKESLTAKEQRAAILQTEVDALRLRL	EQRAAILQTEVDALRLRLEEKETMLNKKTK	R	A	A	L	R	L	3	1	0	1	0	1	1	0	0	1	2	0	0	0	0	0	1	0	0	1	0	0	12	0	1298.72	A0A3Q1NKD1;A0A3Q1LTK7;E1BPW2;A0A3Q1M3R8;A0A3Q1LTQ2;F1MTI4;A0A3Q1LZ99;A0A3Q1ME96;A0A3Q1MTB3;A0A3Q1M235;A0A3Q1LK41	A0A3Q1NKD1	517	528	yes	no	2	0.00047542	88.496	By matching	By matching	By MS/MS	By MS/MS	By matching	By matching
AAIMGAPGSGK	______________________________	RLLRAAIMGAPGSGKGTVSSRITKHFELKH	R	A	A	G	K	G	3	0	0	0	0	0	0	3	0	1	0	1	1	0	1	1	0	0	0	0	0	0	11	0	958.491	P08760	P08760	10	20	yes	yes	2	0.0088393	67.704		By matching	By MS/MS
AAIPSALPAAQAAEAPGTGPGDR	RAALPGLGSFGARAKAAIPSALPAAQAAEA	AAQAAEAPGTGPGDRRLRSLDELSGPGQLR	K	A	A	D	R	R	8	1	0	1	0	1	1	3	0	1	1	0	0	0	4	1	1	0	0	0	0	0	23	0	2088.06	F6QQE8	F6QQE8	35	57	yes	yes	2	6.5897e-20	108.89	By MS/MS	By MS/MS	By MS/MS	By MS/MS	By MS/MS	By MS/MS
AAIPSALPAAQAAEAPGTGPGDRR	RAALPGLGSFGARAKAAIPSALPAAQAAEA	AQAAEAPGTGPGDRRLRSLDELSGPGQLRL	K	A	A	R	R	L	8	2	0	1	0	1	1	3	0	1	1	0	0	0	4	1	1	0	0	0	0	0	24	1	2244.16	F6QQE8	F6QQE8	35	58	yes	yes	3	0.001521	39.935	By matching	By matching		By MS/MS
AAISGENAGLVR	GDIKDKVTAWKQYRKAAISGENAGLVRASG	YRKAAISGENAGLVRASGRTMEQFSIHIIV	K	A	A	V	R	A	3	1	1	0	0	0	1	2	0	1	1	0	0	0	0	1	0	0	0	1	0	0	12	0	1156.62	A0A3Q1LVM5;A0A3Q1LW96;Q0VCM5;CON__Q0VCM5	A0A3Q1LVM5	114	125	yes	no	2	4.0755e-57	235.32	By matching	By matching		By matching	By matching	By matching	By MS/MS
AAIVWKPGGSFSIEEVEVAPPK	______________________________	GGSFSIEEVEVAPPKAKEVRIKMVATALCG	K	A	A	P	K	A	3	0	0	0	0	0	3	2	0	2	0	2	0	1	3	2	0	1	0	3	0	0	22	1	2310.23	F1MZN9	F1MZN9	12	33	yes	yes	3	7.4415e-39	171.58	By MS/MS	By MS/MS	By MS/MS	By MS/MS	By MS/MS	By MS/MS
AAKPPGGEPGDRPEEAAPPR	MFRAPDSEGGRAGPRAAKPPGGEPGDRPEE	GGEPGDRPEEAAPPRRPDRMASNIFGPTEE	R	A	A	P	R	R	4	2	0	1	0	0	3	3	0	0	0	1	0	0	6	0	0	0	0	0	0	0	20	2	1997.99	Q05B85;G3N151;A0A3Q1LWD5	Q05B85	16	35	yes	no	4	0.0010792	49.188		By MS/MS		By MS/MS		By MS/MS
AAKPTKPAASDLPVPAEGVR	DSRLEQYTSAIEGTKAAKPTKPAASDLPVP	KPAASDLPVPAEGVRNIKSMWEKGNVFSSP	K	A	A	V	R	N	5	1	0	1	0	0	1	1	0	0	1	2	0	0	4	1	1	0	0	2	0	0	20	2	1974.09	A0A3Q1LTX4;F1MLW0	A0A3Q1LTX4	436	455	yes	no	3;4	0.00021484	59.744	By MS/MS	By matching	By MS/MS	By MS/MS	By MS/MS	By MS/MS
AALADVLR	ELRVQQQEDEITVLKAALADVLRRLAISED	DEITVLKAALADVLRRLAISEDHVASVKKS	K	A	A	L	R	R	3	1	0	1	0	0	0	0	0	0	2	0	0	0	0	0	0	0	0	1	0	0	8	0	827.486	A0A3Q1MVV4;A0A3Q1MVG1;A0A3Q1LLV8;A0A3Q1M8S2;F1N1R8	A0A3Q1MVV4	43	50	yes	no	2	0.045578	53.754
AALAGGTTMIMDFAIPHK	FMGSRSVDDFHLGTKAALAGGTTMIMDFAI	AGGTTMIMDFAIPHKGHSLIEAFDTWRSWA	K	A	A	H	K	G	4	0	0	1	0	0	0	2	1	2	1	1	2	1	1	0	2	0	0	0	0	0	18	0	1843.93	E1BFN6	E1BFN6	89	106	yes	yes	3	2.4374e-07	81.692	By matching	By MS/MS	By MS/MS	By matching	By matching	By matching
AALAHSEEITAAQAAATR	RRLRERLEHLEEEHRAALAHSEEITAAQAA	AHSEEITAAQAAATRALPNGQDATDGPAAE	R	A	A	T	R	A	8	1	0	0	0	1	2	0	1	1	1	0	0	0	0	1	2	0	0	0	0	0	18	0	1780.91	A0A3Q1LXK9;A0A3Q1M2E4;E1BF59;A0A3Q1MQG2;A0A3Q1M6Q7;A0A3Q1NIP5;A0A3Q1LJL6;A0A3Q1LVA4;A0A3Q1LXH1;A0A3Q1MRS3	A0A3Q1LXK9	2578	2595	yes	no	3	2.8136e-12	134.85		By MS/MS	By MS/MS	By MS/MS	By MS/MS	By MS/MS
AALATLPPLPPQFK	______________________________	MAALATLPPLPPQFKSIQHHLRTAQEHDKR	M	A	A	F	K	S	3	0	0	0	0	1	0	0	0	0	3	1	0	1	4	0	1	0	0	0	0	0	14	0	1462.85	F1N318;Q32L63	F1N318	2	15	yes	no	2	0.0026618	57.492	By matching				By matching	By matching
AALCAELK	WLCRTAWQGCGRNYRAALCAELKRPLVIEE	GCGRNYRAALCAELKRPLVIEEVTPRPVQP	R	A	A	L	K	R	3	0	0	0	1	0	1	0	0	0	2	1	0	0	0	0	0	0	0	0	0	0	8	0	874.458	A0A3Q1N381;A0A452DKP2;A6QQF5	A0A3Q1N381	71	78	no	no	2	0.0028577	117.16	By matching	By MS/MS	By MS/MS	By MS/MS	By MS/MS	By MS/MS	By MS/MS
AALCHFCIDMLNAK	DSPLLKYSAKDYFFKAALCHFCIDMLNAKL	KAALCHFCIDMLNAKLAVQKYEELFPAFSD	K	A	A	A	K	L	3	0	1	1	2	0	0	0	1	1	2	1	1	1	0	0	0	0	0	0	0	0	14	0	1662.77	P81125;F6Q334	P81125	209	222	no	no	3	0.00019279	73.881		By matching			By matching	By matching
AALDGLWNR	KQVVAQILPFRDQNRAALDGLWNRHHVERV	FRDQNRAALDGLWNRHHVERVEIVMKETLD	R	A	A	N	R	H	2	1	1	1	0	0	0	1	0	0	2	0	0	0	0	0	0	1	0	0	0	0	9	0	1014.52	A0A3Q1LRN7;F1MM13	A0A3Q1LRN7	223	231	yes	no	2	4.473e-11	176.66	By MS/MS	By MS/MS		By matching	By MS/MS	By matching
AALDGTPGMIGYGMAK	KHLKEGGLLTLAGARAALDGTPGMIGYGMA	ALDGTPGMIGYGMAKAAVHQLCQSLAGKSS	R	A	A	A	K	A	3	0	0	1	0	0	0	4	0	1	1	1	2	0	1	0	1	0	1	0	0	0	16	0	1551.74	Q3T0Z7;A0A3Q1LU13	Q3T0Z7	137	152	yes	no	2	5.9361e-16	160.18	By MS/MS	By MS/MS	By MS/MS	By matching	By MS/MS	By MS/MS
AALDSLSLFTGLGLSEQK	______________________________	DSLSLFTGLGLSEQKARETLKNTVLSAQLR	M	A	A	Q	K	A	2	0	0	1	0	1	1	2	0	0	5	1	0	1	0	3	1	0	0	0	0	0	18	0	1848.98	Q3MHH4	Q3MHH4	2	19	yes	yes	2	5.4963e-85	239.87	By MS/MS		By MS/MS			By MS/MS
AALEALGSCLNNK	CRGLELIASENFCSRAALEALGSCLNNKYS	SRAALEALGSCLNNKYSEGYPGKRYYGGAE	R	A	A	N	K	Y	3	0	2	0	1	0	1	1	0	0	3	1	0	0	0	1	0	0	0	0	0	0	13	0	1359.68	Q3SZ20	Q3SZ20	83	95	yes	yes	2	6.2731e-09	146.11	By MS/MS	By MS/MS	By MS/MS	By MS/MS	By MS/MS	By MS/MS
AALEDLVR	______________________________	______________________________	R	A	A	V	R	V	2	1	0	1	0	0	1	0	0	0	2	0	0	0	0	0	0	0	0	1	0	0	8	0	885.492	Q2KI84	Q2KI84	5	12	yes	yes	2	0.026449	71.342	By matching	By MS/MS		By matching	By MS/MS
AALEEVER	QKSLAAEEEAARQRKAALEEVERLKAKVEE	EAARQRKAALEEVERLKAKVEEARRLRERA	K	A	A	E	R	L	2	1	0	0	0	0	3	0	0	0	1	0	0	0	0	0	0	0	0	1	0	0	8	0	915.466	A0A3Q1LXK9;A0A3Q1M2E4;E1BF59;A0A3Q1MQG2;A0A3Q1M6Q7;A0A3Q1NIP5;A0A3Q1LJL6;A0A3Q1LVA4;A0A3Q1LXH1;A0A3Q1MRS3	A0A3Q1LXK9	1977	1984	yes	no	2	0.0059084	98.997							By MS/MS
AALEGTLAETEAR	LQGLEIELQSQLSMKAALEGTLAETEARFG	MKAALEGTLAETEARFGAQLAQIQALISGI	K	A	A	A	R	F	4	1	0	0	0	0	3	1	0	0	2	0	0	0	0	0	2	0	0	0	0	0	13	0	1330.67	P08728	P08728	317	329	no	no	2	0.00030066	85.958	By matching	By MS/MS	By MS/MS	By MS/MS	By MS/MS	By MS/MS
AALETDENLLLCAPTGAGK	EGFKTLNRIQSKLYRAALETDENLLLCAPT	TDENLLLCAPTGAGKTNVALMCMLREIGKH	R	A	A	G	K	T	4	0	1	1	1	0	2	2	0	0	4	1	0	0	1	0	2	0	0	0	0	0	19	0	1942.97	E1BH78	E1BH78	491	509	yes	yes	2	7.3966e-05	67.964				By MS/MS	By MS/MS
AALGAGAPSAPQAR	VTGGTGPTAVSKTMKAALGAGAPSAPQARS	KAALGAGAPSAPQARSIAGVWVEASGRAQG	K	A	A	A	R	S	6	1	0	0	0	1	0	2	0	0	1	0	0	0	2	1	0	0	0	0	0	0	14	0	1236.66	A0A3Q1LMV9	A0A3Q1LMV9	27	40	yes	yes	2	1.2277e-05	110.46	By MS/MS	By MS/MS	By MS/MS	By MS/MS		By MS/MS	By MS/MS
AALGYNILTQEEAQHVYDAR	ENDCSQYDPIPGSEKAALGYNILTQEEAQH	NILTQEEAQHVYDARYYGGQCETVYNGEWR	K	A	A	A	R	Y	4	1	1	1	0	2	2	1	1	1	2	0	0	0	0	0	1	0	2	1	0	0	20	0	2261.11	A0A3Q1LSP4;F1MX87	A0A3Q1LSP4	148	167	yes	no	3	8.5113e-32	166.91	By MS/MS	By MS/MS	By MS/MS	By MS/MS	By matching	By MS/MS
AALLNQHYQVNFK	FPPEASGYLHIGHAKAALLNQHYQVNFKGK	AKAALLNQHYQVNFKGKLIMRFDDTNPEKE	K	A	A	F	K	G	2	0	2	0	0	2	0	0	1	0	2	1	0	1	0	0	0	0	1	1	0	0	13	0	1544.81	A0A3Q1MKR2;G3X6L9;A0A3Q1MSP0	A0A3Q1MKR2	217	229	yes	no	3	4.4445e-05	113.22	By matching	By MS/MS	By MS/MS	By MS/MS	By MS/MS	By MS/MS
AALMESQGQQQEER	EREAEQMGSELERLRAALMESQGQQQEERG	RAALMESQGQQQEERGQQEREVARLTQERG	R	A	A	E	R	G	2	1	0	0	0	4	3	1	0	0	1	0	1	0	0	1	0	0	0	0	0	0	14	0	1603.73	F1N7I5	F1N7I5	981	994	yes	yes	2	0.0019559	68.069		By MS/MS
AALNALQPSDFR	______________________________	LDKAALNALQPSDFRNESSLASTLKTLLFF	K	A	A	F	R	N	3	1	1	1	0	1	0	0	0	0	2	0	0	1	1	1	0	0	0	0	0	0	12	0	1301.67	A2VDK9	A2VDK9	7	18	yes	yes	2	1.8203e-06	134.51		By matching		By MS/MS	By matching
AALQELLSK	AVVSERLKIHGSLARAALQELLSKGLIKLV	HGSLARAALQELLSKGLIKLVSKHRVQVIY	R	A	A	S	K	G	2	0	0	0	0	1	1	0	0	0	3	1	0	0	0	1	0	0	0	0	0	0	9	0	971.565	A0A0A0MPA4;Q56JX5;A0A3Q1MTI8	A0A0A0MPA4	84	92	yes	no	2	0.00041197	122.52	By matching	By MS/MS	By MS/MS	By MS/MS	By MS/MS	By MS/MS
AALSAGR	LKDFTPTDMAEFAARAALSAGRVSPETVDS	DMAEFAARAALSAGRVSPETVDSVVVGNVM	R	A	A	G	R	V	3	1	0	0	0	0	0	1	0	0	1	0	0	0	0	1	0	0	0	0	0	0	7	0	644.361	Q3T0R7;A0A3Q1MDH5;A0A3Q1NEN2	Q3T0R7	39	45	yes	no	2	0.038624	89.673		By matching	By matching	By matching	By matching	By MS/MS	By MS/MS
AALSEEELEK	AVKREAALPPVSPPKAALSEEELEKKSRAI	VSPPKAALSEEELEKKSRAIIEEYLHLNDM	K	A	A	E	K	K	2	0	0	0	0	0	4	0	0	0	2	1	0	0	0	1	0	0	0	0	0	0	10	0	1117.55	A0A3Q1MNM7;A0A3Q1MB68;A0A3Q1LUT2;A0A3Q1MH27;F1MX04	A0A3Q1MNM7	1176	1185	yes	no	2	0.00051223	107.15		By MS/MS		By MS/MS	By MS/MS	By MS/MS
AALSEEELEKK	AVKREAALPPVSPPKAALSEEELEKKSRAI	SPPKAALSEEELEKKSRAIIEEYLHLNDMK	K	A	A	K	K	S	2	0	0	0	0	0	4	0	0	0	2	2	0	0	0	1	0	0	0	0	0	0	11	1	1245.65	A0A3Q1MNM7;A0A3Q1MB68;A0A3Q1LUT2;A0A3Q1MH27;F1MX04	A0A3Q1MNM7	1176	1186	yes	no	3	0.0071449	52.837
AALSGLLHR	SGTSYKDLMPHDLARAALSGLLHRTSVPKD	PHDLARAALSGLLHRTSVPKDVVDYIIFGT	R	A	A	H	R	T	2	1	0	0	0	0	0	1	1	0	3	0	0	0	0	1	0	0	0	0	0	0	9	0	936.551	O46629;A0A3Q1MH46	O46629	83	91	yes	no	2;3	5.1051e-06	147.06	By MS/MS	By MS/MS	By MS/MS	By MS/MS	By MS/MS
AALSSFQK	NQYYNSKALKEDDPKAALSSFQKVLELEGE	LKEDDPKAALSSFQKVLELEGEKGEWGFKA	K	A	A	Q	K	V	2	0	0	0	0	1	0	0	0	0	1	1	0	1	0	2	0	0	0	0	0	0	8	0	850.455	G3X736	G3X736	49	56	yes	yes	2	0.060426	70.67				By matching		By MS/MS
AALTIDEK	ITKEQPLKVSKALHKAALTIDEKGTEAVGS	VSKALHKAALTIDEKGTEAVGSTFLEAIPM	K	A	A	E	K	G	2	0	0	1	0	0	1	0	0	1	1	1	0	0	0	0	1	0	0	0	0	0	8	0	859.465	P34955;CON__P34955	P34955	358	365	yes	no	2	0.036093	81.191
AALTLTPSAVNK	ATVRAVSKRKLQPTRAALTLTPSAVNKIKQ	PTRAALTLTPSAVNKIKQLLKDKPEHVGVK	R	A	A	N	K	I	3	0	1	0	0	0	0	0	0	0	2	1	0	0	1	1	2	0	0	1	0	0	12	0	1184.68	Q3SZG8	Q3SZG8	23	34	yes	yes	2	0.0029458	70.552						By matching
AALTQNPQFK	______________________________	______________________________	M	A	A	F	K	K	2	0	1	0	0	2	0	0	0	0	1	1	0	1	1	0	1	0	0	0	0	0	10	0	1116.59	CON__Q3ZBD7;Q3ZBD7	CON__Q3ZBD7	2	11	yes	no	2	4.3869e-49	236.1	By matching	By MS/MS	By MS/MS	By MS/MS	By MS/MS	By matching
AALTWHQAR	TKDPLTSIYYQINSKAALTWHQARKSCQQQ	YQINSKAALTWHQARKSCQQQDAELLSITE	K	A	A	A	R	K	3	1	0	0	0	1	0	0	1	0	1	0	0	0	0	0	1	1	0	0	0	0	9	0	1052.55	F1MWM8	F1MWM8	236	244	yes	yes	3	0.0010898	87.308		By MS/MS	By MS/MS
AALVDLEPGTMDSVR	NVYYNESSSQKYVPRAALVDLEPGTMDSVR	AALVDLEPGTMDSVRSGPFGQLFRPDNFIF	R	A	A	V	R	S	2	1	0	2	0	0	1	1	0	0	2	0	1	0	1	1	1	0	0	2	0	0	15	0	1572.78	Q2HJ81	Q2HJ81	63	77	yes	yes	2	0.0047378	51.841
AALVLLER	ILTGLEVCSPTDAGRAALVLLERGCQVVII	SPTDAGRAALVLLERGCQVVIITLGAEGCV	R	A	A	E	R	G	2	1	0	0	0	0	1	0	0	0	3	0	0	0	0	0	0	0	0	1	0	0	8	0	883.549	E1BJH7	E1BJH7	273	280	yes	yes	2	0.0131	81.191		By matching		By MS/MS	By MS/MS
AAMDDSEIAGDK	NAAVQAVTAHANILKAAMDDSEIAGDKKSA	ILKAAMDDSEIAGDKKSAQWRTVEGALKER	K	A	A	D	K	K	3	0	0	3	0	0	1	1	0	1	0	1	1	0	0	1	0	0	0	0	0	0	12	0	1221.52	A0A3Q1MFE4;F1MXX0;A0A3Q1LYI6	A0A3Q1MFE4	247	258	yes	no	2	0.060482	41.164			By MS/MS
AAMDDSEIAGDKK	NAAVQAVTAHANILKAAMDDSEIAGDKKSA	LKAAMDDSEIAGDKKSAQWRTVEGALKERR	K	A	A	K	K	S	3	0	0	3	0	0	1	1	0	1	0	2	1	0	0	1	0	0	0	0	0	0	13	1	1349.61	A0A3Q1MFE4;F1MXX0;A0A3Q1LYI6	A0A3Q1MFE4	247	259	yes	no	2;3	2.6771e-05	116.84			By matching				By MS/MS
AAMEALVVEVTK	LQISHEAAACITALRAAMEALVVEVTKQPG	ALRAAMEALVVEVTKQPGIISQLDPVNERM	R	A	A	T	K	Q	3	0	0	0	0	0	2	0	0	0	1	1	1	0	0	0	1	0	0	3	0	0	12	0	1259.68	Q28141	Q28141	1102	1113	yes	yes	2	0.003172	69.672
AAMEIICDNVGK	RGAAGGAAPEDRDLRAAMEIICDNVGKDWR	DLRAAMEIICDNVGKDWRRLARHLGVSDVK	R	A	A	G	K	D	2	0	1	1	1	0	1	1	0	2	0	1	1	0	0	0	0	0	0	1	0	0	12	0	1319.62	Q645M6	Q645M6	99	110	yes	yes	2	0.019996	54.584
AAMSSQFTNEDAESQK	ESIQDSYTRMGNLEKAAMSSQFTNEDAESQ	AMSSQFTNEDAESQKFLTNGFLGKKKLADY	K	A	A	Q	K	F	3	0	1	1	0	2	2	0	0	0	0	1	1	1	0	3	1	0	0	0	0	0	16	0	1742.74	F1MM24	F1MM24	36	51	yes	yes	2	0.0032135	53.252
AANGVVLATEK	ALAAVAGGAPSVGIKAANGVVLATEKKQKS	VGIKAANGVVLATEKKQKSILYDERSVHKV	K	A	A	E	K	K	3	0	1	0	0	0	1	1	0	0	1	1	0	0	0	0	1	0	0	2	0	0	11	0	1071.59	Q3T0Y5;A0A3Q1LX83	Q3T0Y5	40	50	yes	no	2	5.0095e-05	114.39	By MS/MS	By MS/MS		By MS/MS		By MS/MS	By matching
AANVLEGACGLQPGDR	EVKWSFEELGEQSRKAANVLEGACGLQPGD	ANVLEGACGLQPGDRMMLVLPRLPEWWLVS	K	A	A	D	R	M	3	1	1	1	1	1	1	3	0	0	2	0	0	0	1	0	0	0	0	1	0	0	16	0	1626.78	E1BHV3;A0A3Q1ML05	E1BHV3	102	117	yes	no	2	0.0017694	61.375
AANWYER	TDELTPIESSVPVYKAANWYEREIWDMFGV	ESSVPVYKAANWYEREIWDMFGVFFANHPD	K	A	A	E	R	E	2	1	1	0	0	0	1	0	0	0	0	0	0	0	0	0	0	1	1	0	0	0	7	0	908.414	P23709;F1MS25	P23709	164	170	yes	no	2	0.050849	81.784			By MS/MS
AAPAAYDASDTHLQILGK	TPIFAPGENCSPAWRAAPAAYDASDTHLQI	AAYDASDTHLQILGKPVMERWETPYMHALA	R	A	A	G	K	P	5	0	0	2	0	1	0	1	1	1	2	1	0	0	1	1	1	0	1	0	0	0	18	0	1840.93	Q2TBQ3	Q2TBQ3	22	39	yes	yes	2;3	2.3312e-34	182.33	By MS/MS	By MS/MS	By MS/MS	By MS/MS	By MS/MS	By MS/MS
AAPAAYDASDTHLQILGKPVMER	TPIFAPGENCSPAWRAAPAAYDASDTHLQI	SDTHLQILGKPVMERWETPYMHALAAAAAS	R	A	A	E	R	W	5	1	0	2	0	1	1	1	1	1	2	1	1	0	2	1	1	0	1	1	0	0	23	1	2453.24	Q2TBQ3	Q2TBQ3	22	44	yes	yes	3;4	3.4658e-20	108.4	By MS/MS	By MS/MS	By MS/MS	By MS/MS	By MS/MS	By MS/MS
AAPDGSLQWEAWGR	LCSEQFGSGAARGCRAAPDGSLQWEAWGRR	RAAPDGSLQWEAWGRRWWGFSGAFTAKPGG	R	A	A	G	R	R	3	1	0	1	0	1	1	2	0	0	1	0	0	0	1	1	0	2	0	0	0	0	14	0	1542.72	G3N1G1;A0A3Q1MIM2;A0A3Q1M8A3	G3N1G1	20	33	yes	no	2	0.0019559	68.069			By matching
AAPEMVSLLK	LHACLQLGRLKDQDKAAPEMVSLLKRNNCG	KDQDKAAPEMVSLLKRNNCGKALDIARQAR	K	A	A	L	K	R	2	0	0	0	0	0	1	0	0	0	2	1	1	0	1	1	0	0	0	1	0	0	10	0	1057.58	Q2KHZ9;A0A3Q1LJK2	Q2KHZ9	362	371	yes	no	2	0.0010471	97.635	By MS/MS	By MS/MS	By MS/MS	By matching	By MS/MS	By MS/MS
AAPFTLEYR	______________________________	FSSEERAAPFTLEYRVFLKNEKGQYISPFH	R	A	A	Y	R	V	2	1	0	0	0	0	1	0	0	0	1	0	0	1	1	0	1	0	1	0	0	0	9	0	1066.54	P37980	P37980	10	18	yes	yes	2	3.2739e-05	136.11	By MS/MS	By MS/MS	By MS/MS	By MS/MS	By MS/MS	By MS/MS
AAPGAEFAPNK	EGIGAIGGTPPAFNRAAPGAEFAPNKRRRY	AFNRAAPGAEFAPNKRRRY___________	R	A	A	N	K	R	4	0	1	0	0	0	1	1	0	0	0	1	0	1	2	0	0	0	0	0	0	0	11	0	1071.53	G3N361;Q2KJ42	G3N361	423	433	yes	no	2	0.011638	62.104	By matching	By MS/MS		By MS/MS	By matching	By MS/MS
AAPGAEFAPNKR	EGIGAIGGTPPAFNRAAPGAEFAPNKRRRY	FNRAAPGAEFAPNKRRRY____________	R	A	A	K	R	R	4	1	1	0	0	0	1	1	0	0	0	1	0	1	2	0	0	0	0	0	0	0	12	1	1227.64	G3N361;Q2KJ42	G3N361	423	434	yes	no	3	0.0053144	56.225
AAPGEAGDAAVLSSLPR	YTQTSEPGRQVRPLRAAPGEAGDAAVLSSL	PGEAGDAAVLSSLPRGQEVVLDRLEFVLTS	R	A	A	P	R	G	5	1	0	1	0	0	1	2	0	0	2	0	0	0	2	2	0	0	0	1	0	0	17	0	1580.82	A0A3Q1NHA2;Q1JQC5	A0A3Q1NHA2	68	84	yes	no	2	1.5813e-13	137.84	By MS/MS	By MS/MS	By MS/MS	By MS/MS	By MS/MS
AAPGYYMAK	PKKLFVPRTVIIGGKAAPGYYMAKLIIKLI	VIIGGKAAPGYYMAKLIIKLITSVAEVVNN	K	A	A	A	K	L	3	0	0	0	0	0	0	1	0	0	0	1	1	0	1	0	0	0	2	0	0	0	9	0	970.458	Q0VCM4;A0A3Q1M168;A0A3Q1M2P3;A0A3Q1NA32	Q0VCM4	610	618	yes	no	2	0.010492	77.741			By MS/MS	By MS/MS	By MS/MS	By MS/MS	By MS/MS
AAPQPLQMGPCAYEIR	SSEPAQPAAQQAPERAAPQPLQMGPCAYEI	APQPLQMGPCAYEIRQFLDCSTTQSDLTLC	R	A	A	I	R	Q	3	1	0	0	1	2	1	1	0	1	1	0	1	0	3	0	0	0	1	0	0	0	16	0	1800.87	A4IF72;A0A3Q1M6B6	A4IF72	93	108	yes	no	2	2.4041e-05	86.814	By MS/MS	By matching		By MS/MS	By matching	By MS/MS
AAPTAASDQPDSAATTEK	LGETAQVPSAPQASRAAPTAASDQPDSAAT	TAASDQPDSAATTEKAKKIKNLKKKLRQVE	R	A	A	E	K	A	6	0	0	2	0	1	1	0	0	0	0	1	0	0	2	2	3	0	0	0	0	0	18	0	1730.8	A6QPH1	A6QPH1	132	149	yes	yes	2	3.6987e-09	96.734	By matching	By MS/MS	By matching				By MS/MS
AAPTEPLAAPDSTTAAGEASK	PNVAKVWVTGRKRSRAAPTEPLAAPDSTTA	LAAPDSTTAAGEASKQMVLVLEWVCTTLLG	R	A	A	S	K	Q	7	0	0	1	0	0	2	1	0	0	1	1	0	0	3	2	3	0	0	0	0	0	21	0	1954.95	A0A3Q1MGZ4;A0JN77;Q58DK4	A0A3Q1MGZ4	397	417	yes	no	2;3	3.6692e-21	122.63	By MS/MS	By MS/MS	By MS/MS	By MS/MS	By MS/MS	By MS/MS
AAPVNKAPR	______________________________	______________________________	M	A	A	P	R	D	3	1	1	0	0	0	0	0	0	0	0	1	0	0	2	0	0	0	0	1	0	0	9	1	922.535	A0A140T896;Q5E9P9;A0A3Q1LKF4	A0A140T896	2	10	yes	no	2	0.011868	57.177							By MS/MS
AAQAETAAQSAAAGPQGQEQDVK	LGDPSGFVVLASCARAAQAETAAQSAAAGP	QSAAAGPQGQEQDVKRIIQALHECLAALPR	R	A	A	V	K	R	8	0	0	1	0	5	2	2	0	0	0	1	0	0	1	1	1	0	0	1	0	0	23	0	2226.05	A0A3S5ZPP1	A0A3S5ZPP1	41	63	yes	yes	2;3	3.0742e-28	122.41	By MS/MS	By MS/MS	By MS/MS	By MS/MS	By MS/MS	By MS/MS	By MS/MS
AAQAETAAQSAAAGPQGQEQDVKR	LGDPSGFVVLASCARAAQAETAAQSAAAGP	SAAAGPQGQEQDVKRIIQALHECLAALPRQ	R	A	A	K	R	I	8	1	0	1	0	5	2	2	0	0	0	1	0	0	1	1	1	0	0	1	0	0	24	1	2382.15	A0A3S5ZPP1	A0A3S5ZPP1	41	64	yes	yes	3	4.7625e-09	70.917
AAQDFFSTCR	MRQAGRYLPEFRETRAAQDFFSTCRSPEAC	FRETRAAQDFFSTCRSPEACCELTLQPLRR	R	A	A	C	R	S	2	1	0	1	1	1	0	0	0	0	0	0	0	2	0	1	1	0	0	0	0	0	10	0	1201.52	A0A3Q1LPF4;E1BEX4	A0A3Q1LPF4	16	25	yes	no	2	0.018422	65.535		By MS/MS	By MS/MS	By matching	By matching	By MS/MS
AAQEEYVK	ASALKAWGGKKENLKAAQEEYVKRALANSL	GKKENLKAAQEEYVKRALANSLACQGKYTP	K	A	A	V	K	R	2	0	0	0	0	1	2	0	0	0	0	1	0	0	0	0	0	0	1	1	0	0	8	0	936.455	A6QLL8;A0A3Q1LMG1	A6QLL8	323	330	yes	no	2	0.00040518	135.84
AAQELQEGQR	LCGGSSGSAMSVAVKAAQELQEGQRCVVIL	SVAVKAAQELQEGQRCVVILPDSVRNYMSK	K	A	A	Q	R	C	2	1	0	0	0	3	2	1	0	0	1	0	0	0	0	0	0	0	0	0	0	0	10	0	1128.55	F1MEW4	F1MEW4	362	371	yes	yes	2	7.4644e-05	121.05							By MS/MS
AAQGALQPSLYQIR	SHFKRKFIIHRGKRKAAQGALQPSLYQIRT	KAAQGALQPSLYQIRTNGSALCTRCIQINT	K	A	A	I	R	T	3	1	0	0	0	3	0	1	0	1	2	0	0	0	1	1	0	0	1	0	0	0	14	0	1514.82	F1N365	F1N365	1046	1059	yes	yes	2	0.00034566	80.706		By matching	By MS/MS	By MS/MS	By MS/MS	By MS/MS
AAQGEPQVQFK	______________________________	______________________________	M	A	A	F	K	L	2	0	0	0	0	3	1	1	0	0	0	1	0	1	1	0	0	0	0	1	0	0	11	0	1201.61	Q3T054;G3MZP2;G5E619	Q3T054	2	12	yes	no	2	6.4279e-07	124.92	By MS/MS	By MS/MS	By MS/MS	By MS/MS	By MS/MS	By MS/MS
AAQGLGAQGLLLSR	GSNVACGLAYTDYHKAAQGLGAQGLLLSRE	KAAQGLGAQGLLLSRENEDQVVKVLRDAQQ	K	A	A	S	R	E	3	1	0	0	0	2	0	3	0	0	4	0	0	0	0	1	0	0	0	0	0	0	14	0	1353.77	A0A3Q1LN79;A6QQT9;G1K1S1	A0A3Q1LN79	567	580	yes	no	2	2.963e-14	161.94	By MS/MS	By MS/MS	By MS/MS	By MS/MS	By MS/MS	By MS/MS
AAQIGAHTLSGACLDPR	AAQHEKDIRVCLVEKAAQIGAHTLSGACLD	QIGAHTLSGACLDPRALQELFPDWKEKGAP	K	A	A	P	R	A	4	1	0	1	1	1	0	2	1	1	2	0	0	0	1	1	1	0	0	0	0	0	17	0	1736.86	Q2KIG0;A0A3Q1MBY0;A0A452DIQ6;A0A3Q1LGN5;A0A3Q1LSV7	Q2KIG0	106	122	yes	no	2;3	8.2517e-10	122.39	By matching	By MS/MS	By MS/MS	By MS/MS	By MS/MS	By MS/MS
AAQIPESDQIK	______________________________	______________________________	M	A	A	I	K	Q	2	0	0	1	0	2	1	0	0	2	0	1	0	0	1	1	0	0	0	0	0	0	11	0	1198.62	Q2KIV2	Q2KIV2	2	12	yes	yes	2	0.020172	49.418	By MS/MS		By MS/MS		By MS/MS	By matching
AAQKPDVLTTGGGNPVGDK	RDPASDQMKHWKEQRAAQKPDVLTTGGGNP	PDVLTTGGGNPVGDKLNSLTVGPRGPLLVQ	R	A	A	D	K	L	2	0	1	2	0	1	0	4	0	0	1	2	0	0	2	0	2	0	0	2	0	0	19	1	1823.94	P00432;A0A3Q1LKF1;A0A3Q1MQP3	P00432	20	38	yes	no	2;3	1.1364e-104	248.97	By MS/MS	By MS/MS	By MS/MS	By MS/MS	By MS/MS	By MS/MS	By MS/MS
AAQKPDVLTTGGGNPVGDKLNSLTVGPR	RDPASDQMKHWKEQRAAQKPDVLTTGGGNP	NPVGDKLNSLTVGPRGPLLVQDVVFTDEMA	R	A	A	P	R	G	2	1	2	2	0	1	0	5	0	0	3	2	0	0	3	1	3	0	0	3	0	0	28	2	2761.47	P00432;A0A3Q1LKF1;A0A3Q1MQP3	P00432	20	47	yes	no	3;4	1.1221e-90	209.89	By MS/MS	By MS/MS	By MS/MS	By MS/MS	By MS/MS	By MS/MS
AAQLATEIADIK	ENFNIKQMKDLFEQKAAQLATEIADIKSKY	EQKAAQLATEIADIKSKYDEERSLREAAEQ	K	A	A	I	K	S	4	0	0	1	0	1	1	0	0	2	1	1	0	0	0	0	1	0	0	0	0	0	12	0	1242.68	A0A3Q1ML65;A0A3Q1LL65;A0A3Q1M5J6;A0A3Q1LM59;F1MN61;A0A3Q1LPB8	A0A3Q1ML65	118	129	yes	no	2	0.00058007	85.958	By matching			By MS/MS		By MS/MS
AAQLCGAGVAAVVEK	DALMVLEVCQAVSQRAAQLCGAGVAAVVEK	AAQLCGAGVAAVVEKIRENRGLEELTISVG	R	A	A	E	K	I	5	0	0	0	1	1	1	2	0	0	1	1	0	0	0	0	0	0	0	3	0	0	15	0	1442.76	A0A3Q1ML59;E1BCS3;A0A3Q1LR63;F1N3X0;A0A3Q1LNM3	A0A3Q1ML59	825	839	yes	no	2	2.2984e-05	93.345		By MS/MS			By MS/MS
AAQNSGEAEYIEK	RISELERNVEELKRKAAQNSGEAEYIEKVV	RKAAQNSGEAEYIEKVVYTVKQSAEDVKKT	K	A	A	E	K	V	3	0	1	0	0	1	3	1	0	1	0	1	0	0	0	1	0	0	1	0	0	0	13	0	1408.65	F1MNT4;A0A3Q1MY30	F1MNT4	1662	1674	yes	no	2	0.00281	68.132							By MS/MS
AAQSLLACGAAR	MGNYMHRVPPASALRAAQSLLACGAARGYL	ALRAAQSLLACGAARGYLTPNYEVKGHRDV	R	A	A	A	R	G	5	1	0	0	1	1	0	1	0	0	2	0	0	0	0	1	0	0	0	0	0	0	12	0	1187.61	Q8SPP7	Q8SPP7	141	152	yes	yes	2	0.00010138	114.97				By MS/MS			By MS/MS
AAQTSVAYGCIK	KEKERDKVLTTEELKAAQTSVAYGCIKYAD	ELKAAQTSVAYGCIKYADLSHNRLNDYIFS	K	A	A	I	K	Y	3	0	0	0	1	1	0	1	0	1	0	1	0	0	0	1	1	0	1	1	0	0	12	0	1267.62	A7YW98	A7YW98	493	504	yes	yes	2	4.8536e-05	119.75		By MS/MS		By matching	By matching	By MS/MS	By MS/MS
AARQAFQIGSPWR	EVEEGDKEDVDKAVKAARQAFQIGSPWRTM	VKAARQAFQIGSPWRTMDASERGRLLNKLA	K	A	A	W	R	T	3	2	0	0	0	2	0	1	0	1	0	0	0	1	1	1	0	1	0	0	0	0	13	1	1486.78	P48644	P48644	66	78	yes	yes	3	0.0029645	65.179
AASADSTTEGTPADGFTVLSTK	KKGARKSKKQGEVSKAASADSTTEGTPADG	TEGTPADGFTVLSTKSLFLGQKLQVVQADI	K	A	A	T	K	S	4	0	0	2	0	0	1	2	0	0	1	1	0	1	1	3	5	0	0	1	0	0	22	0	2126	A0A3Q1LZ47;Q2HJ65	A0A3Q1LZ47	167	188	yes	no	2	1.3985e-31	160.78		By matching	By MS/MS	By MS/MS	By MS/MS	By MS/MS
AASAYAVGDVK	GQYFGELALVTNKPRAASAYAVGDVKCLVM	NKPRAASAYAVGDVKCLVMDVQAFERLLGP	R	A	A	V	K	C	4	0	0	1	0	0	0	1	0	0	0	1	0	0	0	1	0	0	1	2	0	0	11	0	1050.53	P00515	P00515	345	355	yes	yes	2	0.00039987	98.943		By MS/MS	By MS/MS	By MS/MS	By MS/MS	By MS/MS	By MS/MS
AASCILLHTGQK	______________________________	______________________________	M	A	A	Q	K	M	2	0	0	0	1	1	0	1	1	1	2	1	0	0	0	1	1	0	0	0	0	0	12	0	1297.68	Q3ZCJ2	Q3ZCJ2	2	13	yes	yes	2	3.9609e-131	303.08	By MS/MS	By MS/MS	By MS/MS	By MS/MS	By MS/MS	By MS/MS
AASDIAMTELPPTHPIR	NDRKEAAENSLVAYKAASDIAMTELPPTHP	SDIAMTELPPTHPIRLGLALNFSVFYYEIL	K	A	A	I	R	L	3	1	0	1	0	0	1	0	1	2	1	0	1	0	3	1	2	0	0	0	0	0	17	0	1818.93	P62261;A0A3Q1M119;A0A3Q1MP67	P62261	154	170	yes	no	3	0.0011571	50.827					By MS/MS
AASEQPQAGELLAK	______________________________	MAASEQPQAGELLAKARRAFLEEFGAEPEL	M	A	A	A	K	A	4	0	0	0	0	2	2	1	0	0	2	1	0	0	1	1	0	0	0	0	0	0	14	0	1411.73	A6H768	A6H768	2	15	yes	yes	2	1.4666e-28	180.97	By MS/MS	By MS/MS	By MS/MS	By MS/MS		By MS/MS
AASGFNAAEDAQTLR	______________________________	AASGFNAAEDAQTLRKAMKGLGTDEDAIIN	K	A	A	L	R	K	5	1	1	1	0	1	1	1	0	0	1	0	0	1	0	1	1	0	0	0	0	0	15	0	1520.72	P13214;A0A3Q1MHG7	P13214	10	24	yes	no	2;3	2.782e-183	318.47	By MS/MS	By MS/MS	By MS/MS	By MS/MS	By MS/MS	By MS/MS
AASGSPARPATVLGTMEMGR	ERTAAAANAMSRSPRAASGSPARPATVLGT	PARPATVLGTMEMGRRMDSPASAAAVRAFL	R	A	A	G	R	R	4	2	0	0	0	0	1	3	0	0	1	0	2	0	2	2	2	0	0	1	0	0	20	1	1958.97	F1MZC0;A0A3Q1MNN2	F1MZC0	40	59	yes	no	3	5.9853e-07	69.763					By matching
AASLAGK	______________________________	______________________________	M	A	A	G	K	K	3	0	0	0	0	0	0	1	0	0	1	1	0	0	0	1	0	0	0	0	0	0	7	0	616.354	Q2KIC5;A0A3Q1MQA8	Q2KIC5	2	8	yes	no	1	0.0042138	94.407	By matching	By MS/MS				By MS/MS
AASLETSNLASSSNSEK	NFLFSNPPPAQTSVRAASLETSNLASSSNS	SLETSNLASSSNSEKREPVRKRVLEKRGED	R	A	A	E	K	R	3	0	2	0	0	0	2	0	0	0	2	1	0	0	0	6	1	0	0	0	0	0	17	0	1694.8	Q3ZBU9	Q3ZBU9	446	462	yes	yes	2	6.4435e-19	158.58			By MS/MS	By MS/MS	By MS/MS		By MS/MS
AASLHWTGER	TQHIHLSPSHHSGSKAASLHWTGERVVSVL	HSGSKAASLHWTGERVVSVLLLGLIPAAYL	K	A	A	E	R	V	2	1	0	0	0	0	1	1	1	0	1	0	0	0	0	1	1	1	0	0	0	0	10	0	1126.55	Q95123;V6F7N8	Q95123	60	69	yes	no	2;3	0.00016968	101.38		By matching	By MS/MS	By MS/MS	By matching	By matching	By MS/MS
AASQGYTVAR	GENETYPRALLHWNRAASQGYTVARIKLGD	LHWNRAASQGYTVARIKLGDYHFYGFGTDV	R	A	A	A	R	I	3	1	0	0	0	1	0	1	0	0	0	0	0	0	0	1	1	0	1	1	0	0	10	0	1022.51	F1MGJ5	F1MGJ5	621	630	yes	yes	2	4.4034e-08	144.12			By matching				By MS/MS
AASQNDVCGVR	QEEKRQLASQLKNQRAASQNDVCGVRKRSY	KNQRAASQNDVCGVRKRSYSAGNASQLEQL	R	A	A	V	R	K	2	1	1	1	1	1	0	1	0	0	0	0	0	0	0	1	0	0	0	2	0	0	11	0	1175.54	A0A3Q1MR91;F1N1B8;A0A3Q1LWI4;A0A3Q1LV62	A0A3Q1MR91	310	320	yes	no	2	0.001138	85.676
AASQQLPNSSEASR	SQTEEPSNSPSPGTRAASQQLPNSSEASRK	RAASQQLPNSSEASRKPWERSGSAEKPVSS	R	A	A	S	R	K	3	1	1	0	0	2	1	0	0	0	1	0	0	0	1	4	0	0	0	0	0	0	14	0	1444.69	E1BHY1;A0A3Q1LTA5;A0A3Q1MM84;A0A3Q1MBA6;A0A3Q1LSV6;A0A3Q1NLV4;A0A3Q1LPU6;A0A3Q1MSR1	E1BHY1	311	324	yes	no	2	0.00098443	73.499			By MS/MS			By matching
AASSSPVPSSTPSPSLHLGSTEEAIR	______________________________	PSPSLHLGSTEEAIRDNSQVNAVTVLTLLD	K	A	A	I	R	D	3	1	0	0	0	0	2	1	1	1	2	0	0	0	4	8	2	0	0	1	0	0	26	0	2564.27	F6PXE3	F6PXE3	6	31	yes	yes	3	1.921e-23	105.73	By MS/MS	By MS/MS	By MS/MS	By MS/MS	By matching	By MS/MS
AASTASHRPIK	______________________________	______________________________	M	A	A	I	K	G	3	1	0	0	0	0	0	0	1	1	0	1	0	0	1	2	1	0	0	0	0	0	11	1	1137.63	F1MTZ0;Q3SZX2	F1MTZ0	2	12	yes	no	3	0.0095514	51.286							By MS/MS
AATAAGVGR	______________________________	______________________________	M	A	A	G	R	L	4	1	0	0	0	0	0	2	0	0	0	0	0	0	0	0	1	0	0	1	0	0	9	0	772.419	Q148D1;A0A3Q1M3H9	Q148D1	2	10	yes	no	2	0.00055292	98.523	By matching	By MS/MS				By MS/MS
AATASPGASGMDGKPR	______________________________	ATASPGASGMDGKPRTSPKSVKFLFGGLAG	M	A	A	P	R	T	4	1	0	1	0	0	0	3	0	0	0	1	1	0	2	2	1	0	0	0	0	0	16	1	1472.7	P22292	P22292	2	17	yes	yes	2	3.2535e-07	117.98		By MS/MS	By MS/MS	By MS/MS	By MS/MS	By MS/MS	By MS/MS
AATFFGCIGIDK	NSIKVAQWMIQQPHKAATFFGCIGIDKFGE	PHKAATFFGCIGIDKFGEILKKKAAEAHVD	K	A	A	D	K	F	2	0	0	1	1	0	0	2	0	2	0	1	0	2	0	0	1	0	0	0	0	0	12	0	1298.63	A0A3Q1MB39;A0A3Q1LTP0;F1N468	F1N468	83	94	no	no	2	5.0786e-13	150.1	By MS/MS	By MS/MS	By MS/MS	By MS/MS	By MS/MS	By MS/MS
AATGEEVSAEDLGGADLHCR	RKQGTIFLGGPPLVKAATGEEVSAEDLGGA	EVSAEDLGGADLHCRKSGVSDYYALDDNHA	K	A	A	C	R	K	4	1	0	2	1	0	3	3	1	0	2	0	0	0	0	1	1	0	0	1	0	0	20	0	2056.91	E1BPP6;G3N1Q0;A0A3Q1NCP7;A0A3Q1LUM9;A0A3Q1LW25;A0A3Q1LKL3;A0A3Q1LZ54	E1BPP6	249	268	yes	no	2;3	8.1036e-11	88.176	By MS/MS	By MS/MS	By MS/MS	By MS/MS	By matching	By MS/MS
AATGQASSLLAGR	RLTESYCETWRTDSRAATGQASSLLAGRLL	SRAATGQASSLLAGRLLEQKAAGCHNAFIV	R	A	A	G	R	L	4	1	0	0	0	1	0	2	0	0	2	0	0	0	0	2	1	0	0	0	0	0	13	0	1201.64	F1N6W9;A8E654	F1N6W9	1474	1486	yes	no	2	7.4313e-06	131.09	By MS/MS	By MS/MS	By MS/MS	By MS/MS	By MS/MS	By MS/MS	By MS/MS
AATGSSIVQELK	LVSTSAWAKALTDIKAATGSSIVQELKTCN	DIKAATGSSIVQELKTCNVQGVMCQFVSVT	K	A	A	L	K	T	2	0	0	0	0	1	1	1	0	1	1	1	0	0	0	2	1	0	0	1	0	0	12	0	1202.65	A0A3Q1MJ97;A0A3S5ZPC1	A0A3Q1MJ97	161	172	yes	no	2	2.3491e-13	157.24	By MS/MS	By MS/MS		By matching	By MS/MS	By MS/MS
AATGYPDPYGGQK	LVGLELKEKLLAAERAATGYPDPYGGQKLA	ERAATGYPDPYGGQKLALFQAIGKEVVDRA	R	A	A	Q	K	L	2	0	0	1	0	1	0	3	0	0	0	1	0	0	2	0	1	0	2	0	0	0	13	0	1323.61	A0A3Q1LMV9	A0A3Q1LMV9	117	129	yes	yes	2	0.0003576	87.895	By MS/MS	By MS/MS		By MS/MS	By MS/MS
AATHGLVLGALR	QVVLSQMAGPKAILRAATHGLVLGALRGDG	ILRAATHGLVLGALRGDGPLPEELEELRNQ	R	A	A	L	R	G	3	1	0	0	0	0	0	2	1	0	3	0	0	0	0	0	1	0	0	1	0	0	12	0	1177.69	G3N1G1	G3N1G1	375	386	yes	yes	3	0.058023	28.206			By MS/MS
AATITPFR	APVKQKTVAELEAEKAATITPFRKTMTSAS	AELEAEKAATITPFRKTMTSASVYTAGLTG	K	A	A	F	R	K	2	1	0	0	0	0	0	0	0	1	0	0	0	1	1	0	2	0	0	0	0	0	8	0	875.486	P11024	P11024	463	470	yes	yes	2	1.3677e-05	162.31	By MS/MS	By MS/MS	By MS/MS	By MS/MS	By MS/MS	By MS/MS
AATLSTLAGQPLLER	IRERFGPLVEQGQSRAATLSTLAGQPLLER	AATLSTLAGQPLLERAEAWRQKLHGRLEEV	R	A	A	E	R	A	3	1	0	0	0	1	1	1	0	0	4	0	0	0	1	1	2	0	0	0	0	0	15	0	1539.86	Q03247;CON__Q03247;A0A3Q1LPF0;A0A140T881;A0A3Q1MGI2	Q03247	209	223	yes	no	2	1.6501e-07	132.76	By MS/MS	By MS/MS	By MS/MS	By MS/MS	By MS/MS	By MS/MS
AATQFWR	LVVVYYSVDFSFDYRAATQFWRNKVLEVAK	VDFSFDYRAATQFWRNKVLEVAKDFPEYTF	R	A	A	W	R	N	2	1	0	0	0	1	0	0	0	0	0	0	0	1	0	0	1	1	0	0	0	0	7	0	878.44	A0A3Q1M3Q7;Q29RV1;F1MEN8	A0A3Q1M3Q7	421	427	yes	no	2	0.0022572	143.18	By matching	By matching				By matching
AATSDLEHYDK	NPDKFESTDLDMLIKAATSDLEHYDKARHE	MLIKAATSDLEHYDKARHEEFKKYEMMKEH	K	A	A	D	K	A	2	0	0	2	0	0	1	0	1	0	1	1	0	0	0	1	1	0	1	0	0	0	11	0	1248.56	F6Q8A8	F6Q8A8	175	185	yes	yes	2;3	0.00030506	102.06	By matching	By MS/MS	By matching	By MS/MS	By MS/MS	By matching
AATSPALFNR	VVFTMNPSSEGLKDRAATSPALFNRCVLNW	GLKDRAATSPALFNRCVLNWFGDWSTEALY	R	A	A	N	R	C	3	1	1	0	0	0	0	0	0	0	1	0	0	1	1	1	1	0	0	0	0	0	10	0	1046.55	E1BDX8;A0A3Q1NEU9	E1BDX8	3078	3087	yes	no	2	0.0059719	79.713			By MS/MS
AATTGSGVK	______________________________	______________________________	M	A	A	V	K	V	2	0	0	0	0	0	0	2	0	0	0	1	0	0	0	1	2	0	0	1	0	0	9	0	790.418	Q3SZ52	Q3SZ52	2	10	yes	yes	2	0.0096091	64.734
AATTYER	______________________________	______________________________	M	A	A	E	R	L	2	1	0	0	0	0	1	0	0	0	0	0	0	0	0	0	2	0	1	0	0	0	7	0	810.387	A6QL88	A6QL88	2	8	yes	yes	2	0.024252	75.189				By MS/MS	By MS/MS	By MS/MS
AATVPLR	______________________________	______________________________	M	A	A	L	R	D	2	1	0	0	0	0	0	0	0	0	1	0	0	0	1	0	1	0	0	1	0	0	7	0	726.439	A0A3Q1M6S8;F1MMR5;A8E4R1;A0A3Q1MH81	A0A3Q1M6S8	2	8	yes	no	2	0.028272	70.912			By MS/MS
AAVAELTAMVDADAR	EHLDVTMRRLIPPFRAAVAELTAMVDADAR	AAVAELTAMVDADARAFEAYLKATKLPKNT	R	A	A	A	R	A	6	1	0	2	0	0	1	0	0	0	1	0	1	0	0	0	1	0	0	2	0	0	15	0	1502.74	F1MNA6;A0A3Q1MHT8;A0A3Q1LRV0;A0A3Q1MBB6	F1MNA6	407	421	yes	no	2	2.6263e-07	130.56	By MS/MS	By MS/MS	By MS/MS	By MS/MS	By MS/MS	By MS/MS
AAVAIPNRPPDAVLTDTTSLNQAALYR	GSGGSGGKRTSDKAKAAVAIPNRPPDAVLT	VLTDTTSLNQAALYRLSGDWNPLHIDPNFA	K	A	A	Y	R	L	6	2	2	2	0	1	0	0	0	1	3	0	0	0	3	1	3	0	1	2	0	0	27	1	2837.5	Q0IIL6;A0A3Q1NK91	Q0IIL6	480	506	yes	no	3;4	9.7387e-194	294.31	By MS/MS	By MS/MS	By MS/MS	By MS/MS	By MS/MS	By MS/MS
AAVAPEEVSEVIFGHVLAAGCGQNPVR	VHDLGSTVIREVLKRAAVAPEEVSEVIFGH	FGHVLAAGCGQNPVRQASVGAGIPYSVPAW	R	A	A	V	R	Q	5	1	1	0	1	1	3	3	1	1	1	0	0	1	2	1	0	0	0	5	0	0	27	0	2776.4	Q17QI3;A0A3Q1MUM9	Q17QI3	45	71	yes	no	3;4	3.2807e-90	206.09	By matching	By matching	By MS/MS	By matching	By matching	By matching
AAVATATGQEEASAK	KSTSSGQVVGVAQEKAAVATATGQEEASAK	AAVATATGQEEASAKAVPEPVHSTSEIGIL	K	A	A	A	K	A	6	0	0	0	0	1	2	1	0	0	0	1	0	0	0	1	2	0	0	1	0	0	15	0	1403.69	A5D7H6;A0A3Q1LG54	A5D7H6	620	634	yes	no	2	0.036135	41.283			By MS/MS
AAVAWEAGK	______________________________	QVIKCKAAVAWEAGKPLSIEEVEVAPPKAH	K	A	A	G	K	P	4	0	0	0	0	0	1	1	0	0	0	1	0	0	0	0	0	1	0	1	0	0	9	0	901.466	Q3ZC42	Q3ZC42	10	18	yes	yes	2	0.0025964	98.009	By MS/MS	By MS/MS	By MS/MS	By MS/MS	By MS/MS	By MS/MS	By MS/MS
AAVAWEAGKPLSIEEVEVAPPK	______________________________	GKPLSIEEVEVAPPKAHEVRIKIIATAVCH	K	A	A	P	K	A	5	0	0	0	0	0	4	1	0	1	1	2	0	0	3	1	0	1	0	3	0	0	22	1	2290.22	Q3ZC42	Q3ZC42	10	31	yes	yes	2;3	1.0626e-31	156.87	By matching	By MS/MS	By MS/MS	By MS/MS	By matching	By MS/MS
AAVDAGFVPNDLQVGQTGK	YDLADQLHAAVGASRAAVDAGFVPNDLQVG	AGFVPNDLQVGQTGKIVAPELYIAVGISGA	R	A	A	G	K	I	3	0	1	2	0	2	0	3	0	0	1	1	0	1	1	0	1	0	0	3	0	0	19	0	1885.95	F1MWR3	F1MWR3	250	268	yes	yes	2;3	1.0166e-89	234.82	By MS/MS	By MS/MS	By MS/MS	By MS/MS	By MS/MS	By MS/MS
AAVDAMTR	GTRGQVLQVHAGSAKAAVDAMTRHLAVEWG	VHAGSAKAAVDAMTRHLAVEWGPQNIRVNS	K	A	A	T	R	H	3	1	0	1	0	0	0	0	0	0	0	0	1	0	0	0	1	0	0	1	0	0	8	0	833.407	A0A3Q1LRU3;Q3ZBW6	A0A3Q1LRU3	183	190	yes	no	2	0.00070117	133.79		By matching	By MS/MS				By MS/MS
AAVEALQSQALHATSQQPLR	RRELEEETNAFNRRKAAVEALQSQALHATS	LQSQALHATSQQPLRKDKDKKN________	K	A	A	L	R	K	5	1	0	0	0	4	1	0	1	0	3	0	0	0	1	2	1	0	0	1	0	0	20	0	2118.12	A0A3Q1N7R1;Q0VCP4;A0A3Q1LNH8	A0A3Q1N7R1	403	422	yes	no	3	1.6292e-07	77.871	By matching	By MS/MS	By MS/MS	By MS/MS	By MS/MS	By MS/MS
AAVEEGIVLGGGCALLR	NEKKDRVTDALNATRAAVEEGIVLGGGCAL	VEEGIVLGGGCALLRCIPALESITPANEDQ	R	A	A	L	R	C	3	1	0	0	1	0	2	4	0	1	3	0	0	0	0	0	0	0	0	2	0	0	17	0	1683.9	F1MUZ9	F1MUZ9	430	446	yes	yes	2	3.4846e-56	209.77	By MS/MS	By MS/MS	By MS/MS	By MS/MS	By MS/MS	By MS/MS
AAVELEEPEDAR	RKALEHVPNSVRLWKAAVELEEPEDARIML	LWKAAVELEEPEDARIMLSRAVECCPTSVE	K	A	A	A	R	I	3	1	0	1	0	0	4	0	0	0	1	0	0	0	1	0	0	0	0	1	0	0	12	0	1327.63	A0A452DJ90;Q2KJJ0	A0A452DJ90	409	420	yes	no	2	0.0036983	64.297		By MS/MS				By MS/MS
AAVEVLK	______________________________	______________________________	M	A	A	L	K	I	2	0	0	0	0	0	1	0	0	0	1	1	0	0	0	0	0	0	0	2	0	0	7	0	728.443	Q2HJ26	Q2HJ26	2	8	yes	yes	1	0.0089903	74.415	By matching	By MS/MS		By matching	By matching
AAVEWFDGK	KGDATVSYEDPATAKAAVEWFDGKDFQGSK	DPATAKAAVEWFDGKDFQGSKLKVSLARKK	K	A	A	G	K	D	2	0	0	1	0	0	1	1	0	0	0	1	0	1	0	0	0	1	0	1	0	0	9	0	1021.49	A0A3S5ZPJ4;A0A3Q1MFQ7;A0A3Q1MK72	A0A3S5ZPJ4	430	438	yes	no	2	0.0070295	82.279		By MS/MS		By MS/MS	By matching	By MS/MS
AAVGEVSSIIK	PEQGPSVEGLNVPTKAAVGEVSSIIKKKPN	VPTKAAVGEVSSIIKKKPNQAKRGLGAKKG	K	A	A	I	K	K	2	0	0	0	0	0	1	1	0	2	0	1	0	0	0	2	0	0	0	2	0	0	11	0	1072.61	Q17R07;A0A3Q1M1H7	Q17R07	205	215	yes	no	2	0.0016247	82.749	By matching	By matching	By MS/MS	By MS/MS	By MS/MS	By MS/MS
AAVHQLCQSLAGK	ALDGTPGMIGYGMAKAAVHQLCQSLAGKSS	AKAAVHQLCQSLAGKSSGLPPGAAAVALLP	K	A	A	G	K	S	3	0	0	0	1	2	0	1	1	0	2	1	0	0	0	1	0	0	0	1	0	0	13	0	1381.71	Q3T0Z7;A0A3Q1LU13	Q3T0Z7	153	165	yes	no	2;3	1.6338e-38	202.65	By MS/MS	By MS/MS	By MS/MS	By MS/MS	By MS/MS	By MS/MS	By MS/MS
AAVIGLTK	SIKGVVNRCVYSTTKAAVIGLTKSVAADFI	CVYSTTKAAVIGLTKSVAADFIQQGIRCNC	K	A	A	T	K	S	2	0	0	0	0	0	0	1	0	1	1	1	0	0	0	0	1	0	0	1	0	0	8	0	771.485	Q3T046;F1MLA4	Q3T046	152	159	yes	no	2	0.01753	77.923						By MS/MS
AAVLSAER	______________________________	______________________________	M	A	A	E	R	L	3	1	0	0	0	0	1	0	0	0	1	0	0	0	0	1	0	0	0	1	0	0	8	0	815.45	F1MRE5	F1MRE5	2	9	yes	yes	2	0.038356	51.059	By matching		By matching
AAVLWELNK	______________________________	KVIKCKAAVLWELNKPFSIEEVEVAPPKAH	K	A	A	N	K	P	2	0	1	0	0	0	1	0	0	0	2	1	0	0	0	0	0	1	0	1	0	0	9	0	1042.58	A0A3Q1M857;A0A3Q1MRL0;A0A3Q1MMQ3;F1MZP8	A0A3Q1M857	12	20	yes	no	2	0.0018192	94.114	By MS/MS	By MS/MS	By MS/MS	By matching	By MS/MS	By MS/MS
AAVLWELNKPFSIEEVEVAPPK	______________________________	NKPFSIEEVEVAPPKAHEVRIKMVATGICR	K	A	A	P	K	A	3	0	1	0	0	0	4	0	0	1	2	2	0	1	3	1	0	1	0	3	0	0	22	1	2465.32	A0A3Q1M857;A0A3Q1MRL0;A0A3Q1MMQ3;F1MZP8	A0A3Q1M857	12	33	yes	no	3	6.9303e-71	215.32	By MS/MS	By MS/MS	By MS/MS	By MS/MS	By matching	By MS/MS
AAVMVHQLSK	LTKLLNDEDQVVVNKAAVMVHQLSKKEASR	VVVNKAAVMVHQLSKKEASRHAIMRSPQMV	K	A	A	S	K	K	2	0	0	0	0	1	0	0	1	0	1	1	1	0	0	1	0	0	0	2	0	0	10	0	1082.59	Q0VCX4;A0A3Q1NES2;A0A3Q1LJ64	Q0VCX4	171	180	yes	no	3	0.0027996	68.49			By MS/MS
AAVNGVHLHYLR	AGPAAAFGSSVTSAKAAVNGVHLHYLRTGG	SAKAAVNGVHLHYLRTGGGEHAVLLLPGML	K	A	A	L	R	T	2	1	1	0	0	0	0	1	2	0	2	0	0	0	0	0	0	0	1	2	0	0	12	0	1348.74	F1MFG7	F1MFG7	44	55	yes	yes	2;3;4	8.7616e-05	89.548	By MS/MS	By MS/MS	By MS/MS	By MS/MS	By MS/MS		By MS/MS
AAVPDAVGK	NLCFVGLISMIDPPRAAVPDAVGKCRSAGI	MIDPPRAAVPDAVGKCRSAGIKVIMVTGDH	R	A	A	G	K	C	3	0	0	1	0	0	0	1	0	0	0	1	0	0	1	0	0	0	0	2	0	0	9	0	826.455	Q08DA1;A0A3Q1MFY4;F1MI32;A0A3Q1LUJ8;A0A3Q1MDM5;A0A3Q1N346;F1MR06;E1B8N5	Q08DA1	595	603	no	no	2	0.0029509	95.531			By MS/MS
AAVPEVLQQQEEDR	______________________________	MAAVPEVLQQQEEDRSKLRSVSVDLNVDPS	M	A	A	D	R	S	2	1	0	1	0	3	3	0	0	0	1	0	0	0	1	0	0	0	0	2	0	0	14	0	1610.79	Q3ZBM5	Q3ZBM5	2	15	yes	yes	2	3.6142e-06	126.19	By MS/MS	By MS/MS	By MS/MS	By MS/MS	By MS/MS
AAVPSGASTGIYEALELR	PTVEVDLFTAKGLFRAAVPSGASTGIYEAL	PSGASTGIYEALELRDNDKTRYMGKGVSKA	R	A	A	L	R	D	4	1	0	0	0	0	2	2	0	1	2	0	0	0	1	2	1	0	1	1	0	0	18	0	1803.94	Q9XSJ4;F1MB08;A0A3Q1MXQ0;A0A3Q1LGA6;A0A3Q1LMT0;Q3ZC09;A0A452DI31;A0A3Q1M0V5;A0A3Q1MIY8;A6QR19	Q9XSJ4	33	50	no	no	2	1.8287e-44	192.4	By matching	By matching	By matching	By matching	By matching
AAVPSIK	VPMKNNQITNNQRIKAAVPSIKYCLDSGAK	ITNNQRIKAAVPSIKYCLDSGAKSVVLMSH	K	A	A	I	K	Y	2	0	0	0	0	0	0	0	0	1	0	1	0	0	1	1	0	0	0	1	0	0	7	0	684.417	Q3T0P6;G3X7N4;A0A3Q1MPQ0	Q3T0P6	42	48	yes	no	2	0.028948	97.071							By MS/MS
AAVQAALADDFDTVR	PIQEDVLWERLGRTKAAVQAALADDFDTVR	AAVQAALADDFDTVRAVDAVMDLVHHGNRQ	K	A	A	V	R	A	5	1	0	3	0	1	0	0	0	0	1	0	0	1	0	0	1	0	0	2	0	0	15	0	1561.77	Q2KIF8;A0A3Q1NB71;A0A3Q1N380	Q2KIF8	396	410	yes	no	2	0.024039	51.013		By MS/MS			By matching
AAVQQLQAEGLSPLFHQLDIDDR	SGDVVLTARDEARGRAAVQQLQAEGLSPLF	EGLSPLFHQLDIDDRQSIRALRDFLRKEYG	R	A	A	D	R	Q	3	1	0	3	0	4	1	1	1	1	4	0	0	1	1	1	0	0	0	1	0	0	23	0	2563.3	Q3SZD7;A0A3Q1ML32	Q3SZD7	45	67	yes	no	3	1.3352e-181	286.55	By MS/MS	By MS/MS	By MS/MS	By MS/MS	By MS/MS	By MS/MS
AAVQQLQAEGLSPR	PGDVVLTARDEARGRAAVQQLQAEGLSPRF	RAAVQQLQAEGLSPRFHQLDITDLQSIHAL	R	A	A	P	R	F	3	1	0	0	0	3	1	1	0	0	2	0	0	0	1	1	0	0	0	1	0	0	14	0	1466.78	Q3T0T9;Q0VC97	Q3T0T9	45	58	no	no	2;3	5.4101e-28	178.08	By MS/MS	By MS/MS		By MS/MS	By MS/MS	By MS/MS
AAVQQLQAQGLSPLFHQLDIDDR	QGDVVLTAPDEAQGRAAVQQLQAQGLSPLF	QGLSPLFHQLDIDDRQSIRALRDFLRKEYG	R	A	A	D	R	Q	3	1	0	3	0	5	0	1	1	1	4	0	0	1	1	1	0	0	0	1	0	0	23	0	2562.32	A0A3Q1M7J8;A0A3Q1NG39	A0A3Q1M7J8	45	67	yes	no	3	0.00017975	45.885
AAVQVLDDIEK	VGVSNVFGPGTRIPKAAVQVLDDIEKCLEK	RIPKAAVQVLDDIEKCLEKKQQSI______	K	A	A	E	K	C	2	0	0	2	0	1	1	0	0	1	1	1	0	0	0	0	0	0	0	2	0	0	11	0	1199.64	Q0III1;Q9GK13	Q0III1	731	741	yes	no	2	6.3444e-10	147.2	By MS/MS	By MS/MS	By MS/MS	By MS/MS	By MS/MS
AAVSLLGEEK	KAKETADTISKEARKAAVSLLGEEKKST__	KEARKAAVSLLGEEKKST____________	K	A	A	E	K	K	2	0	0	0	0	0	2	1	0	0	2	1	0	0	0	1	0	0	0	1	0	0	10	0	1015.55	F1MDM4;Q29RM3	F1MDM4	177	186	yes	no	2	0.0022366	91.087				By MS/MS	By MS/MS
AAVSQESPGGLEAGNAK	KNDDINKPLSKGRKRAAVSQESPGGLEAGN	VSQESPGGLEAGNAKAPKLQDTAKKAAPTE	R	A	A	A	K	A	4	0	1	0	0	1	2	3	0	0	1	1	0	0	1	2	0	0	0	1	0	0	17	0	1584.77	A0A3Q1MP68;E1BKG4	A0A3Q1MP68	1246	1262	yes	no	2	0.014041	45.257
AAVTAFWGK	______________________________	LTAEEKAAVTAFWGKVKVDEVGGEALGRLL	K	A	A	G	K	V	3	0	0	0	0	0	0	1	0	0	0	1	0	1	0	0	1	1	0	1	0	0	9	0	949.502	CON__P02070;P02070	CON__P02070	8	16	yes	no	2	2.093e-05	137.88	By MS/MS	By MS/MS	By MS/MS	By MS/MS	By MS/MS	By MS/MS
AAVTDVQR	______________________________	______________________________	M	A	A	Q	R	L	2	1	0	1	0	1	0	0	0	0	0	0	0	0	0	0	1	0	0	2	0	0	8	0	858.456	Q0P5A1	Q0P5A1	2	9	yes	yes	2	0.0082295	69.198	By matching	By MS/MS			By matching
AAVTSLFAK	______________________________	LSAEEKAAVTSLFAKVKVDEVGGEALGRLL	K	A	A	A	K	V	3	0	0	0	0	0	0	0	0	0	1	1	0	1	0	1	1	0	0	1	0	0	9	0	906.517	P02081;G3N1Y3;CON__Q3SX09	P02081	8	16	yes	no	2	0.040976	57.177			By MS/MS
AAVTVSVPGR	______________________________	______________________________	M	A	A	G	R	K	2	1	0	0	0	0	0	1	0	0	0	0	0	0	1	1	1	0	0	3	0	0	10	0	955.545	F1MM57	F1MM57	2	11	yes	yes	2	0.0014977	82.452	By MS/MS	By matching		By matching	By matching	By matching
AAVVCVTLLNR	ESTVFAAMCRLCGLKAAVVCVTLLNRLECD	CGLKAAVVCVTLLNRLECDQINSPHDVLVE	K	A	A	N	R	L	2	1	1	0	1	0	0	0	0	0	2	0	0	0	0	0	1	0	0	3	0	0	11	0	1214.68	Q0VCM7;F1N0Y0	Q0VCM7	271	281	yes	no	2	6.969e-05	110.87	By MS/MS	By MS/MS	By MS/MS	By MS/MS	By MS/MS
AAVVPLGTWR	VSGVLVVATWLLSGRAAVVPLGTWRRLSLC	LLSGRAAVVPLGTWRRLSLCWFAVCGFIHL	R	A	A	W	R	R	2	1	0	0	0	0	0	1	0	0	1	0	0	0	1	0	1	1	0	2	0	0	10	0	1068.61	Q3ZBT8	Q3ZBT8	53	62	yes	yes	2	0.0079135	76.679	By MS/MS	By MS/MS		By matching	By matching
AAVYNHFISDGVK	VIVPLKIGLHEVEVKAAVYNHFISDGVKKT	VKAAVYNHFISDGVKKTLKVVPEGVRVNKT	K	A	A	V	K	K	2	0	1	1	0	0	0	1	1	1	0	1	0	1	0	1	0	0	1	2	0	0	13	0	1419.71	Q2UVX4;CON__Q2UVX4;A0A3Q1M2B2;A0A3Q1MGT0;A0A3Q1MHV6	Q2UVX4	913	925	yes	no	2;3	1.2848e-08	142.1	By MS/MS	By MS/MS	By MS/MS	By MS/MS	By MS/MS	By MS/MS
AAWEAGR	EEQDTYALNSYTRSKAAWEAGRFGNEVVPV	LNSYTRSKAAWEAGRFGNEVVPVTITVKGK	K	A	A	G	R	F	3	1	0	0	0	0	1	1	0	0	0	0	0	0	0	0	0	1	0	0	0	0	7	0	759.366	Q29RZ0	Q29RZ0	219	225	yes	yes	2	0.0058078	128.82		By matching	By MS/MS	By matching		By matching
AAWEVDSGR	EMAMKVELARLSYQRAAWEVDSGRRNTYYA	RLSYQRAAWEVDSGRRNTYYASIAKAYAGD	R	A	A	G	R	R	2	1	0	1	0	0	1	1	0	0	0	0	0	0	0	1	0	1	0	1	0	0	9	0	989.457	Q3SZB4;A0A3Q1MKZ2	Q3SZB4	340	348	yes	no	2	0.0041184	89.698	By MS/MS	By MS/MS	By MS/MS	By MS/MS	By MS/MS	By MS/MS	By MS/MS
AAWEVDSGRR	EMAMKVELARLSYQRAAWEVDSGRRNTYYA	LSYQRAAWEVDSGRRNTYYASIAKAYAGDI	R	A	A	R	R	N	2	2	0	1	0	0	1	1	0	0	0	0	0	0	0	1	0	1	0	1	0	0	10	1	1145.56	Q3SZB4;A0A3Q1MKZ2	Q3SZB4	340	349	yes	no	2;3	2.0407e-05	119.68	By MS/MS	By MS/MS	By MS/MS	By MS/MS	By MS/MS	By MS/MS	By MS/MS
AAYDIEVNTR	EIEMAKAQRDYELKKAAYDIEVNTRRAQAD	YELKKAAYDIEVNTRRAQADLAYQLQVAKT	K	A	A	T	R	R	2	1	1	1	0	0	1	0	0	1	0	0	0	0	0	0	1	0	1	1	0	0	10	0	1150.56	Q08DN8	Q08DN8	221	230	yes	yes	2	0.058197	51.949		By matching		By matching
AAYEAELGDAR	TESEEVVSREVSGIKAAYEAELGDARKTLD	SGIKAAYEAELGDARKTLDSVAKERARLQL	K	A	A	A	R	K	4	1	0	1	0	0	2	1	0	0	1	0	0	0	0	0	0	0	1	0	0	0	11	0	1164.54	F1MYG5	F1MYG5	79	89	yes	yes	2	1.8286e-06	124.81	By matching	By MS/MS	By MS/MS	By MS/MS	By MS/MS	By MS/MS	By MS/MS
AAYEAFCSWR	LVADCGVPEARAAVRAAYEAFCSWRGVSAK	RAAVRAAYEAFCSWRGVSAKERSSLLRKWY	R	A	A	W	R	G	3	1	0	0	1	0	1	0	0	0	0	0	0	1	0	1	0	1	1	0	0	0	10	0	1259.54	E1BDP3	E1BDP3	95	104	yes	yes	2	0.016478	76.1
AAYFGVYDTAK	YQGFNVSVQGIIIYRAAYFGVYDTAKGMLP	IIYRAAYFGVYDTAKGMLPDPKNVHIIVSW	R	A	A	A	K	G	3	0	0	1	0	0	0	1	0	0	0	1	0	1	0	0	1	0	2	1	0	0	11	0	1204.58	P02722;A0A3Q1ME66	P02722	189	199	yes	no	2	0.0012497	87.149		By MS/MS	By MS/MS	By MS/MS	By MS/MS
AAYLQEK	EILTKRNNAQRQQIKAAYLQEKGKPLDEVL	NAQRQQIKAAYLQEKGKPLDEVLKKALLGH	K	A	A	E	K	G	2	0	0	0	0	1	1	0	0	0	1	1	0	0	0	0	0	0	1	0	0	0	7	0	821.428	P46193;F1N650	P46193	82	88	yes	no	2	0.037228	90.661							By MS/MS
AAYQVAALPK	NDVYKQYFQSSFPARAAYQVAALPKGGRVE	SFPARAAYQVAALPKGGRVEIEAIAVQGPL	R	A	A	P	K	G	4	0	0	0	0	1	0	0	0	0	1	1	0	0	1	0	0	0	1	1	0	0	10	0	1030.58	Q3T114;A0A3Q1MM98	Q3T114	108	117	yes	no	1;2	8.4272e-05	113.26	By matching	By MS/MS	By MS/MS	By MS/MS	By MS/MS	By MS/MS
AAYTAFEEAQLPR	VTEEAVDRHPERRMRAAYTAFEEAQLPRLK	MRAAYTAFEEAQLPRLKQENPNMRLSQLKQ	R	A	A	P	R	L	4	1	0	0	0	1	2	0	0	0	1	0	0	1	1	0	1	0	1	0	0	0	13	0	1465.72	Q2TBV6	Q2TBV6	171	183	yes	yes	2	0.002677	61.353		By MS/MS	By MS/MS		By MS/MS	By MS/MS
ACADATLSQITNNIDPVGR	QEAEQLKNQIRDARKACADATLSQITNNID	ATLSQITNNIDPVGRIQMRTRRTLRGHLAK	K	A	C	G	R	I	3	1	2	2	1	1	0	1	0	2	1	0	0	0	1	1	2	0	0	1	0	0	19	0	2014.97	P62871;A0A3Q1LJU0	P62871	24	42	yes	no	2;3	1.5286e-18	136.6				By matching	By matching	By MS/MS
ACADGDLREER	YLRSLRLSREICQLRACADGDLREERVSLL	CQLRACADGDLREERVSLLCSNDVSFVVAQ	R	A	C	E	R	V	2	2	0	2	1	0	2	1	0	0	1	0	0	0	0	0	0	0	0	0	0	0	11	1	1290.56	A0A3Q1MX65;Q58DN7;A0A3Q1LS82	A0A3Q1MX65	132	142	yes	no	3	0.015783	50.354
ACADPAAGSVILLENLR	DVLFLKDCVGPEVEKACADPAAGSVILLEN	ADPAAGSVILLENLRFHVEEEGKGKDASGN	K	A	C	L	R	F	4	1	1	1	1	0	1	1	0	1	3	0	0	0	1	1	0	0	0	1	0	0	17	0	1768.91	Q3T0P6;G3X7N4;A0A3Q1MPQ0	Q3T0P6	107	123	yes	no	2	3.8144e-24	143.98	By matching	By matching	By matching	By matching	By matching	By MS/MS
ACAELHQNVNVK	FPDEFHLQTLNPFLRACAELHQNVNVKNII	FLRACAELHQNVNVKNIIIALIDRLALFAH	R	A	C	V	K	N	2	0	2	0	1	1	1	0	1	0	1	1	0	0	0	0	0	0	0	2	0	0	12	0	1381.68	Q2HJG5	Q2HJG5	285	296	yes	yes	2;3	0.00011886	85.813	By MS/MS	By MS/MS		By MS/MS	By matching	By MS/MS	By MS/MS
ACAEYSFHVPSLEELVGVLQK	______________________________	FHVPSLEELVGVLQKGLTDNFAEVQVSVVD	M	A	C	Q	K	G	2	0	0	0	1	1	3	1	1	0	3	1	0	1	1	2	0	0	1	3	0	0	21	0	2375.18	Q2HJH3	Q2HJH3	2	22	yes	yes	3	0.00019611	54.225						By matching
ACALSIAESCR	RLGANSLLDLVVFGRACALSIAESCRPGDK	VFGRACALSIAESCRPGDKVPSIKPNAGEE	R	A	C	C	R	P	3	1	0	0	2	0	1	0	0	1	1	0	0	0	0	2	0	0	0	0	0	0	11	0	1236.56	G3MY67;A0A3Q1MCH3;G5E6M7;P31039	G3MY67	467	477	yes	no	2	4.2751e-05	115.71	By MS/MS	By MS/MS	By MS/MS	By MS/MS	By MS/MS	By MS/MS
ACALSIAESCRPGDK	RLGANSLLDLVVFGRACALSIAESCRPGDK	ACALSIAESCRPGDKVPSIKPNAGEESVMN	R	A	C	D	K	V	3	1	0	1	2	0	1	1	0	1	1	1	0	0	1	2	0	0	0	0	0	0	15	1	1633.76	G3MY67;A0A3Q1MCH3;G5E6M7;P31039	G3MY67	467	481	yes	no	2;3	7.0512e-07	121.31	By MS/MS	By MS/MS	By MS/MS	By MS/MS	By MS/MS	By MS/MS	By MS/MS
ACALVSCASHR	KEDMNTLLSYNRDWRACALVSCASHRDYPF	RDWRACALVSCASHRDYPFHEEF_______	R	A	C	H	R	D	3	1	0	0	2	0	0	0	1	0	1	0	0	0	0	2	0	0	0	1	0	0	11	0	1230.56	P16116;A0A493UA87;A0A3Q1M9Q1;A0A3Q1MBL5	P16116	297	307	yes	no	3	0.0016109	68.44			By MS/MS
ACAPCSPACK	NNQLPLKQIDTNRSRACAPCSPACKAPNCW	TNRSRACAPCSPACKAPNCWGESSQDCQSL	R	A	C	C	K	A	3	0	0	0	3	0	0	0	0	0	0	1	0	0	2	1	0	0	0	0	0	0	10	0	1120.45	F1MCQ7	F1MCQ7	191	200	yes	yes	2	0.054757	52.482
ACCSPGTYGPDCLACQGGSERPCSGNGHCVGDGTR	KHPDLFEWFCVQTLKACCSPGTYGPDCLAC	RPCSGNGHCVGDGTREGDGSCQCHLGYQGP	K	A	C	T	R	E	2	2	1	2	6	1	1	8	1	0	1	0	0	0	3	3	2	0	1	1	0	0	35	1	3756.47	Q2KIT5;A0A452DJK0	Q2KIT5	123	157	yes	no	4	2.6055e-10	58.137					By MS/MS
ACDCNPYGTVK	FFGNPLAPNPADKCRACDCNPYGTVKQQSS	DKCRACDCNPYGTVKQQSSCNPVTGQCECL	R	A	C	V	K	Q	1	0	1	1	2	0	0	1	0	0	0	1	0	0	1	0	1	0	1	1	0	0	11	0	1283.53	F1MD77	F1MD77	882	892	yes	yes	2	0.0049137	74.464	By MS/MS	By MS/MS	By MS/MS	By MS/MS	By MS/MS	By MS/MS	By MS/MS
ACDFLLSR	GHTYHNGVACAEISRACDFLLSRQMADGGW	ACAEISRACDFLLSRQMADGGWGEDFESCK	R	A	C	S	R	Q	1	1	0	1	1	0	0	0	0	0	2	0	0	1	0	1	0	0	0	0	0	0	8	0	980.475	A0A3Q1MK38;F1MTJ9;P84466;A0JND6;A0A3Q1LMU2	A0A3Q1MK38	599	606	yes	no	2	0.0022838	122.74		By MS/MS	By MS/MS	By MS/MS	By MS/MS	By MS/MS
ACDGVNDCVDK	DSFQCVNGKRIPQKKACDGVNDCVDKSDEL	PQKKACDGVNDCVDKSDELCCKDCRGEGFL	K	A	C	D	K	S	1	0	1	3	2	0	0	1	0	0	0	1	0	0	0	0	0	0	0	2	0	0	11	0	1251.49	A0A3Q1MIF4;CON__Q32PI4;A0A3Q1MF14;A0A3Q1M2A8;A0A3Q1LGM4;A0A3Q1N461;F1N4M7	A0A3Q1MIF4	259	269	yes	no	2	0.00042097	98.249			By matching				By MS/MS
ACDGVNDCVDKSDELCCK	DSFQCVNGKRIPQKKACDGVNDCVDKSDEL	GVNDCVDKSDELCCKDCRGEGFLCKSGVCI	K	A	C	C	K	D	1	0	1	4	4	0	1	1	0	0	1	2	0	0	0	1	0	0	0	2	0	0	18	1	2143.83	A0A3Q1MIF4;CON__Q32PI4;A0A3Q1MF14;A0A3Q1M2A8;A0A3Q1LGM4;A0A3Q1N461;F1N4M7	A0A3Q1MIF4	259	276	yes	no	3	0.013953	43.408
ACEFAGFQCQIQFGPHNEQK	RDDILNGSHPVSFDKACEFAGFQCQIQFGP	GFQCQIQFGPHNEQKHKAGFLDLKDFLPKE	K	A	C	Q	K	H	2	0	1	0	2	4	2	2	1	1	0	1	0	3	1	0	0	0	0	0	0	0	20	0	2395.05	F1MDH3;A0A3Q1MLQ7	F1MDH3	244	263	yes	no	3	0.034536	30.863			By MS/MS
ACEPGVDYVYK	HHTEKEVTLEDRLDKACEPGVDYVYKTRLI	RLDKACEPGVDYVYKTRLIQKKLEDDFDEY	K	A	C	Y	K	T	1	0	0	1	1	0	1	1	0	0	0	1	0	0	1	0	0	0	2	2	0	0	11	0	1299.58	Q2UVX4;CON__Q2UVX4;A0A3Q1M2B2;A0A3Q1MGT0;A0A3Q1MHV6	Q2UVX4	1534	1544	yes	no	2	0.00073579	93.178	By MS/MS	By MS/MS	By MS/MS	By MS/MS	By MS/MS	By MS/MS
ACFLSATVK	LVFQNFSYGVNEMYKACFLSATVKHLQKFI	VNEMYKACFLSATVKHLQKFIPEITISDVL	K	A	C	V	K	H	2	0	0	0	1	0	0	0	0	0	1	1	0	1	0	1	1	0	0	1	0	0	9	0	995.511	A7MBI3	A7MBI3	375	383	yes	yes	2	0.044091	50.04
ACGLVASNLNLKPGECLR	______________________________	LVASNLNLKPGECLRVRGEVAADAKSFLLN	M	A	C	L	R	V	2	1	2	0	2	0	1	2	0	0	4	1	0	0	1	1	0	0	0	1	0	0	18	1	1971	P11116	P11116	2	19	yes	yes	2;3	2.8215e-69	222.94	By MS/MS	By MS/MS	By MS/MS	By MS/MS	By MS/MS	By MS/MS
ACGNFGIPCELR	MGSTSDLNHCEKIKKACGNFGIPCELRVTS	IKKACGNFGIPCELRVTSAHKGPDETLRIK	K	A	C	L	R	V	1	1	1	0	2	0	1	2	0	1	1	0	0	1	1	0	0	0	0	0	0	0	12	0	1392.63	Q2HJ26;F1MN04	Q2HJ26	287	298	yes	no	2	1.1668e-05	123.75	By MS/MS	By MS/MS	By MS/MS	By MS/MS	By MS/MS	By MS/MS
ACIDSSEDGDLSK	PVYDCLVWFDGETWRACIDSSEDGDLSKST	WRACIDSSEDGDLSKSTVLRNYKEAQEYGS	R	A	C	S	K	S	1	0	0	3	1	0	1	1	0	1	1	1	0	0	0	3	0	0	0	0	0	0	13	0	1395.58	A5PK39;F1N0M0;A0A3Q1M996	A5PK39	208	220	yes	no	2	0.00014484	112.13		By MS/MS	By MS/MS	By matching	By MS/MS	By MS/MS
ACIGAPPVGGLEQLEK	LLLPKLEEWKVQQQKACIGAPPVGGLEQLE	CIGAPPVGGLEQLEKWFTDGAKLLFHLRQL	K	A	C	E	K	W	2	0	0	0	1	1	2	3	0	1	2	1	0	0	2	0	0	0	0	1	0	0	16	0	1637.84	E1B8Z4	E1B8Z4	245	260	yes	yes	2	0.015799	46.592			By MS/MS
ACIPYLK	LMMNVNTRGTYLTSKACIPYLKKSKVAHIL	RGTYLTSKACIPYLKKSKVAHILNLSPPLN	K	A	C	L	K	K	1	0	0	0	1	0	0	0	0	1	1	1	0	0	1	0	0	0	1	0	0	0	7	0	863.458	A4FUZ6;A0A3Q1LZ21;F1MF48	A4FUZ6	135	141	yes	no	2	0.028605	97.64		By matching		By matching	By matching
ACLAEAITLVESTHSR	RLVDKLYAGLIQGQRACLAEAITLVESTHS	CLAEAITLVESTHSRKKELAQVLLQKVLAH	R	A	C	S	R	K	3	1	0	0	1	0	2	0	1	1	2	0	0	0	0	2	2	0	0	1	0	0	16	0	1756.88	A6QQI8	A6QQI8	101	116	yes	yes	3	0.004255	42.947		By MS/MS		By matching	By MS/MS	By MS/MS
ACLGEPLAR	FVKQEAFIPFSAGRRACLGEPLARMELFLF	FSAGRRACLGEPLARMELFLFFTSLLQHFS	R	A	C	A	R	M	2	1	0	0	1	0	1	1	0	0	2	0	0	0	1	0	0	0	0	0	0	0	9	0	985.501	Q2KJJ2;Q01361	Q01361	445	453	no	no	2	4.3126e-06	147.52	By MS/MS	By MS/MS	By MS/MS	By MS/MS	By MS/MS	By MS/MS	By MS/MS
ACLISLGYDVENDR	FDKDHGGALGPEEFKACLISLGYDVENDRQ	KACLISLGYDVENDRQGDAEFNRIMSVVDP	K	A	C	D	R	Q	1	1	1	2	1	0	1	1	0	1	2	0	0	0	0	1	0	0	1	1	0	0	14	0	1623.76	A5D7D1;A0A3Q1MFS2;A0A3Q1MAJ8	A5D7D1	792	805	yes	no	2;3	8.379e-06	128.01	By matching	By MS/MS	By MS/MS	By MS/MS	By MS/MS	By MS/MS
ACLQIEMGK	LADARRVLDETARDRACLQIEMGKLRAELE	ETARDRACLQIEMGKLRAELEEATKSAKKR	R	A	C	G	K	L	1	0	0	0	1	1	1	1	0	1	1	1	1	0	0	0	0	0	0	0	0	0	9	0	1048.5	F1MJI7	F1MJI7	119	127	yes	yes	2	0.0065503	83.313			By MS/MS			By matching
ACLYAGIK	ADKAYGRDIVEAHYRACLYAGIKIGGTNAE	IVEAHYRACLYAGIKIGGTNAEVMPAQWEF	R	A	C	I	K	I	2	0	0	0	1	0	0	1	0	1	1	1	0	0	0	0	0	0	1	0	0	0	8	0	894.463	P15103	P15103	182	189	yes	yes	2	0.02415	73.039	By matching	By MS/MS		By MS/MS	By MS/MS
ACNQLGQFLQHR	SLVTHHDSEPNLLVRACNQLGQFLQHRETN	LVRACNQLGQFLQHRETNLRYLALESMCTL	R	A	C	H	R	E	1	1	1	0	1	3	0	1	1	0	2	0	0	1	0	0	0	0	0	0	0	0	12	0	1470.71	A0A3Q1N8C9;E1BMW2;A0A3Q1LVF9;G5E675;Q0VCK5;A0A3Q1LIW3;A0A3Q1MS92	G5E675	327	338	no	no	2;3	1.8438e-05	115.91	By MS/MS	By MS/MS	By MS/MS	By MS/MS	By MS/MS	By MS/MS
ACQAAWALK	GPGGRAVTFQELDTRACQAAWALKAELAGV	QELDTRACQAAWALKAELAGVAGLRAREPT	R	A	C	L	K	A	4	0	0	0	1	1	0	0	0	0	1	1	0	0	0	0	0	1	0	0	0	0	9	0	1017.51	A6QM10	A6QM10	152	160	yes	yes	2	0.0038525	98.299		By MS/MS	By MS/MS
ACQDVDECQPSR	SYTCSCLPGFSGDGRACQDVDECQPSRCHP	DGRACQDVDECQPSRCHPDAFCYNTPGSFT	R	A	C	S	R	C	1	1	0	2	2	2	1	0	0	0	0	0	0	0	1	1	0	0	0	1	0	0	12	0	1463.58	A6QNS6	A6QNS6	796	807	yes	yes	2	0.0028674	70.977			By matching				By MS/MS
ACQLAHQHTDAVIK	DLIYRLTPEGHWNHRACQLAHQHTDAVIKE	RACQLAHQHTDAVIKERKVRLQKEGELEKV	R	A	C	I	K	E	3	0	0	1	1	2	0	0	2	1	1	1	0	0	0	0	1	0	0	1	0	0	14	0	1590.79	E1BBB6;F1N3I8;F1ME58	F1ME58	255	268	no	no	2;3;4	1.4452e-14	162.68	By MS/MS	By MS/MS	By MS/MS	By MS/MS	By matching	By MS/MS	By MS/MS
ACQSIYPLHDVFVR	VNKLIPDSIGKDIEKACQSIYPLHDVFVRK	KACQSIYPLHDVFVRKVKMLKKPKFELGKL	K	A	C	V	R	K	1	1	0	1	1	1	0	0	1	1	1	0	0	1	1	1	0	0	1	2	0	0	14	0	1703.85	Q56JV9	Q56JV9	200	213	yes	yes	2;3	3.7059e-14	154.47	By MS/MS			By MS/MS	By MS/MS
ACSAIHAVNLR	EIYYWIGGEATLDKKACSAIHAVNLRNYLG	LDKKACSAIHAVNLRNYLGAECRTVREEMG	K	A	C	L	R	N	3	1	1	0	1	0	0	0	1	1	1	0	0	0	0	1	0	0	0	1	0	0	11	0	1210.62	F1N365	F1N365	559	569	yes	yes	3	0.013807	47.288	By matching		By MS/MS
ACSLPYASESK	EACCADGHRMATEHRACSLPYASESKECRM	TEHRACSLPYASESKECRMVQEQCCQNQLE	R	A	C	S	K	E	2	0	0	0	1	0	1	0	0	0	1	1	0	0	1	3	0	0	1	0	0	0	11	0	1211.55	CON__ENSEMBL:ENSBTAP00000016046	CON__ENSEMBL:ENSBTAP00000016046	49	59	yes	yes	2	0.016847	52.725	By MS/MS
ACSSDSQEVEEDGVR	CPRNYVVTDHGSCVRACSSDSQEVEEDGVR	ACSSDSQEVEEDGVRKCKKCDGPCGKVCNG	R	A	C	V	R	K	1	1	0	2	1	1	3	1	0	0	0	0	0	0	0	3	0	0	0	2	0	0	15	0	1666.67	F1N7F3;A0A3Q1M731;A0A3Q1MHB0	F1N7F3	281	295	yes	no	2	2.1796e-08	107.18	By MS/MS		By MS/MS		By matching	By MS/MS
ACTEAEFACHR	GFQFRRLGTVPQVPRACTEAEFACHRYNEC	QVPRACTEAEFACHRYNECVALEYRCDRRP	R	A	C	H	R	Y	3	1	0	0	2	0	2	0	1	0	0	0	0	1	0	0	1	0	0	0	0	0	11	0	1350.54	F1MER7	F1MER7	177	187	yes	yes	2;3	2.0956e-05	108.7	By MS/MS	By MS/MS		By matching		By matching	By MS/MS
ACTELGIR	VMVANRGEIAIRVFRACTELGIRTVAVYSE	IAIRVFRACTELGIRTVAVYSEQDTGQMHR	R	A	C	I	R	T	1	1	0	0	1	0	1	1	0	1	1	0	0	0	0	0	1	0	0	0	0	0	8	0	918.459	Q29RK2;A0A3Q1MIC2;A0A3Q1MIX4	Q29RK2	55	62	yes	no	2	0.00012559	148.98	By MS/MS	By matching		By MS/MS	By MS/MS	By MS/MS	By MS/MS
ACTIAVR	RVDILLGEVLPLLQKACTIAVRYAVIRRQS	EVLPLLQKACTIAVRYAVIRRQSRLRPSDP	K	A	C	V	R	Y	2	1	0	0	1	0	0	0	0	1	0	0	0	0	0	0	1	0	0	1	0	0	7	0	789.417	F1MRF5;Q3SZP5;A0A3Q1MI26	F1MRF5	313	319	no	no	2	0.032672	93.883							By MS/MS
ACTILLR	GDEYFTFITECKDPKACTILLRGASKEILS	ITECKDPKACTILLRGASKEILSEVERNLQ	K	A	C	L	R	G	1	1	0	0	1	0	0	0	0	1	2	0	0	0	0	0	1	0	0	0	0	0	7	0	845.479	Q3T0K2	Q3T0K2	371	377	yes	yes	2	0.0020003	144.29	By MS/MS
ACTPKPNGENAISAR	MRYNDFLHDPLSLCKACTPKPNGENAISAR	ACTPKPNGENAISARSDLNPANGSYPFQAL	K	A	C	A	R	S	3	1	2	0	1	0	1	1	0	1	0	1	0	0	2	1	1	0	0	0	0	0	15	1	1584.77	Q2KIY5;F1MIH9;A0A3Q1N1J5	Q2KIY5	494	508	yes	no	3	1.9105e-05	86.497		By MS/MS	By MS/MS
ACTQPGETVLVTAAAGATGLAVIDVATNILQAK	LPVSYGTAIFALEHRACTQPGETVLVTAAA	GLAVIDVATNILQAKVIAAAGSDEKCQLAM	R	A	C	A	K	V	8	0	1	1	1	2	1	3	0	2	3	1	0	0	1	0	5	0	0	4	0	0	33	0	3223.71	A0A3Q1N381;A0A452DKP2;A6QQF5	A0A3Q1N381	201	233	no	no	3	3.943e-62	142.79	By MS/MS	By MS/MS	By MS/MS	By MS/MS	By MS/MS	By MS/MS
ACVDGLQAQK	LLVPMIYFAVIANSKACVDGLQAQKECQEV	IANSKACVDGLQAQKECQEVNQHVQRQLNQ	K	A	C	Q	K	E	2	0	0	1	1	2	0	1	0	0	1	1	0	0	0	0	0	0	0	1	0	0	10	0	1088.53	F1N713;G3N1J6;A0A3Q1LTU7;A0A3Q1MAZ1	F1N713	60	69	yes	no	2	0.0010776	97.093		By matching	By MS/MS				By matching
ACVDTALENMTSLK	DDPLLSGLLNSPALKACVDTALENMTSLKM	KACVDTALENMTSLKMKVVEVLAGDGQLYS	K	A	C	L	K	M	2	0	1	1	1	0	1	0	0	0	2	1	1	0	0	1	2	0	0	1	0	0	14	0	1551.73	A0A3Q1MPB3;A0A3Q1LVA9;F1N647	A0A3Q1MPB3	1185	1198	yes	no	2	0.036928	43.084
ACVEAPGGNPICSLHDQGAGGNGNVLK	RGDPEMEQKMNRVIRACVEAPGGNPICSLH	SLHDQGAGGNGNVLKELSDPAGAIIHTSCF	R	A	C	L	K	E	3	0	3	1	2	1	1	6	1	1	2	1	0	0	2	1	0	0	0	2	0	0	27	0	2691.25	A0A3Q1M913;F1N4K1	A0A3Q1M913	501	527	yes	no	3	1.4837e-11	76.198	By MS/MS	By MS/MS	By MS/MS	By MS/MS	By MS/MS	By MS/MS
ACVMMQGR	PGHAGRLVFGILNGRACVMMQGRFHMYEGY	FGILNGRACVMMQGRFHMYEGYPFWKVTFP	R	A	C	G	R	F	1	1	0	0	1	1	0	1	0	0	0	0	2	0	0	0	0	0	0	1	0	0	8	0	951.409	P55859;A0A452DJA8;G3X8C8	P55859	77	84	yes	no	2	0.0015861	127.66			By MS/MS				By MS/MS
ACVVHGSDLK	RLNIPVSQVNPRDARACVVHGSDLKDMTPE	PRDARACVVHGSDLKDMTPEQLDDILKYHT	R	A	C	L	K	D	1	0	0	1	1	0	0	1	1	0	1	1	0	0	0	1	0	0	0	2	0	0	10	0	1084.53	Q08DA1;A0A3Q1MFY4;F1MI32;A0A3Q1LUJ8;A0A3Q1MDM5	Q08DA1	660	669	no	no	3	0.00020775	98.04							By MS/MS
ACYLSINPQKDETLETEK	HSSSEFEIVKAIKERACYLSINPQKDETLE	LSINPQKDETLETEKAQYYLPDGSTIEIGP	R	A	C	E	K	A	1	0	1	1	1	1	3	0	0	1	2	2	0	0	1	1	2	0	1	0	0	0	18	1	2138.02	A0A3Q1MF86;F2Z4F0	A0A3Q1MF86	211	228	yes	no	3	0.002137	47.548			By matching
ADAASQVLLGSGLTILSQPLMYVK	______________________________	GSGLTILSQPLMYVKVLIQVGYEPLAPTVG	M	A	D	V	K	V	3	0	0	1	0	2	0	2	0	1	5	1	1	0	1	3	1	0	1	2	0	0	24	0	2474.35	A0A3S5ZPB1;Q9N285;A0A3Q1M143	A0A3S5ZPB1	2	25	yes	no	2	2.2132e-107	236.81		By MS/MS
ADAECYTAMK	SEIEDAAFLAREKAKADAECYTAMKIAEAN	REKAKADAECYTAMKIAEANKLKLTPEYLQ	K	A	D	M	K	I	3	0	0	1	1	0	1	0	0	0	0	1	1	0	0	0	1	0	1	0	0	0	10	0	1158.47	Q1RMU4	Q1RMU4	258	267	yes	yes	2	0.0011204	96.331	By matching	By MS/MS			By MS/MS	By MS/MS
ADAEEEAATR	WARFGRTLAEINANRADAEEEAATRIPA__	INANRADAEEEAATRIPA____________	R	A	D	T	R	I	4	1	0	1	0	0	3	0	0	0	0	0	0	0	0	0	1	0	0	0	0	0	10	0	1061.46	Q0III3;F1N7H7	Q0III3	600	609	yes	no	2	0.00032306	111.61							By MS/MS
ADAEGESDLENSR	RILAQATSDLVNAIKADAEGESDLENSRKL	IKADAEGESDLENSRKLLSAAKILADATAK	K	A	D	S	R	K	2	1	1	2	0	0	3	1	0	0	1	0	0	0	0	2	0	0	0	0	0	0	13	0	1391.58	F1MDH3;A0A3Q1MLQ7	F1MDH3	851	863	yes	no	2	1.6624e-37	192.5	By MS/MS	By MS/MS	By MS/MS	By MS/MS	By MS/MS	By MS/MS	By MS/MS
ADAEYYAAHK	KAVIDAAFLAREKAKADAEYYAAHKYATSN	REKAKADAEYYAAHKYATSNKHKLTPEYLE	K	A	D	H	K	Y	4	0	0	1	0	0	1	0	1	0	0	1	0	0	0	0	0	0	2	0	0	0	10	0	1137.51	A0A3Q1LSF1;A0A3Q1MZY2;G3N0U8	A0A3Q1LSF1	230	239	yes	no	3	0.013892	50.353			By MS/MS
ADASPFPGAPMPSASHGPETTR	QGPCEPLPGPPVQPRADASPFPGAPMPSAS	GAPMPSASHGPETTRSAKAPGPEPELPDPP	R	A	D	T	R	S	4	1	0	1	0	0	1	2	1	0	0	0	1	1	5	3	2	0	0	0	0	0	22	0	2180	A0A3Q1LH60;A0A3Q1M0C9;F1N6K7	A0A3Q1LH60	119	140	yes	no	3	0.0094569	35.015
ADATNVNNWHWTER	AKWGEGDPRWIVEERADATNVNNWHWTERD	RADATNVNNWHWTERDASNWSTDKLKTLFL	R	A	D	E	R	D	2	1	3	1	0	0	1	0	1	0	0	0	0	0	0	0	2	2	0	1	0	0	14	0	1712.77	Q3T0G3	Q3T0G3	17	30	yes	yes	3	0.00037386	68.283		By matching	By MS/MS	By MS/MS	By MS/MS
ADCTITMADSDLLALMTGK	VKNGKGSVLPNSDKKADCTITMADSDLLAL	ITMADSDLLALMTGKMNPQTAFFQGKLKIN	K	A	D	G	K	M	3	0	0	3	1	0	0	1	0	1	3	1	2	0	0	1	3	0	0	0	0	0	19	0	2025.94	P07857;F1MV74	P07857	489	507	no	no	2;3	1.1333e-49	192.39	By matching	By MS/MS	By matching	By matching	By MS/MS	By MS/MS
ADDADEFGYSR	AKSARLNLWRYGDFRADDADEFGYSR____	GDFRADDADEFGYSR_______________	R	A	D	S	R	-	2	1	0	3	0	0	1	1	0	0	0	0	0	1	0	1	0	0	1	0	0	0	11	0	1244.49	Q863B3;A0A3Q1MBN7	Q863B3	900	910	yes	no	2	5.2697e-05	113.93	By MS/MS	By MS/MS	By MS/MS	By MS/MS	By MS/MS	By MS/MS	By MS/MS
ADDGQNEFSDIIK	______________________________	ARADDGQNEFSDIIKSRSDEHNDVQKKTFT	R	A	D	I	K	S	1	0	1	3	0	1	1	1	0	2	0	1	0	1	0	1	0	0	0	0	0	0	13	0	1450.66	F1MRT9	F1MRT9	11	23	yes	yes	2	0.038377	48.44				By MS/MS
ADDGRPFPQVIK	CIGGVILFHETLYQKADDGRPFPQVIKAKG	YQKADDGRPFPQVIKAKGGVVGIKVDKGVV	K	A	D	I	K	A	1	1	0	2	0	1	0	1	0	1	0	1	0	1	2	0	0	0	0	1	0	0	12	1	1341.7	A6QLL8;A0A3Q1LMG1	A6QLL8	88	99	yes	no	2;3	0.011621	87.298		By MS/MS		By matching	By matching
ADDHFLLR	RFRDNLQDLLPILPKADDHFLLRWLRARNF	LLPILPKADDHFLLRWLRARNFDLQKSEDM	K	A	D	L	R	W	1	1	0	2	0	0	0	0	1	0	2	0	0	1	0	0	0	0	0	0	0	0	8	0	985.498	F1N1R0;A0A3Q1ME60;A0A3Q1LYF4	F1N1R0	33	40	yes	no	3	0.034414	43.246		By MS/MS		By MS/MS
ADDIILSSGYR	RGYMDEDGYFWFVSRADDIILSSGYRIGPF	FVSRADDIILSSGYRIGPFEVESALIEHPA	R	A	D	Y	R	I	1	1	0	2	0	0	0	1	0	2	1	0	0	0	0	2	0	0	1	0	0	0	11	0	1208.6	A0A3Q1MG74;F1MES1	A0A3Q1MG74	393	403	yes	no	2	5.2598e-07	133.13		By MS/MS	By MS/MS	By MS/MS	By MS/MS	By MS/MS
ADDILASPPR	YPRREVPHPTARSWRADDILASPPRLPHPQ	ARSWRADDILASPPRLPHPQPYPGAPHHGA	R	A	D	P	R	L	2	1	0	2	0	0	0	0	0	1	1	0	0	0	2	1	0	0	0	0	0	0	10	0	1053.55	F1N6W9;A8E654	F1N6W9	1292	1301	yes	no	2	0.0093872	74.376	By matching	By matching		By MS/MS	By matching	By MS/MS
ADDPSAADR	______________________________	______________________________	M	A	D	D	R	N	3	1	0	3	0	0	0	0	0	0	0	0	0	0	1	1	0	0	0	0	0	0	9	0	916.389	Q0VCX5	Q0VCX5	2	10	yes	yes	2	0.028642	48.283			By MS/MS
ADDSGLTEHSVAQVLQSAK	LESDPQQVIQKVNFRADDSGLTEHSVAQVL	GLTEHSVAQVLQSAKEQIKWSLLK______	R	A	D	A	K	E	3	0	0	2	0	2	1	1	1	0	2	1	0	0	0	3	1	0	0	2	0	0	19	0	1954.96	A0A3Q1LYE2;A0A3Q1LRP8	A0A3Q1LYE2	183	201	no	no	3	0.00036493	53.625			By MS/MS
ADDSPLEAGLAFTCK	LSIEKGYRHWHADLRADDSPLEAGLAFTCK	ADDSPLEAGLAFTCKLKSSVPFLGREALEK	R	A	D	C	K	L	3	0	0	2	1	0	1	1	0	0	2	1	0	1	1	1	1	0	0	0	0	0	15	0	1593.73	E1BB28;A0A3Q1MR10	E1BB28	787	801	yes	no	2	4.175e-95	252.21	By MS/MS	By MS/MS	By MS/MS	By MS/MS	By MS/MS	By MS/MS
ADDVRPEVTWSFSR	EGKDLGLACNITTDRADDVRPEVTWSFSRT	RADDVRPEVTWSFSRTPDSALPGSRVLARL	R	A	D	S	R	T	1	2	0	2	0	0	1	0	0	0	0	0	0	1	1	2	1	1	0	2	0	0	14	1	1663.8	F1MT41	F1MT41	306	319	yes	yes	3	0.0041087	53.981		By matching
ADEAFEALR	TARPQAPATVGLAFRADEAFEALRIEPFSS	VGLAFRADEAFEALRIEPFSSPPELPDVMK	R	A	D	L	R	I	3	1	0	1	0	0	2	0	0	0	1	0	0	1	0	0	0	0	0	0	0	0	9	0	1020.49	Q3SZ32;E1BJ20	Q3SZ32	81	89	yes	no	2	0.0024014	100.02	By MS/MS			By MS/MS	By matching
ADEAYLIGR	AVYSEQDTGQMHRQKADEAYLIGRGLAPVQ	QMHRQKADEAYLIGRGLAPVQAYLHIPDII	K	A	D	G	R	G	2	1	0	1	0	0	1	1	0	1	1	0	0	0	0	0	0	0	1	0	0	0	9	0	1006.51	Q29RK2;A0A3Q1MIC2;A0A3Q1MIX4	Q29RK2	80	88	yes	no	2	1.8182e-24	209.9	By MS/MS	By MS/MS	By MS/MS	By matching	By MS/MS	By MS/MS
ADEGISFR	SDPKRTIAQDYGVLKADEGISFRGLFIIDD	QDYGVLKADEGISFRGLFIIDDKGILRQIT	K	A	D	F	R	G	1	1	0	1	0	0	1	1	0	1	0	0	0	1	0	1	0	0	0	0	0	0	8	0	893.424	Q5E947	Q5E947	121	128	yes	yes	2	0.0014541	102.41			By MS/MS	By matching	By MS/MS		By MS/MS
ADESGHWLWSR	CVVEGRCTRKAECPRADESGHWLWSRNESC	ECPRADESGHWLWSRNESCVAVTGAHPQNM	R	A	D	S	R	N	1	1	0	1	0	0	1	1	1	0	1	0	0	0	0	2	0	2	0	0	0	0	11	0	1342.61	A0A3Q1MQ74;G3X755;A0A3Q1LQI3;A0A3Q1MUJ8	A0A3Q1MQ74	506	516	yes	no	3	0.033962	37.426	By matching				By MS/MS
ADEVKPISPLK	______________________________	______________________________	M	A	D	L	K	N	1	0	0	1	0	0	1	0	0	1	1	2	0	0	2	1	0	0	0	1	0	0	11	1	1195.68	Q3SZA4	Q3SZA4	2	12	yes	yes	2	8.5024e-36	207.29	By MS/MS	By MS/MS	By MS/MS	By MS/MS	By matching	By matching
ADEWLMK	ADFCIIHYAGKVDYKADEWLMKNMDPLNDN	YAGKVDYKADEWLMKNMDPLNDNIATLLHQ	K	A	D	M	K	N	1	0	0	1	0	0	1	0	0	0	1	1	1	0	0	0	0	1	0	0	0	0	7	0	891.416	F1MQ37;Q27991;A0A452DIZ9	F1MQ37	581	587	no	no	2	0.040081	88.643		By matching		By matching	By MS/MS	By MS/MS
ADFAQACQDAGVR	NVDAVHPGYGFLSERADFAQACQDAGVRFI	ERADFAQACQDAGVRFIGPSPEVVRKMGDK	R	A	D	V	R	F	4	1	0	2	1	2	0	1	0	0	0	0	0	1	0	0	0	0	0	1	0	0	13	0	1407.62	Q29RK2;A0A3Q1MIC2;A0A3Q1MIX4	Q29RK2	125	137	yes	no	2;3	1.156e-27	178.54	By MS/MS	By MS/MS	By MS/MS	By MS/MS	By MS/MS	By MS/MS	By MS/MS
ADFCIIHYAGK	GTHPKFQKPKQLKDKADFCIIHYAGKVDYK	LKDKADFCIIHYAGKVDYKADEWLMKNMDP	K	A	D	G	K	V	2	0	0	1	1	0	0	1	1	2	0	1	0	1	0	0	0	0	1	0	0	0	11	0	1293.62	F1MQ37;Q27991;A0A452DIZ9	F1MQ37	566	576	no	no	2;3	1.1128e-06	129.38	By MS/MS	By MS/MS	By MS/MS	By MS/MS	By MS/MS	By MS/MS
ADFDTYDDR	______________________________	______________________________	M	A	D	D	R	A	1	1	0	4	0	0	0	0	0	0	0	0	0	1	0	0	1	0	1	0	0	0	9	0	1116.44	Q1JPH6	Q1JPH6	2	10	yes	yes	2	0.00969	64.04			By MS/MS	By MS/MS		By matching
ADFGFTINK	EAIWRNGQVVGHVRRADFGFTINKTLAYGY	VGHVRRADFGFTINKTLAYGYIRDPSGGPV	R	A	D	N	K	T	1	0	1	1	0	0	0	1	0	1	0	1	0	2	0	0	1	0	0	0	0	0	9	0	1011.5	E1BB28;A0A3Q1MR10	E1BB28	856	864	yes	no	2	0.04187	56.729
ADFPTGIPECGTDALR	NLDPSEVEKAKEGQKADFPTGIPECGTDAL	DFPTGIPECGTDALRFGLCAYTSQGRDINL	K	A	D	L	R	F	2	1	0	2	1	0	1	2	0	1	1	0	0	1	2	0	2	0	0	0	0	0	16	0	1718.79	E1BLV6	E1BLV6	908	923	yes	yes	2	3.4685e-06	114.72	By MS/MS	By MS/MS	By MS/MS	By MS/MS	By MS/MS	By MS/MS
ADFQGISPER	ILAVCLRIQINPQNKADFQGISPERAFADF	NPQNKADFQGISPERAFADFLFASTILHLV	K	A	D	E	R	A	1	1	0	1	0	1	1	1	0	1	0	0	0	1	1	1	0	0	0	0	0	0	10	0	1118.54	Q5E9C2	Q5E9C2	83	92	yes	yes	2	0.0010239	98.048	By MS/MS		By MS/MS	By matching	By MS/MS
ADFSGMSSGR	FLQELGMTDAFEETRADFSGMSSGRGLHLS	FEETRADFSGMSSGRGLHLSKVMHKSFVEV	R	A	D	G	R	G	1	1	0	1	0	0	0	2	0	0	0	0	1	1	0	3	0	0	0	0	0	0	10	0	1013.42	O02739;A0A3Q1MJK1	O02739	301	310	yes	no	2	8.1782e-14	139.78	By MS/MS	By MS/MS	By MS/MS	By MS/MS	By MS/MS	By MS/MS	By MS/MS
ADGDSWVLSGTK	PGNGSDAGAAATTARADGDSWVLSGTKAWI	TARADGDSWVLSGTKAWITNAWEASAVVVF	R	A	D	T	K	A	1	0	0	2	0	0	0	2	0	0	1	1	0	0	0	2	1	1	0	1	0	0	12	0	1234.58	F1MVL2;A0A3Q1LHA3;Q3ZBF6	F1MVL2	172	183	no	no	2	1.4313e-57	241.03	By MS/MS	By MS/MS	By MS/MS	By MS/MS	By MS/MS	By MS/MS
ADGDVSSVAEGFK	GNDSTNIFSACASIKADGDVSSVAEGFKSH	IKADGDVSSVAEGFKSHLIRLIGNLCYKNK	K	A	D	F	K	S	2	0	0	2	0	0	1	2	0	0	0	1	0	1	0	2	0	0	0	2	0	0	13	0	1280.59	Q2TBW0;F1MH20	Q2TBW0	359	371	yes	no	2	0.050558	41.824				By MS/MS
ADGESCSVLMMYQESK	SKFSPENTRKELFYKADGESCSVLMMYQES	DGESCSVLMMYQESKFRYRRVAESTQVLEL	K	A	D	S	K	F	1	0	0	1	1	1	2	1	0	0	1	1	2	0	0	3	0	0	1	1	0	0	16	0	1833.76	F1MSZ6;A0A3Q1MS55;A0A3Q1NJR8;P41361;CON__P41361	F1MSZ6	275	290	yes	no	2	3.8496e-06	91.858		By MS/MS				By MS/MS
ADGMAVDTTSTR	SGNQDGQHFPLFADKADGMAVDTTSTRRAN	ADKADGMAVDTTSTRRANYQTPSSRQREKS	K	A	D	T	R	R	2	1	0	2	0	0	0	1	0	0	0	0	1	0	0	1	3	0	0	1	0	0	12	0	1223.55	E1BCF8	E1BCF8	426	437	yes	yes	2	0.031593	45.879
ADGQMPFPCHYTSR	______________________________	MADGQMPFPCHYTSRRRRDPFRDSPLSSRL	M	A	D	S	R	R	1	1	0	1	1	1	0	1	1	0	0	0	1	1	2	1	1	0	1	0	0	0	14	0	1665.7	Q5EAC9	Q5EAC9	2	15	yes	yes	2	0.0065397	48.004		By MS/MS
ADGSTITR	LISDFYPGSVTVVWKADGSTITRNVETTRA	SVTVVWKADGSTITRNVETTRASKQSNSKY	K	A	D	T	R	N	1	1	0	1	0	0	0	1	0	1	0	0	0	0	0	1	2	0	0	0	0	0	8	0	819.409	CON__Q1RMN8;F1MLW7;F1N160;A0A3Q1M4Z1;F1MLW8	CON__Q1RMN8	172	179	no	no	2	0.011389	82.452	By matching	By MS/MS	By MS/MS	By MS/MS	By MS/MS	By MS/MS	By MS/MS
ADGSTQVIDTK	GYGKITGKNQVTATKADGSTQVIDTKNILI	TATKADGSTQVIDTKNILIATGSEVTPFPG	K	A	D	T	K	N	1	0	0	2	0	1	0	1	0	1	0	1	0	0	0	1	2	0	0	1	0	0	11	0	1133.56	F1N206	F1N206	167	177	yes	yes	2	1.7919e-14	160.75			By MS/MS		By matching	By MS/MS	By MS/MS
ADGTPWPAVGR	GVTATNTVSGLMGLKADGTPWPAVGREKRT	MGLKADGTPWPAVGREKRTTYGGVSGTAIR	K	A	D	G	R	E	2	1	0	1	0	0	0	2	0	0	0	0	0	0	2	0	1	1	0	1	0	0	11	0	1125.56	A0A3Q1MSH7;F1N549;A0A3Q1LUD3;A0A3Q1MC58;A0A3Q1MHR8;A0A3Q1LP81;Q28007	A0A3Q1MSH7	709	719	yes	no	2	2.0867e-06	123.16	By MS/MS	By MS/MS	By MS/MS	By MS/MS	By MS/MS	By MS/MS
ADGVLVPGGFGIR	EDPVKFHEAWQKLCKADGVLVPGGFGIRGT	CKADGVLVPGGFGIRGTLGKLQAISWARSR	K	A	D	I	R	G	1	1	0	1	0	0	0	4	0	1	1	0	0	1	1	0	0	0	0	2	0	0	13	0	1256.69	A0A3Q1MBX5;A0A3Q1MDR0;A0A3Q1LLS1;Q1RMS2;A0A3Q1LZG6	A0A3Q1MBX5	307	319	yes	no	2	0.047374	46.001	By matching	By MS/MS	By MS/MS	By MS/MS	By matching	By MS/MS
ADGYEPPVQESV	SGKATGDETGAKVERADGYEPPVQESV___	VERADGYEPPVQESV_______________	R	A	D	S	V	-	1	0	0	1	0	1	2	1	0	0	0	0	0	0	2	1	0	0	1	2	0	0	12	0	1289.58	Q56JV9;G3N262	Q56JV9	253	264	yes	no	2	0.00023563	94.309	By MS/MS	By MS/MS	By MS/MS	By MS/MS	By MS/MS	By MS/MS
ADGYVLEGK	KLLACIASRPGQCGRADGYVLEGKELEFYL	PGQCGRADGYVLEGKELEFYLRKIKARKGK	R	A	D	G	K	E	1	0	0	1	0	0	1	2	0	0	1	1	0	0	0	0	0	0	1	1	0	0	9	0	950.471	Q5E958;A0A3Q1LPB5	Q5E958	185	193	yes	no	2	0.0055613	86.67		By matching	By MS/MS	By matching	By matching	By MS/MS	By matching
ADHDFVVQEDFMK	DLRNVCTEAGMFAIRADHDFVVQEDFMKAV	IRADHDFVVQEDFMKAVRKVADSKKLESKL	R	A	D	M	K	A	1	0	0	3	0	1	1	0	1	0	0	1	1	2	0	0	0	0	0	2	0	0	13	0	1579.7	F1MLV1;A0A3Q1M8B0;Q2KIW6	F1MLV1	357	369	yes	no	3	0.005945	50.897		By MS/MS			By MS/MS	By MS/MS
ADHVQSLAQLENLCK	______________________________	ADHVQSLAQLENLCKQLYETTDTTTRLQAE	M	A	D	C	K	Q	2	0	1	1	1	2	1	0	1	0	3	1	0	0	0	1	0	0	0	1	0	0	15	0	1724.85	A1A4I8	A1A4I8	2	16	yes	yes	2	2.9626e-09	136.3		By MS/MS	By MS/MS	By MS/MS		By matching
ADIAMVICDTPQK	YDTLGAEAVIYIINKADIAMVICDTPQKAL	NKADIAMVICDTPQKALVLISNVEKGLTPG	K	A	D	Q	K	A	2	0	0	2	1	1	0	0	0	2	0	1	1	0	1	0	1	0	0	1	0	0	13	0	1460.7	Q1LZF6	Q1LZF6	178	190	yes	yes	2	1.0638e-13	160.36	By MS/MS	By MS/MS	By MS/MS	By MS/MS	By MS/MS	By MS/MS
ADIANLADEFK	PYNHRMKKYLSKTGRADIANLADEFKDHLV	KTGRADIANLADEFKDHLVPDSGCHYDQLI	R	A	D	F	K	D	3	0	1	2	0	0	1	0	0	1	1	1	0	1	0	0	0	0	0	0	0	0	11	0	1205.59	A0A3Q1M6K6;P20004	A0A3Q1M6K6	309	319	yes	no	2	1.0209e-45	226.09	By matching	By MS/MS	By MS/MS	By matching	By MS/MS	By matching
ADIDISGPK	GFKGEGPEVDVNLPKADIDISGPKVDIEAP	DVNLPKADIDISGPKVDIEAPDVSLEGPEG	K	A	D	P	K	V	1	0	0	2	0	0	0	1	0	2	0	1	0	0	1	1	0	0	0	0	0	0	9	0	914.471	A0A3Q1NE82;A0A3Q1MHT0;F1MCK2	A0A3Q1NE82	1283	1291	yes	no	2	0.012786	95.815	By matching	By matching		By matching	By matching
ADIDLTK	IKGVGRRYAHVVLRKADIDLTKRAGELTED	YAHVVLRKADIDLTKRAGELTEDEVERVIT	K	A	D	T	K	R	1	0	0	2	0	0	0	0	0	1	1	1	0	0	0	0	1	0	0	0	0	0	7	0	774.412	Q3T0R1;A0A3Q1MQW8;A0A3Q1LZK3	Q3T0R1	48	54	yes	no	2	0.029421	96.285	By matching	By matching		By MS/MS	By MS/MS	By matching
ADIDLTKR	IKGVGRRYAHVVLRKADIDLTKRAGELTED	AHVVLRKADIDLTKRAGELTEDEVERVITI	K	A	D	K	R	A	1	1	0	2	0	0	0	0	0	1	1	1	0	0	0	0	1	0	0	0	0	0	8	1	930.513	Q3T0R1;A0A3Q1MQW8;A0A3Q1LZK3	Q3T0R1	48	55	yes	no	3	0.039146	39.622			By matching
ADIDVSAPK	GFKGEGPEVDVNLPKADIDVSAPKVDIEGP	DVNLPKADIDVSAPKVDIEGPDVNLEGPEG	K	A	D	P	K	V	2	0	0	2	0	0	0	0	0	1	0	1	0	0	1	1	0	0	0	1	0	0	9	0	914.471	A0A3Q1NE82;A0A3Q1MHT0;F1MCK2	A0A3Q1NE82	2845	2853	yes	no	2	0.030199	62.582				By MS/MS	By matching	By MS/MS	By matching
ADIDVSGPK	SFKGQGPDVDVNLPKADIDVSGPKVDIEAP	DVNLPKADIDVSGPKVDIEAPDVSLEGPEG	K	A	D	P	K	V	1	0	0	2	0	0	0	1	0	1	0	1	0	0	1	1	0	0	0	1	0	0	9	0	900.455	A0A3Q1NE82;A0A3Q1MHT0;F1MCK2	A0A3Q1NE82	1155	1163	yes	no	2	0.000256	127.46	By matching	By MS/MS	By MS/MS	By MS/MS	By MS/MS	By MS/MS	By MS/MS
ADIEEIK	DVLETDSHFREKLQKADIEEIKSGRLSKEL	HFREKLQKADIEEIKSGRLSKELDLVSHHV	K	A	D	I	K	S	1	0	0	1	0	0	2	0	0	2	0	1	0	0	0	0	0	0	0	0	0	0	7	0	816.423	F6Q8A8	F6Q8A8	92	98	yes	yes	2	0.028151	84.244			By matching	By MS/MS	By MS/MS	By MS/MS
ADIEMPFDPSK	NILFEEVHIPGSPFKADIEMPFDPSKVVAS	SPFKADIEMPFDPSKVVASGPGLEHGKVGE	K	A	D	S	K	V	1	0	0	2	0	0	1	0	0	1	0	1	1	1	2	1	0	0	0	0	0	0	11	0	1248.57	A0A3Q1MQ34;E1BKX7;A0A3Q1M0Y7;A0A3Q1MZI6	A0A3Q1MQ34	1125	1135	yes	no	2	0.0038782	77.049	By MS/MS	By MS/MS		By matching	By matching	By matching
ADIEVACYGYEGIDAVK	NNINRRLTPQAVKIRADIEVACYGYEGIDA	IEVACYGYEGIDAVKEALRAGLNCSTETMP	R	A	D	V	K	E	3	0	0	2	1	0	2	2	0	2	0	1	0	0	0	0	0	0	2	2	0	0	17	0	1871.86	P68102	P68102	193	209	yes	yes	2	6.5907e-07	86.313	By MS/MS	By matching	By MS/MS	By MS/MS	By MS/MS	By MS/MS
ADIGCTPGSGR	KNKLTQRKIWDVVEKADIGCTPGSGRNYAG	VVEKADIGCTPGSGRNYAGVFTDAGLTLKT	K	A	D	G	R	N	1	1	0	1	1	0	0	3	0	1	0	0	0	0	1	1	1	0	0	0	0	0	11	0	1089.49	Q2UVX4;CON__Q2UVX4;A0A3Q1M2B2;A0A3Q1MGT0;A0A3Q1MHV6	Q2UVX4	621	631	yes	no	2	8.8149e-25	187.5	By matching		By matching				By MS/MS
ADILEDK	KKLKEVFSMAGVVVRADILEDKDGKSRGIG	SMAGVVVRADILEDKDGKSRGIGTVTFEQS	R	A	D	D	K	D	1	0	0	2	0	0	1	0	0	1	1	1	0	0	0	0	0	0	0	0	0	0	7	0	802.407	A0A3Q1MJD5;F1MY44;A0A3Q1MIF1	A0A3Q1MJD5	233	239	no	no	2	0.050686	67.981
ADILQTGLR	YLNLEIKGTNGQVTRADILQTGLRELLNAL	NGQVTRADILQTGLRELLNALFSNPMDDNL	R	A	D	L	R	E	1	1	0	1	0	1	0	1	0	1	2	0	0	0	0	0	1	0	0	0	0	0	9	0	985.556	A5PKG2	A5PKG2	214	222	yes	yes	2	0.022378	66.504	By matching	By matching		By matching	By matching	By MS/MS
ADINISGPK	GFKGEGPEVDVNLPKADINISGPKMDIKGP	DVNLPKADINISGPKMDIKGPDVNLEGPEG	K	A	D	P	K	M	1	0	1	1	0	0	0	1	0	2	0	1	0	0	1	1	0	0	0	0	0	0	9	0	913.487	A0A3Q1NE82;A0A3Q1MHT0;F1MCK2	A0A3Q1NE82	2589	2597	yes	no	2	0.04547	55.503	By matching	By MS/MS			By matching
ADIPELVK	DLDVDDGLAAIGYSKADIPELVKGTLPQER	AAIGYSKADIPELVKGTLPQERVTKLAPRP	K	A	D	V	K	G	1	0	0	1	0	0	1	0	0	1	1	1	0	0	1	0	0	0	0	1	0	0	8	0	883.501	A6QP15	A6QP15	427	434	yes	yes	2	0.0077697	92.47	By MS/MS	By MS/MS	By MS/MS	By matching	By MS/MS	By MS/MS
ADIQTER	______________________________	______________________________	M	A	D	E	R	A	1	1	0	1	0	1	1	0	0	1	0	0	0	0	0	0	1	0	0	0	0	0	7	0	831.409	Q3T0V4	Q3T0V4	2	8	yes	yes	2	0.00077463	153.15	By MS/MS	By MS/MS	By MS/MS	By MS/MS	By MS/MS	By MS/MS	By matching
ADKEAAFDDAVEER	______________________________	MADKEAAFDDAVEERVINEEYKIWKKNTPF	M	A	D	E	R	V	4	1	0	3	0	0	3	0	0	0	0	1	0	1	0	0	0	0	0	1	0	0	14	1	1564.7	Q3MHL3	Q3MHL3	2	15	yes	yes	2	0.0032431	49.5
ADKPDLGEINSFDK	______________________________	MADKPDLGEINSFDKAKLKKTETQEKNTLP	M	A	D	D	K	A	1	0	1	3	0	0	1	1	0	1	1	2	0	1	1	1	0	0	0	0	0	0	14	1	1547.75	P21752;CON__P21752	P21752	2	15	yes	no	2	4.0584e-19	167.98	By MS/MS	By MS/MS	By MS/MS	By MS/MS	By MS/MS
ADLAEEYSK	LIALVNDPQPEHPLRADLAEEYSKDRKKFC	PEHPLRADLAEEYSKDRKKFCKNAEEFTKK	R	A	D	S	K	D	2	0	0	1	0	0	2	0	0	0	1	1	0	0	0	1	0	0	1	0	0	0	9	0	1024.47	Q3MHP1;A0A3Q1MK32	Q3MHP1	123	131	yes	no	2	0.026406	70.747				By MS/MS	By matching	By matching
ADLEEQLSDEEK	______________________________	______________________________	M	A	D	E	K	V	1	0	0	2	0	1	4	0	0	0	2	1	0	0	0	1	0	0	0	0	0	0	12	0	1404.63	Q5E997	Q5E997	2	13	yes	yes	2	0.00048005	81.865		By matching		By MS/MS		By MS/MS
ADLINNLGTIAK	DRTLTIVDTGIGMTKADLINNLGTIAKSGT	MTKADLINNLGTIAKSGTKAFMEALQAGAD	K	A	D	A	K	S	2	0	2	1	0	0	0	1	0	2	2	1	0	0	0	0	1	0	0	0	0	0	12	0	1241.7	Q76LV2;A0A452DI85	Q76LV2	101	112	yes	no	2	3.2627e-09	147.62	By MS/MS	By MS/MS	By MS/MS	By MS/MS	By MS/MS	By MS/MS
ADLLEAQALK	ISKMEGGVRFLVRLRADLLEAQALKLVDGP	LVRLRADLLEAQALKLVDGPHVREMNGVLK	R	A	D	L	K	L	3	0	0	1	0	1	1	0	0	0	3	1	0	0	0	0	0	0	0	0	0	0	10	0	1070.6	A5PJC5	A5PJC5	164	173	yes	yes	2	0.0013081	95.311		By MS/MS		By MS/MS	By MS/MS
ADLLEPEVFHLNPAK	TNMTVSAIRFLKTLRADLLEPEVFHLNPAK	ADLLEPEVFHLNPAKSDTDTFKRFIRFVPS	R	A	D	A	K	S	2	0	1	1	0	0	2	0	1	0	3	1	0	1	2	0	0	0	0	1	0	0	15	0	1691.89	Q2KJB7;F1N1M7	Q2KJB7	168	182	yes	no	2;3	9.6757e-08	134.3	By MS/MS	By MS/MS	By MS/MS	By MS/MS	By MS/MS	By MS/MS
ADLLLEPFSHYR	HIFYQLLGGAGEQLKADLLLEPFSHYRFLT	QLKADLLLEPFSHYRFLTNGPSSSPGQERE	K	A	D	Y	R	F	1	1	0	1	0	0	1	0	1	0	3	0	0	1	1	1	0	0	1	0	0	0	12	0	1459.75	F1MM57	F1MM57	310	321	yes	yes	2	0.037816	44.863	By MS/MS
ADLNQGIGEPQSPSR	LGSADEELSAKLLRRADLNQGIGEPQSPSR	ADLNQGIGEPQSPSRRVFNPYTEFKEFSRK	R	A	D	S	R	R	1	1	1	1	0	2	1	2	0	1	1	0	0	0	2	2	0	0	0	0	0	0	15	0	1567.76	A5D7A0	A5D7A0	65	79	yes	yes	2	4.2566e-06	119.39	By MS/MS	By matching	By MS/MS	By MS/MS	By MS/MS	By MS/MS	By MS/MS
ADLPGSSTTLTK	RGLGDPSARSTSPGRADLPGSSTTLTKSFI	PGRADLPGSSTTLTKSFISSSPSSPSRAKD	R	A	D	T	K	S	1	0	0	1	0	0	0	1	0	0	2	1	0	0	1	2	3	0	0	0	0	0	12	0	1189.62	A0A3Q1MRI6;A0A3Q1M7N6;A0A3Q1NL10;A0A3Q1MUK3	A0A3Q1MRI6	387	398	no	no	2	0.0025587	72.652	By MS/MS	By MS/MS		By MS/MS	By MS/MS	By matching
ADLQNHLDTAQNALQDK	TELLLSAEAAKTAQRADLQNHLDTAQNALQ	LQNHLDTAQNALQDKQQELNKITTQLDQVT	R	A	D	D	K	Q	3	0	2	3	0	3	0	0	1	0	3	1	0	0	0	0	1	0	0	0	0	0	17	0	1893.92	A0A3Q1ML65;A0A3Q1LL65;A0A3Q1M5J6;A0A3Q1LM59;F1MN61;A0A3Q1LPB8	A0A3Q1ML65	616	632	yes	no	3	0.015477	35.304	By matching	By matching		By matching	By MS/MS
ADLSGITK	SVLGDVGITEVFSDRADLSGITKEQPLKVS	TEVFSDRADLSGITKEQPLKVSKALHKAAL	R	A	D	T	K	E	1	0	0	1	0	0	0	1	0	1	1	1	0	0	0	1	1	0	0	0	0	0	8	0	803.439	P34955;CON__P34955	P34955	338	345	yes	no	2	0.0072088	94.114	By matching	By matching	By MS/MS	By MS/MS	By MS/MS	By matching	By MS/MS
ADLSGMSGAK	EPLARLGVRDLFSSKADLSGMSGAKDLFIS	LFSSKADLSGMSGAKDLFISKVVHKSVVDV	K	A	D	A	K	D	2	0	0	1	0	0	0	2	0	0	1	1	1	0	0	2	0	0	0	0	0	0	10	0	935.438	Q1JPB0;A0A3Q1LN63	Q1JPB0	300	309	yes	no	2	0.0022366	91.087		By matching	By MS/MS				By MS/MS
ADLTEYLSR	QSVEGPSENVRKLSRADLTEYLSRHYKAPR	VRKLSRADLTEYLSRHYKAPRMVLAAAGGL	R	A	D	S	R	H	1	1	0	1	0	0	1	0	0	0	2	0	0	0	0	1	1	0	1	0	0	0	9	0	1066.53	G1K1X0;P31800	G1K1X0	214	222	yes	no	2	1.4829e-07	149.94	By MS/MS	By MS/MS	By MS/MS	By MS/MS	By MS/MS	By MS/MS
ADLVGLLR	RLKVRFCTNESQKSRADLVGLLRRLGFDVS	NESQKSRADLVGLLRRLGFDVSEGEVTAPA	R	A	D	L	R	R	1	1	0	1	0	0	0	1	0	0	3	0	0	0	0	0	0	0	0	1	0	0	8	0	855.518	Q0VD18;A0A3Q1MLV3	Q0VD18	62	69	yes	no	2	0.012295	81.784	By matching			By MS/MS	By MS/MS
ADLVNNLGTIAK	ERTLTLVDTGIGMTKADLVNNLGTIAKSGT	MTKADLVNNLGTIAKSGTKAFMEALQAGAD	K	A	D	A	K	S	2	0	2	1	0	0	0	1	0	1	2	1	0	0	0	0	1	0	0	1	0	0	12	0	1227.68	G5E507;Q76LV1;G3N2V5	G5E507	96	107	yes	no	2	1.5449e-19	168.46	By MS/MS	By MS/MS	By MS/MS	By MS/MS	By MS/MS	By MS/MS
ADMGGAATICSAIVSAAK	GGISIKAAANMDLMRADMGGAATICSAIVS	GGAATICSAIVSAAKLDLPINIVGLAPLCE	R	A	D	A	K	L	6	0	0	1	1	0	0	2	0	2	0	1	1	0	0	2	1	0	0	1	0	0	18	0	1692.82	P00727	P00727	304	321	yes	yes	2;3	3.0371e-57	215.34	By MS/MS	By MS/MS	By MS/MS	By MS/MS	By MS/MS	By MS/MS
ADMNTFPNFTFEDPK	DLDRELFKLKQMYGKADMNTFPNFTFEDPK	ADMNTFPNFTFEDPKFEVVEKPQS______	K	A	D	P	K	F	1	0	2	2	0	0	1	0	0	0	0	1	1	3	2	0	2	0	0	0	0	0	15	0	1772.77	P02721;A0A452DJ42	P02721	85	99	yes	no	2	0.02868	48.004		By matching			By MS/MS	By matching
ADMVIEAVFEDLNLK	FSNLIGQLDYRGFEKADMVIEAVFEDLNLK	ADMVIEAVFEDLNLKHRVLKEAEAVIPDHC	K	A	D	L	K	H	2	0	1	2	0	0	2	0	0	1	2	1	1	1	0	0	0	0	0	2	0	0	15	0	1705.86	Q3SZ00;A0A3Q1NDR1	Q3SZ00	441	455	yes	no	2	1.003e-05	101.89	By matching		By MS/MS		By MS/MS
ADMWLFR	KVLGKPTTLCEIMGKADMWLFRSYWDFEFP	TLCEIMGKADMWLFRSYWDFEFPQPYLPNT	K	A	D	F	R	S	1	1	0	1	0	0	0	0	0	0	1	0	1	1	0	0	0	1	0	0	0	0	7	0	937.448	A0A3Q1MJX5;E1BCE2	E1BCE2	253	259	no	no	2	0.022524	107.74		By matching	By matching	By matching	By MS/MS	By MS/MS
ADNRDPASDQMK	______________________________	______________________________	M	A	D	M	K	H	2	1	1	3	0	1	0	0	0	0	0	1	1	0	1	1	0	0	0	0	0	0	12	1	1346.59	P00432;A0A3Q1LKF1;A0A3Q1MQP3	P00432	2	13	yes	no	2;3	8.7509e-38	215.71	By MS/MS	By MS/MS	By MS/MS	By MS/MS	By matching	By MS/MS	By MS/MS
ADPDGPEAQADACCGER	______________________________	PDGPEAQADACCGERTYHELLVNLNPIAQP	K	A	D	E	R	T	4	1	0	3	2	1	2	2	0	0	0	0	0	0	2	0	0	0	0	0	0	0	17	0	1817.69	Q5E950	Q5E950	6	22	yes	yes	2	5.8907e-05	72.089	By MS/MS	By MS/MS			By matching
ADPELQLVAR	______________________________	______________________________	M	A	D	A	R	R	2	1	0	1	0	1	1	0	0	0	2	0	0	0	1	0	0	0	0	1	0	0	10	0	1110.6	Q56JW4	Q56JW4	2	11	yes	yes	2	2.3489e-08	141.2	By MS/MS	By MS/MS	By MS/MS	By MS/MS	By MS/MS	By MS/MS
ADPLGLQAEQDGVPVFK	HEVVGVFTVPDKDGKADPLGLQAEQDGVPV	PLGLQAEQDGVPVFKFPRWRAKGRALPDVV	K	A	D	F	K	F	2	0	0	2	0	2	1	2	0	0	2	1	0	1	2	0	0	0	0	2	0	0	17	0	1782.92	E1BMG9	E1BMG9	39	55	yes	yes	2;3	1.8359e-99	252.02	By MS/MS	By MS/MS	By MS/MS	By MS/MS	By MS/MS	By MS/MS
ADPQEAINCLMR	DAATCFVDAGNAFKKADPQEAINCLMRAIE	FKKADPQEAINCLMRAIEIYTDMGRFTIAA	K	A	D	M	R	A	2	1	1	1	1	1	1	0	0	1	1	0	1	0	1	0	0	0	0	0	0	0	12	0	1416.65	P81125;F6Q334	P81125	95	106	no	no	2	0.00016143	97.456	By MS/MS			By MS/MS		By MS/MS
ADPSLNPEQLK	CKEEKLAISRENNSRADPSLNPEQLKKLQD	NNSRADPSLNPEQLKKLQDRVEKCKQDVLK	R	A	D	L	K	K	1	0	1	1	0	1	1	0	0	0	2	1	0	0	2	1	0	0	0	0	0	0	11	0	1210.62	A0A3Q1LY20;Q1RMR9	A0A3Q1LY20	178	188	yes	no	2	0.01896	50.978	By MS/MS
ADQAANEWGR	LFKGTTSGQGQEDSRADQAANEWGRSGKDP	QEDSRADQAANEWGRSGKDPNHFRPAGLPD	R	A	D	G	R	S	3	1	1	1	0	1	1	1	0	0	0	0	0	0	0	0	0	1	0	0	0	0	10	0	1116.49	P35541;E1BJF9;A0A452DJ43;A0A3Q1M5X4	P35541	104	113	yes	no	2	5.3587e-05	121.85	By matching	By MS/MS	By MS/MS		By matching	By MS/MS
ADQCYEDVR	VRSSKFRHVFGQPAKADQCYEDVRVSQNTW	FGQPAKADQCYEDVRVSQNTWDSGFCAVNP	K	A	D	V	R	V	1	1	0	2	1	1	1	0	0	0	0	0	0	0	0	0	0	0	1	1	0	0	9	0	1154.47	Q92176	Q92176	21	29	yes	yes	2	0.0014624	109.71	By MS/MS	By MS/MS		By MS/MS	By matching	By MS/MS
ADQIETQQLMR	ALKNHEDKMRVVLNKADQIETQQLMRVYGA	VLNKADQIETQQLMRVYGALMWSLGKIVNT	K	A	D	M	R	V	1	1	0	1	0	3	1	0	0	1	1	0	1	0	0	0	1	0	0	0	0	0	11	0	1331.65	F1N6N3;A5D7E1;Q5E9R3	F1N6N3	208	218	no	no	2	3.1016e-09	136.57	By MS/MS	By matching		By MS/MS	By MS/MS
ADQLTEEQIAEFK	______________________________	______________________________	M	A	D	F	K	E	2	0	0	1	0	2	3	0	0	1	1	1	0	1	0	0	1	0	0	0	0	0	13	0	1520.74	P62157;A0A3Q1MR28	P62157	2	14	yes	no	2	9.5248e-93	268.98	By MS/MS	By MS/MS	By MS/MS	By MS/MS	By MS/MS	By MS/MS
ADQVDTQQLMR	AFRGQDDKIRVVLNKADQVDTQQLMRVYGA	VLNKADQVDTQQLMRVYGALMWSLGKVINT	K	A	D	M	R	V	1	1	0	2	0	3	0	0	0	0	1	0	1	0	0	0	1	0	0	1	0	0	11	0	1303.62	E1BJV0	E1BJV0	223	233	yes	yes	2	0.034232	46.819
ADQWNVNYVETSAK	LEDKRQVSVEEAKTRADQWNVNYVETSAKT	RADQWNVNYVETSAKTRANVDKVFFDLMRE	R	A	D	A	K	T	2	0	2	1	0	1	1	0	0	0	0	1	0	0	0	1	1	1	1	2	0	0	14	0	1623.75	Q3ZCK2	Q3ZCK2	146	159	yes	yes	2	0.00010577	91.914	By MS/MS	By MS/MS	By MS/MS	By MS/MS	By MS/MS	By MS/MS
ADSAVSQEQLR	RKEEKTAQTRESHAKADSAVSQEQLRKLQE	SHAKADSAVSQEQLRKLQERVERCSKEAEK	K	A	D	L	R	K	2	1	0	1	0	2	1	0	0	0	1	0	0	0	0	2	0	0	0	1	0	0	11	0	1202.59	E1BK71	E1BK71	176	186	yes	yes	2	2.4918e-24	182.39	By MS/MS	By MS/MS	By MS/MS	By MS/MS		By MS/MS	By MS/MS
ADSSSDEAVVDTSR	ESENLLNQARELQARADSSSDEAVVDTSRR	RADSSSDEAVVDTSRRVGGALARKSALRDR	R	A	D	S	R	R	2	1	0	3	0	0	1	0	0	0	0	0	0	0	0	4	1	0	0	2	0	0	14	0	1437.62	A0A3Q1M5S0;A0A3Q1M8W5;A0A3Q1LGL7;F1MYX9;A0A3Q1N9E9	A0A3Q1M5S0	676	689	yes	no	2	9.7993e-05	108.37	By MS/MS	By MS/MS		By MS/MS	By matching	By MS/MS
ADSVAWNPHK	LLSQTHRHLLAGIQRADSVAWNPHKLLSTG	AGIQRADSVAWNPHKLLSTGLQCSALLLRD	R	A	D	H	K	L	2	0	1	1	0	0	0	0	1	0	0	1	0	0	1	1	0	1	0	1	0	0	10	0	1123.54	E1BP41;E1BP42;A0A3Q1M419;A6QM00	E1BP41	296	305	yes	no	2;3	0.0049856	71.379	By matching	By MS/MS	By MS/MS	By matching			By MS/MS
ADSYGAVPELK	PDFFLDEQPAMVTKKADSYGAVPELKEEKT	VTKKADSYGAVPELKEEKTQPPPKARSGAV	K	A	D	L	K	E	2	0	0	1	0	0	1	1	0	0	1	1	0	0	1	1	0	0	1	1	0	0	11	0	1148.57	A4FUZ6;A0A3Q1LZ21;F1MF48	A4FUZ6	285	295	yes	no	2	0.00086555	91.656	By MS/MS	By MS/MS	By MS/MS		By MS/MS	By MS/MS
ADSYGAVPELKEEK	PDFFLDEQPAMVTKKADSYGAVPELKEEKT	KADSYGAVPELKEEKTQPPPKARSGAVEET	K	A	D	E	K	T	2	0	0	1	0	0	3	1	0	0	1	2	0	0	1	1	0	0	1	1	0	0	14	1	1534.75	A4FUZ6;A0A3Q1LZ21;F1MF48	A4FUZ6	285	298	yes	no	2	0.025281	58.37
ADTAHVWK	GLVSPVEEDNNPQPKADTAHVWKIFSAAAL	DNNPQPKADTAHVWKIFSAAALTKEQILKL	K	A	D	W	K	I	2	0	0	1	0	0	0	0	1	0	0	1	0	0	0	0	1	1	0	1	0	0	8	0	926.461	F1N2K1	F1N2K1	402	409	yes	yes	2;3	0.0019184	101.41				By matching			By MS/MS
ADTASALTVDVTPPPPK	PASSPPSDPVPTTARADTASALTVDVTPPP	TASALTVDVTPPPPKAPATVEDRVSDSATA	R	A	D	P	K	A	3	0	0	2	0	0	0	0	0	0	1	1	0	0	4	1	3	0	0	2	0	0	17	0	1678.88	A0A3Q1M980;F1MSB5;A0A3Q1MS08	A0A3Q1M980	376	392	yes	no	2	7.4743e-08	111.94	By MS/MS	By MS/MS	By MS/MS	By MS/MS	By MS/MS	By MS/MS
ADTIGVSLIK	QFIGKICDQLKGHLKADTIGVSLIKGVDEG	KGHLKADTIGVSLIKGVDEGPKGLKLISEV	K	A	D	I	K	G	1	0	0	1	0	0	0	1	0	2	1	1	0	0	0	1	1	0	0	1	0	0	10	0	1015.59	Q5EA88;A0A452DJJ3;A0A3Q1M9X3	Q5EA88	111	120	yes	no	2	0.0011492	96.034	By matching	By MS/MS	By MS/MS	By MS/MS	By MS/MS	By MS/MS
ADTLDPALLRPGR	FDQNVNVKVIMATNRADTLDPALLRPGRLD	NRADTLDPALLRPGRLDRKIEFPLPDRRQK	R	A	D	G	R	L	2	2	0	2	0	0	0	1	0	0	3	0	0	0	2	0	1	0	0	0	0	0	13	1	1393.77	Q3T030;A0A3Q1M1W9	Q3T030	314	326	yes	no	3	2.0884e-05	120.57	By matching	By MS/MS		By MS/MS	By MS/MS	By MS/MS
ADTLLAVVK	LDLANESTAHAQSSKADTLLAVVKREPVEQ	HAQSSKADTLLAVVKREPVEQTGDDERTDC	K	A	D	V	K	R	2	0	0	1	0	0	0	0	0	0	2	1	0	0	0	0	1	0	0	2	0	0	9	0	928.559	E1BDE7;A5PJP2	A5PJP2	286	294	no	no	2	0.0016367	107.9	By MS/MS	By matching		By MS/MS	By matching
ADTLTLK	KAIHNKVNIVPVIAKADTLTLKERERLKKR	NIVPVIAKADTLTLKERERLKKRILDEIEE	K	A	D	L	K	E	1	0	0	1	0	0	0	0	0	0	2	1	0	0	0	0	2	0	0	0	0	0	7	0	760.433	Q2NKY7	Q2NKY7	184	190	yes	yes	2	0.061055	63.306
ADTLTPEECQQFK	KRLHEKVNIIPLIAKADTLTPEECQQFKKQ	AKADTLTPEECQQFKKQIMKEIQEHKIKIY	K	A	D	F	K	K	1	0	0	1	1	2	2	0	0	0	1	1	0	1	1	0	2	0	0	0	0	0	13	0	1565.7	F1MIH2;F1MBT8;Q6Q137;A0A3Q1M3S4	F1MIH2	176	188	yes	no	2	0.00016713	101.38	By MS/MS	By MS/MS		By MS/MS	By MS/MS	By MS/MS
ADTQTYQPYNK	DFIDDLADLSCLVYRADTQTYQPYNKDWIK	LVYRADTQTYQPYNKDWIKEKIYVLLRRQA	R	A	D	N	K	D	1	0	1	1	0	2	0	0	0	0	0	1	0	0	1	0	2	0	2	0	0	0	11	0	1327.6	Q3SZC0;A0A3Q1MJM9;A0A3Q1M4L4	Q3SZC0	74	84	yes	no	2	8.1476e-20	168.26	By MS/MS	By MS/MS	By MS/MS
ADTSQEICSPR	VDTVLDQRISHLPSKADTSQEICSPRLPIS	LPSKADTSQEICSPRLPISATHSSKPRSLV	K	A	D	P	R	L	1	1	0	1	1	1	1	0	0	1	0	0	0	0	1	2	1	0	0	0	0	0	11	0	1262.56	E1BCV4	E1BCV4	1019	1029	yes	yes	2	0.038989	52.79		By MS/MS
ADVACWGGPLK	LLPSYLFCCRARLQRADVACWGGPLKTHGG	RLQRADVACWGGPLKTHGGPKVAA______	R	A	D	L	K	T	2	0	0	1	1	0	0	2	0	0	1	1	0	0	1	0	0	1	0	1	0	0	11	0	1172.56	A0A3Q1MUY6	A0A3Q1MUY6	532	542	yes	yes	2	0.012575	56.258				By MS/MS
ADVAFHFNPR	RFQVDLQCGSSVKPRADVAFHFNPRFKRAN	SVKPRADVAFHFNPRFKRANCVVCNTLRNE	R	A	D	P	R	F	2	1	1	1	0	0	0	0	1	0	0	0	0	2	1	0	0	0	0	1	0	0	10	0	1172.57	Q2YDD7;A0A3Q1LN15	Q2YDD7	59	68	yes	no	3	0.012475	51.436	By MS/MS	By MS/MS	By MS/MS	By MS/MS	By MS/MS	By MS/MS
ADVDAATLAR	IQLKEEAENNLAAFRADVDAATLARIDLER	LAAFRADVDAATLARIDLERRIESLNEEIA	R	A	D	A	R	I	4	1	0	2	0	0	0	0	0	0	1	0	0	0	0	0	1	0	0	1	0	0	10	0	1001.51	O62654	O62654	213	222	yes	yes	2	6.3024e-07	131.06	By MS/MS	By matching	By MS/MS	By matching	By matching	By matching	By MS/MS
ADVDLYQVR	IGMNEPLVDCEGYPRADVDLYQVRTARHNI	CEGYPRADVDLYQVRTARHNIVCLQNDHKA	R	A	D	V	R	T	1	1	0	2	0	1	0	0	0	0	1	0	0	0	0	0	0	0	1	2	0	0	9	0	1077.55	Q3SZ19	Q3SZ19	65	73	yes	yes	2	0.0088398	79.906	By matching	By matching		By MS/MS	By matching
ADVIPVHYYLISPPTK	LTGSLTLSKTELGKKADVIPVHYYLISPPT	DVIPVHYYLISPPTKTKNGSKDKEKDSEKE	K	A	D	T	K	T	1	0	0	1	0	0	0	0	1	2	1	1	0	0	3	1	1	0	2	2	0	0	16	0	1811.98	A5PK39;F1N0M0	A5PK39	984	999	yes	no	3	0.011726	38.824		By matching		By matching	By MS/MS
ADVMLEPFRPGVMEK	KQPRGAAVLRRLCARADVMLEPFRPGVMEK	ADVMLEPFRPGVMEKLQLGPEILQKENPRL	R	A	D	E	K	L	1	1	0	1	0	0	2	1	0	0	1	1	2	1	2	0	0	0	0	2	0	0	15	1	1717.85	F1MCN8	F1MCN8	73	87	yes	yes	2;3	0.00013868	92.866	By MS/MS	By MS/MS	By MS/MS	By matching	By MS/MS	By MS/MS
ADVQSIIGLQR	VGRMFKQFNKLTEDKADVQSIIGLQRFFET	TEDKADVQSIIGLQRFFETRMNEAFGDTKF	K	A	D	Q	R	F	1	1	0	1	0	2	0	1	0	2	1	0	0	0	0	1	0	0	0	1	0	0	11	0	1198.67	E1BJG5	E1BJG5	757	767	yes	yes	2	0.0061634	61.56
ADVVESWIGEK	AKLDENSAFLQFNWKADVVESWIGEKENSL	FNWKADVVESWIGEKENSLKTDDYGRDLSS	K	A	D	E	K	E	1	0	0	1	0	0	2	1	0	1	0	1	0	0	0	1	0	1	0	2	0	0	11	0	1231.61	A0A3Q1LWG5;E1BFB0;A0A3Q1M8L3;A0A3Q1N827;A0A3Q1NKL1;A0A3Q1MT78;A0A3Q1LNC8	A0A3Q1NKL1	1982	1992	no	no	2	0.0015281	83.883	By MS/MS	By MS/MS	By MS/MS	By MS/MS	By MS/MS	By MS/MS
ADVWLIR	EVLGRPTTLSETMGKADVWLIRSYWDFSFP	TLSETMGKADVWLIRSYWDFSFPRPQLPNV	K	A	D	I	R	S	1	1	0	1	0	0	0	0	0	1	1	0	0	0	0	0	0	1	0	1	0	0	7	0	871.492	A0A3Q1LYU5	A0A3Q1LYU5	256	262	yes	yes	2	0.019832	111.28		By MS/MS		By MS/MS	By MS/MS	By MS/MS
AEAADLRPGDIIVSINGESAK	FHTPIMVTKVTERGKAEAADLRPGDIIVSI	RPGDIIVSINGESAKDMLHAEAQSKIRQSP	K	A	E	A	K	D	4	1	1	2	0	0	2	2	0	3	1	1	0	0	1	2	0	0	0	1	0	0	21	1	2125.1	Q3T0C8	Q3T0C8	38	58	yes	yes	3	0.016893	32.797			By MS/MS
AEAASDAQPSAASEGPAAPSPPPPLLR	AEAGAGEDASSQPPKAEAASDAQPSAASEG	SEGPAAPSPPPPLLRCLVLTGFGGYDKVKL	K	A	E	L	R	C	8	1	0	1	0	1	2	1	0	0	2	0	0	0	7	4	0	0	0	0	0	0	27	0	2554.27	F1MUP9	F1MUP9	32	58	yes	yes	3	2.8136e-23	100.08	By MS/MS	By MS/MS	By MS/MS	By MS/MS	By MS/MS	By MS/MS
AEAEAASEVWCR	VMAAKKGPGPGGGVKAEAEAASEVWCRRVR	GVKAEAEAASEVWCRRVRELGGCSQAGNRH	K	A	E	C	R	R	4	1	0	0	1	0	3	0	0	0	0	0	0	0	0	1	0	1	0	1	0	0	12	0	1377.6	F1MS35;A0A3Q1M883	F1MS35	17	28	yes	no	2	0.00016123	105.86	By matching	By matching		By matching	By matching	By MS/MS
AEAEACYQTK	AEVKAQYEEIANRSRAEAEACYQTKFETLQ	ANRSRAEAEACYQTKFETLQAQAGKHGDDL	R	A	E	T	K	F	3	0	0	0	1	1	2	0	0	0	0	1	0	0	0	0	1	0	1	0	0	0	10	0	1169.5	A0A3Q1MKC8;Q29S21	A0A3Q1MKC8	278	287	yes	no	2	0.024292	61.78							By MS/MS
AEAEAGGDDGR	______________________________	______________________________	M	A	E	G	R	C	3	1	0	2	0	0	2	3	0	0	0	0	0	0	0	0	0	0	0	0	0	0	11	0	1046.43	Q2T9S4	Q2T9S4	2	12	yes	yes	2	0.0084517	54.416			By MS/MS		By matching
AEAEALPSLSITK	IHELFVPENKLDQVRAEAEALPSLSITKLD	VRAEAEALPSLSITKLDLQWVQVLSEGWAT	R	A	E	T	K	L	3	0	0	0	0	0	2	0	0	1	2	1	0	0	1	2	1	0	0	0	0	0	13	0	1328.72	F1N085;Q0VC88	F1N085	233	245	yes	no	2	1.439e-05	126.03	By MS/MS	By MS/MS	By MS/MS	By MS/MS	By MS/MS	By MS/MS
AEAEALYQTK	AEVRMHYEEIALKSKAEAEALYQTKIQELQ	ALKSKAEAEALYQTKIQELQLAASRHGDDL	K	A	E	T	K	I	3	0	0	0	0	1	2	0	0	0	1	1	0	0	0	0	1	0	1	0	0	0	10	0	1122.56	CON__Q7RTS7;CON__Q32MB2;CON__Q3SY84;Q148H5;A0A452DIF0	CON__Q7RTS7	327	336	no	no	2	0.0079941	68.557
AEAEAMYQIK	AEVKAQYEEIANRSRAEAEAMYQIKYEELQ	ANRSRAEAEAMYQIKYEELQTLAGKHGDDL	R	A	E	I	K	Y	3	0	0	0	0	1	2	0	0	1	0	1	1	0	0	0	0	0	1	0	0	0	10	0	1152.55	F1MU12;P05786	F1MU12	283	292	yes	no	2	4.6503e-11	156.75	By MS/MS	By MS/MS	By MS/MS	By MS/MS	By MS/MS	By MS/MS	By MS/MS
AEAEAQAEELSFPR	VGDLAQFMVQNGLTRAEAEAQAEELSFPRS	RAEAEAQAEELSFPRSVVEFLQGYIGIPHG	R	A	E	P	R	S	4	1	0	0	0	1	4	0	0	0	1	0	0	1	1	1	0	0	0	0	0	0	14	0	1546.73	Q29RK2;A0A3Q1MIC2;A0A3Q1MIX4	Q29RK2	929	942	yes	no	2;3	2.2459e-294	381.56	By MS/MS	By MS/MS	By MS/MS	By matching	By MS/MS	By MS/MS
AEAELLQQQK	LKEKMQAVQEATRLKAEAELLQQQKELAQE	ATRLKAEAELLQQQKELAQEQARRLQEDKE	K	A	E	Q	K	E	2	0	0	0	0	3	2	0	0	0	2	1	0	0	0	0	0	0	0	0	0	0	10	0	1156.61	A0A3Q1LXK9;A0A3Q1M2E4;E1BF59;A0A3Q1MQG2;A0A3Q1M6Q7;A0A3Q1NIP5;A0A3Q1LJL6;A0A3Q1LVA4;A0A3Q1LXH1;A0A3Q1MRS3	A0A3Q1LXK9	2298	2307	yes	no	2	1.6698e-05	126.62	By MS/MS				By MS/MS
AEAESLYQSK	AEVKAQNEDIAQKSKAEAESLYQSKYEELQ	AQKSKAEAESLYQSKYEELQITAGRHGDSV	K	A	E	S	K	Y	2	0	0	0	0	1	2	0	0	0	1	1	0	0	0	2	0	0	1	0	0	0	10	0	1124.54	CON__P04264	CON__P04264	367	376	yes	yes	2	3.857e-06	134.25	By MS/MS	By MS/MS	By MS/MS	By MS/MS	By matching	By MS/MS	By MS/MS
AEAESWYQTK	AEVKAQYEEIAQRSRAEAESWYQTKYEELQ	AQRSRAEAESWYQTKYEELQVTAGRHGDDL	R	A	E	T	K	Y	2	0	0	0	0	1	2	0	0	0	0	1	0	0	0	1	1	1	1	0	0	0	10	0	1211.55	Q08D91;A0A3Q1LSV1;CON__P48668;CON__P02538;CON__P04259;CON__O95678;A0A452DIJ6;CON__Q8VED5;Q148H7;CON__P50446;CON__Q8BGZ7	CON__P48668	350	359	no	no	2	0.004526	81.972							By MS/MS
AEAGAGSATEFQFR	DTYRRSAVPPGADKKAEAGAGSATEFQFRG	KAEAGAGSATEFQFRGGFGRGRGQPPQ___	K	A	E	F	R	G	4	1	0	0	0	1	2	2	0	0	0	0	0	2	0	1	1	0	0	0	0	0	14	0	1440.66	Q3T0F4	Q3T0F4	140	153	yes	yes	2	5.0746e-14	160.91	By MS/MS	By MS/MS	By MS/MS	By MS/MS	By MS/MS	By MS/MS
AEAGAGVGLR	SKPVSAVKPTAAPPRAEAGAGVGLRSEHRE	AAPPRAEAGAGVGLRSEHREKMNRMRQRIA	R	A	E	L	R	S	3	1	0	0	0	0	1	3	0	0	1	0	0	0	0	0	0	0	0	1	0	0	10	0	899.482	A0A3Q1LTZ5;P11179;A0A3Q1MHE5;F1MEQ3	A0A3Q1LTZ5	207	216	yes	no	2	1.0713e-17	182.39	By MS/MS	By MS/MS	By MS/MS	By MS/MS	By MS/MS	By MS/MS	By MS/MS
AEAGDNLGALVR	TVVTGIEMFHKSLDRAEAGDNLGALVRGLK	LDRAEAGDNLGALVRGLKREDLRRGLVMAK	R	A	E	V	R	G	3	1	1	1	0	0	1	2	0	0	2	0	0	0	0	0	0	0	0	1	0	0	12	0	1184.61	P49410	P49410	316	327	yes	yes	2	3.0644e-38	213.8	By MS/MS	By MS/MS		By MS/MS	By MS/MS	By MS/MS
AEAGDSHEQASGSSVLELEK	KVGLMRNGIQIRDKRAEAGDSHEQASGSSV	SHEQASGSSVLELEKGDRVWLESKLDREES	R	A	E	E	K	G	3	0	0	1	0	1	4	2	1	0	2	1	0	0	0	4	0	0	0	1	0	0	20	0	2042.94	Q2KIX7	Q2KIX7	161	180	yes	yes	2;3	1.1769e-19	105.46	By MS/MS	By MS/MS		By MS/MS	By MS/MS	By MS/MS
AEAGLGPLPR	______________________________	ASKLRAEAGLGPLPRRALSQYLRLLRLYPV	R	A	E	P	R	R	2	1	0	0	0	0	1	2	0	0	2	0	0	0	2	0	0	0	0	0	0	0	10	0	979.545	Q2KIY1;A0A452DI69	Q2KIY1	10	19	yes	no	2	0.039603	63.419	By matching	By matching		By MS/MS	By matching
AEALLFEVK	VLKATAGLRLLPEEKAEALLFEVKEIFKKS	LLPEEKAEALLFEVKEIFKKSPFLVPDDSV	K	A	E	V	K	E	2	0	0	0	0	0	2	0	0	0	2	1	0	1	0	0	0	0	0	1	0	0	9	0	1018.57	A0A3Q1MWR0;G5E5P3;E1BPW0	A0A3Q1MWR0	141	149	yes	no	2	0.0012058	112.84	By MS/MS	By matching	By MS/MS	By matching	By MS/MS	By MS/MS
AEALLGELEAR	______________________________	ESARAEALLGELEARVQEVVRASSWWERHG	R	A	E	A	R	V	3	1	0	0	0	0	3	1	0	0	3	0	0	0	0	0	0	0	0	0	0	0	11	0	1170.62	A2VE15	A2VE15	14	24	yes	yes	2	0.00035324	100.48	By MS/MS	By MS/MS	By MS/MS	By MS/MS	By MS/MS	By MS/MS
AEAPGHPGSEER	______________________________	______________________________	M	A	E	E	R	R	2	1	0	0	0	0	3	2	1	0	0	0	0	0	2	1	0	0	0	0	0	0	12	0	1235.55	Q0P5E0	Q0P5E0	2	13	yes	yes	2	0.00021479	85.355			By MS/MS				By MS/MS
AEASSPGPYLSPETNPAPSASAVNPHVDLTNVR	HRIDSPGFKTASQQKAEASSPGPYLSPETN	SASAVNPHVDLTNVRLEEPSPAPPSSDSPH	K	A	E	V	R	L	5	1	3	1	0	0	2	1	1	0	2	0	0	0	6	5	2	0	1	3	0	0	33	0	3344.63	F1N2D3	F1N2D3	589	621	yes	yes	3	0.0038933	34.054			By MS/MS
AEATTLHVAPQGSAMVVSTFR	AVASPCRYLQEQGHRAEATTLHVAPQGSAM	HVAPQGSAMVVSTFRKLDGICWAVRQLYGD	R	A	E	F	R	K	4	1	0	0	0	1	1	1	1	0	1	0	1	1	1	2	3	0	0	3	0	0	21	0	2172.1	A0A3Q1MRQ2;A0A3Q1ME55	A0A3Q1MRQ2	220	240	yes	no	3	1.8588e-12	94.463	By matching	By MS/MS		By matching	By MS/MS	By MS/MS
AEAVESPGDPGTTTPR	______________________________	EAVESPGDPGTTTPRPLFAGLSDISISQDI	M	A	E	P	R	P	2	1	0	1	0	0	2	2	0	0	0	0	0	0	3	1	3	0	0	1	0	0	16	0	1583.74	A0A3Q1M339;A6QLC6	A0A3Q1M339	2	17	yes	no	2	0.0010348	57.836	By MS/MS	By MS/MS		By MS/MS
AECMLQQAER	VIDMSGLREKDDIQRAECMLQQAERLGCRQ	DDIQRAECMLQQAERLGCRQFVTATDVVRG	R	A	E	E	R	L	2	1	0	0	1	2	2	0	0	0	1	0	1	0	0	0	0	0	0	0	0	0	10	0	1234.54	A0A3Q1LSN0;F1MYX5	A0A3Q1LSN0	334	343	yes	no	2	9.418e-05	120.31	By MS/MS	By MS/MS	By MS/MS	By MS/MS	By MS/MS	By MS/MS	By MS/MS
AECPEISADLHPR	LDLAWRLLKNYFKWRAECPEISADLHPRSI	WRAECPEISADLHPRSILGLLKSGYVGVLR	R	A	E	P	R	S	2	1	0	1	1	0	2	0	1	1	1	0	0	0	2	1	0	0	0	0	0	0	13	0	1493.69	F1N086	F1N086	77	89	yes	yes	2;3	3.8956e-05	110.38		By MS/MS		By matching		By MS/MS
AECSATYTTYQDK	LCLYCCFCRQRKKGKAECSATYTTYQDKAT	GKAECSATYTTYQDKATTATEQMN______	K	A	E	D	K	A	2	0	0	1	1	1	1	0	0	0	0	1	0	0	0	1	3	0	2	0	0	0	13	0	1536.64	A0A3Q1LW07;A0A3Q1MNG5;A0A3Q1M522;A0A3Q1N570	A0A3Q1LW07	317	329	yes	no	2	2.9415e-13	155	By MS/MS	By MS/MS	By MS/MS	By MS/MS	By MS/MS	By MS/MS	By MS/MS
AEDEEEINAELTAK	TKIQLEAKIKEVTERAEDEEEINAELTAKK	RAEDEEEINAELTAKKRKLEDECSELKKDI	R	A	E	A	K	K	3	0	1	1	0	0	5	0	0	1	1	1	0	0	0	0	1	0	0	0	0	0	14	0	1560.72	Q9BE41;F1MRC2;A0A3Q1LYQ9;A0A3Q1LMB7;Q9BE40	Q9BE41	931	944	no	no	2	0.0024044	76.655				By MS/MS
AEDGATPSPSNETPK	EGEAASAASSTSSPKAEDGATPSPSNETPK	AEDGATPSPSNETPKKKKKRFSFKKSFKLS	K	A	E	P	K	K	2	0	1	1	0	0	2	1	0	0	0	1	0	0	3	2	2	0	0	0	0	0	15	0	1499.67	P12624	P12624	137	151	yes	yes	2	0.003134	62.466	By matching						By MS/MS
AEDGENYAIK	EKEAKQQEEKIEKMKAEDGENYAIKKQAEI	IEKMKAEDGENYAIKKQAEILQESRMMIPD	K	A	E	I	K	K	2	0	1	1	0	0	2	1	0	1	0	1	0	0	0	0	0	0	1	0	0	0	10	0	1108.5	P48427	P48427	42	51	yes	yes	2	0.00040976	108.98	By MS/MS	By MS/MS		By MS/MS	By matching	By MS/MS	By MS/MS
AEDGSVIDYELIDQDAR	GDFRKLMVALAKGRRAEDGSVIDYELIDQD	DGSVIDYELIDQDARDLYDAGVKRKGTDVP	R	A	E	A	R	D	2	1	0	4	0	1	2	1	0	2	1	0	0	0	0	1	0	0	1	1	0	0	17	0	1907.87	P04272	P04272	180	196	yes	yes	2;3	7.9905e-117	266.85	By MS/MS	By MS/MS	By MS/MS	By MS/MS	By MS/MS	By MS/MS
AEDIQAK	______________________________	______________________________	M	A	E	A	K	I	2	0	0	1	0	1	1	0	0	1	0	1	0	0	0	0	0	0	0	0	0	0	7	0	773.392	P00429	P00429	2	8	yes	yes	2	0.0059027	114.72	By MS/MS	By MS/MS	By MS/MS	By MS/MS	By MS/MS	By MS/MS	By MS/MS
AEDKEWLPVTK	RGRGRGRGRGARGGKAEDKEWLPVTKLGRL	RGGKAEDKEWLPVTKLGRLVKDMKIKSLEE	K	A	E	T	K	L	1	0	0	1	0	0	2	0	0	0	1	2	0	0	1	0	1	1	0	1	0	0	11	1	1314.68	O18789;A0A452DIA7;A0A3Q1MAT9;A0A3Q1NLL5;A0A3Q1M656	O18789	55	65	yes	no	2;3	2.9112e-06	121.68	By MS/MS	By MS/MS	By MS/MS	By MS/MS	By MS/MS	By MS/MS
AEDSLLAADEAAAK	VSEDERDRVLEELHKAEDSLLAADEAAAKL	KAEDSLLAADEAAAKLEDELVSLQKKLKAT	K	A	E	A	K	L	6	0	0	2	0	0	2	0	0	0	2	1	0	0	0	1	0	0	0	0	0	0	14	0	1373.67	A0A3Q1LPQ6	A0A3Q1LPQ6	67	80	yes	yes	2	3.4789e-20	171.92	By MS/MS	By matching		By MS/MS	By MS/MS	By MS/MS
AEDVPVALK	GDAGMPGIEENDLAKAEDVPVALKKPPVSF	ENDLAKAEDVPVALKKPPVSFSQYESHQVI	K	A	E	L	K	K	2	0	0	1	0	0	1	0	0	0	1	1	0	0	1	0	0	0	0	2	0	0	9	0	940.523	A2VE10;A0A3Q1M2U9;A0A3Q1N5D7	A2VE10	262	270	yes	no	2	0.034172	60.59	By matching	By MS/MS		By matching	By matching
AEDVVLEHR	GKPAQERGLVVTDLRAEDVVLEHRSYCSAK	VVTDLRAEDVVLEHRSYCSAKAHRKHFAGD	R	A	E	H	R	S	1	1	0	1	0	0	2	0	1	0	1	0	0	0	0	0	0	0	0	2	0	0	9	0	1066.54	G3MXK6;Q5EAB4;A0A452DIF4	G3MXK6	57	65	yes	no	3	0.059294	32.731
AEDYEVVK	RYKDTINKIRDLRMKAEDYEVVKVIGRGAF	IRDLRMKAEDYEVVKVIGRGAFGEVQLVRH	K	A	E	V	K	V	1	0	0	1	0	0	2	0	0	0	0	1	0	0	0	0	0	0	1	2	0	0	8	0	951.455	A0A3Q1N562;A0A3Q1ND05;F1MF50	A0A3Q1N562	73	80	yes	no	2	0.034317	57.559			By MS/MS
AEEDALQQK	RLNDSILQTTEQRRRAEEDALQQKACGSEM	TEQRRRAEEDALQQKACGSEMLQKKQHLEI	R	A	E	Q	K	A	2	0	0	1	0	2	2	0	0	0	1	1	0	0	0	0	0	0	0	0	0	0	9	0	1030.49	E1BKT9	E1BKT9	1280	1288	yes	yes	2	0.0025682	98.299							By MS/MS
AEEDEILNR	DGDTVSQEEDDRKPKAEEDEILNRSPRNRK	DDRKPKAEEDEILNRSPRNRKPRRE_____	K	A	E	N	R	S	1	1	1	1	0	0	3	0	0	1	1	0	0	0	0	0	0	0	0	0	0	0	9	0	1087.51	A7Z066;A0A3Q1LFC5	A7Z066	575	583	yes	no	2	3.4192e-11	154.71	By MS/MS					By MS/MS	By MS/MS
AEEDKIPLLVVGNK	FTATAEFREQILRVKAEEDKIPLLVVGNKS	KAEEDKIPLLVVGNKSDLEERRQVLVEEAR	K	A	E	N	K	S	1	0	1	1	0	0	2	1	0	1	2	2	0	0	1	0	0	0	0	2	0	0	14	1	1523.86	A5D977	A5D977	116	129	yes	yes	3	0.0036301	54.524	By MS/MS		By MS/MS	By MS/MS	By MS/MS
AEEDLSEPVR	KFAQEASAFNNWCEKAEEDLSEPVRCVSLD	NWCEKAEEDLSEPVRCVSLDAIRQLQKDHE	K	A	E	V	R	C	1	1	0	1	0	0	3	0	0	0	1	0	0	0	1	1	0	0	0	1	0	0	10	0	1143.54	F1MMQ8	F1MMQ8	2054	2063	yes	yes	2	0.020425	56.432			By MS/MS
AEEDVEPECIMQK	MAGFLKGAHVTINARAEEDVEPECIMQKVA	ARAEEDVEPECIMQKVARASGANYTFHKES	R	A	E	Q	K	V	1	0	0	1	1	1	4	0	0	1	0	1	1	0	1	0	0	0	0	1	0	0	13	0	1576.67	A6H7G2;A0A452DIT4	A6H7G2	119	131	yes	no	2	1.1194e-09	121.83	By MS/MS	By MS/MS	By MS/MS	By MS/MS	By MS/MS	By matching
AEEEATPSIFDEPLER	PTPGAPAKPADGPAKAEEEATPSIFDEPLE	EEEATPSIFDEPLERVKSNDPEVTEVNVNN	K	A	E	E	R	V	2	1	0	1	0	0	5	0	0	1	1	0	0	1	2	1	1	0	0	0	0	0	16	0	1831.85	A0A3Q1LR99;A4IFK3	A0A3Q1LR99	230	245	yes	no	2	0.019058	44.299		By MS/MS
AEEEGTEDNGLEEDSR	EATSKKTKRFVKEQKAEEEGTEDNGLEEDS	EEEGTEDNGLEEDSRDGQEDMEASLEGLQS	K	A	E	S	R	D	1	1	1	2	0	0	6	2	0	0	1	0	0	0	0	1	1	0	0	0	0	0	16	0	1778.71	E1BDE7	E1BDE7	94	109	yes	yes	2	0.026318	42.556				By MS/MS
AEEEILEDQLPMQNLKPAPVQNK	KTEKLEKQAAEGILKAEEEILEDQLPMQNL	QLPMQNLKPAPVQNKDVLDEKPAVLKLEEK	K	A	E	N	K	D	2	0	2	1	0	3	4	0	0	1	3	2	1	0	3	0	0	0	0	1	0	0	23	1	2633.34	A0A3Q1LWN4;A0A3Q1N7L1;E1BME9	A0A3Q1LWN4	367	389	yes	no	3	1.8298e-06	64.679		By matching			By matching
AEEEYPDLSK	MPFGNTHNKHKLNFKAEEEYPDLSKHNNHM	KLNFKAEEEYPDLSKHNNHMAKALTLEIYK	K	A	E	S	K	H	1	0	0	1	0	0	3	0	0	0	1	1	0	0	1	1	0	0	1	0	0	0	10	0	1179.53	Q9XSC6;A0A3Q1LX97	Q9XSC6	16	25	yes	no	2	0.0045396	81.95				By MS/MS
AEEGIAAGGVMDVNTALQEVLK	______________________________	GGVMDVNTALQEVLKTALIHDGLARGIREA	M	A	E	L	K	T	4	0	1	1	0	1	3	3	0	1	2	1	1	0	0	0	1	0	0	3	0	0	22	0	2214.12	Q76I81;A0A3Q1M0C0	Q76I81	2	23	yes	no	2	4.3357e-114	249.41
AEEILEK	RNEKIAVHCTVRGAKAEEILEKGLKVREYE	HCTVRGAKAEEILEKGLKVREYELRKNNFS	K	A	E	E	K	G	1	0	0	0	0	0	3	0	0	1	1	1	0	0	0	0	0	0	0	0	0	0	7	0	830.439	Q3T087;A0A3Q1N8F8;A0A452DIZ2	Q3T087	79	85	yes	no	2	0.034226	102.71			By MS/MS				By MS/MS
AEEITIPADVTPER	MSLVSEEFPEEVPPRAEEITIPADVTPERV	RAEEITIPADVTPERVPTHIVDYSGSKCLL	R	A	E	E	R	V	2	1	0	1	0	0	3	0	0	2	0	0	0	0	2	0	2	0	0	1	0	0	14	0	1539.78	A0A3Q1M715;Q2HJF8;A0A3Q1MKH9;A0A3Q1M400;A0A3Q1MEL1;A0A3Q1M503	A0A3Q1M715	50	63	yes	no	2	0.0019812	60.434			By MS/MS
AEELGLPILGVLR	VSDGAAAILLARRSKAEELGLPILGVLRSY	SKAEELGLPILGVLRSYAVVGVPPDIMGIG	K	A	E	L	R	S	1	1	0	0	0	0	2	2	0	1	4	0	0	0	1	0	0	0	0	1	0	0	13	0	1378.82	Q3ZC41	Q3ZC41	293	305	yes	yes	2	4.6577e-38	200.6	By MS/MS	By MS/MS	By MS/MS	By MS/MS	By MS/MS	By MS/MS
AEELQPGFSK	PLGATVQDALSSFLKAEELQPGFSKAGRIY	SSFLKAEELQPGFSKAGRIYICKCYKELGK	K	A	E	S	K	A	1	0	0	0	0	1	2	1	0	0	1	1	0	1	1	1	0	0	0	0	0	0	10	0	1104.55	A0A3Q1NHA2;Q1JQC5	A0A3Q1NHA2	389	398	yes	no	2	2.6676e-06	111.61	By MS/MS	By MS/MS	By MS/MS				By MS/MS
AEELVLER	______________________________	______________________________	M	A	E	E	R	C	1	1	0	0	0	0	3	0	0	0	2	0	0	0	0	0	0	0	0	1	0	0	8	0	957.513	A0A140T892;A0A3Q1MI90;P51176	A0A140T892	2	9	no	no	2	0.0015967	105.57	By MS/MS	By MS/MS	By MS/MS	By MS/MS	By MS/MS
AEEPGGQAYETPR	SIHEVDISNLEAALRAEEPGGQAYETPREE	LRAEEPGGQAYETPREEIARLRKMELEPQH	R	A	E	P	R	E	2	1	0	0	0	1	3	2	0	0	0	0	0	0	2	0	1	0	1	0	0	0	13	0	1403.63	A0A3Q1MLY0;A0A3Q1LHM4;A0A3Q1MI21;G3MXF7;A0A3Q1M3W1;A0A3Q1MP94;E1BK42;A0A3Q1LKH4;A0A3Q1M501	A0A3Q1MLY0	942	954	yes	no	2	0.0010415	76.143					By MS/MS
AEESAAHLPEEIR	SEHHTLQALTEKILRAEESAAHLPEEIRRL	LRAEESAAHLPEEIRRLEEELGQLKAAALR	R	A	E	I	R	R	3	1	0	0	0	0	4	0	1	1	1	0	0	0	1	1	0	0	0	0	0	0	13	0	1450.71	F1ME65	F1ME65	349	361	yes	yes	2;3	4.7101e-13	149.96	By MS/MS	By MS/MS	By MS/MS	By MS/MS	By matching	By MS/MS
AEETLNDSALENK	DETEGSEEEDKENDKAEETLNDSALENKSL	DKAEETLNDSALENKSLQENEEEEIGNLEL	K	A	E	N	K	S	2	0	2	1	0	0	3	0	0	0	2	1	0	0	0	1	1	0	0	0	0	0	13	0	1432.67	F6QS28;A0A3Q1M5Q7;Q2T9P4;A0A3Q1M1D3	F6QS28	177	189	yes	no	2	1.3205e-08	141.88	By matching	By MS/MS	By MS/MS		By MS/MS	By MS/MS
AEEWGVQYVETSAK	LEERRQVLVEEARAKAEEWGVQYVETSAKT	KAEEWGVQYVETSAKTRANVDKVFFDLMRE	K	A	E	A	K	T	2	0	0	0	0	1	3	1	0	0	0	1	0	0	0	1	1	1	1	2	0	0	14	0	1595.75	A5D977	A5D977	147	160	yes	yes	2	0.00014998	112.13	By MS/MS			By MS/MS		By MS/MS
AEEYEFLTPMEEAPK	KIDKTDYMVGSYGPRAEEYEFLTPMEEAPK	AEEYEFLTPMEEAPKGMLARGSYNIKSRFT	R	A	E	P	K	G	2	0	0	0	0	0	5	0	0	0	1	1	1	1	2	0	1	0	1	0	0	0	15	0	1782.8	P19803;A0A452DJ82	P19803	153	167	yes	no	2	6.436e-15	149.93	By MS/MS		By MS/MS	By matching	By matching	By matching
AEEYTEETEER	SRSSSSSSQSSHSYKAEEYTEETEEREEST	HSYKAEEYTEETEEREESTTGFDKSRLGTK	K	A	E	E	R	E	1	1	0	0	0	0	6	0	0	0	0	0	0	0	0	0	2	0	1	0	0	0	11	0	1384.56	E1B7W1;A0A3Q1NI32	E1B7W1	796	806	yes	no	2	7.3785e-05	110.14	By MS/MS	By MS/MS	By MS/MS	By MS/MS	By MS/MS	By MS/MS
AEFDPGQDTYQHPPK	KKFKLEAPDADELPRAEFDPGQDTYQHPPK	AEFDPGQDTYQHPPKDSSGQQVDVSPTSQR	R	A	E	P	K	D	1	0	0	2	0	2	1	1	1	0	0	1	0	1	3	0	1	0	1	0	0	0	15	0	1728.77	A0A3Q1M6K6;P20004	A0A3Q1M6K6	531	545	yes	no	2;3	1.5479e-06	103.3	By MS/MS	By MS/MS	By MS/MS	By MS/MS	By MS/MS	By MS/MS	By MS/MS
AEFQGVLEK	QTKLVDGQCQISLQKAEFQGVLEKLNISTD	QISLQKAEFQGVLEKLNISTDDLPGLRLYV	K	A	E	E	K	L	1	0	0	0	0	1	2	1	0	0	1	1	0	1	0	0	0	0	0	1	0	0	9	0	1019.53	CON__ENSEMBL:ENSBTAP00000007350;F1MVK1;E1BH06;CON__P01030	E1BH06	316	324	no	no	2	0.0014624	109.71	By matching	By MS/MS	By MS/MS	By MS/MS	By MS/MS	By matching
AEFVEVTK	LKAWSVARLSQKFPKAEFVEVTKLVTDLTK	LSQKFPKAEFVEVTKLVTDLTKVHKECCHG	K	A	E	T	K	L	1	0	0	0	0	0	2	0	0	0	0	1	0	1	0	0	1	0	0	2	0	0	8	0	921.481	P02769;CON__P02769;A0A140T897;A0A3Q1LNN7	P02769	249	256	yes	no	2	0.0039971	107.9	By MS/MS	By MS/MS	By MS/MS	By MS/MS	By MS/MS	By MS/MS	By MS/MS
AEGAGTEEEGTPK	GYNVNDEKAKDKDKKAEGAGTEEEGTPKEN	KKAEGAGTEEEGTPKENEAQAAAETPEVKE	K	A	E	P	K	E	2	0	0	0	0	0	4	3	0	0	0	1	0	0	1	0	2	0	0	0	0	0	13	0	1274.56	P80724	P80724	26	38	yes	yes	2	0.015622	54.608							By MS/MS
AEGDEVTR	______________________________	______________________________	M	A	E	T	R	S	1	1	0	1	0	0	2	1	0	0	0	0	0	0	0	0	1	0	0	1	0	0	8	0	875.398	E1BE28;A0A3Q1LP31	E1BE28	2	9	yes	no	2	0.03437	52.482	By matching	By MS/MS				By MS/MS
AEGDVAALNR	GLQRELDGERERREKAEGDVAALNRRIQLV	ERREKAEGDVAALNRRIQLVEEELDRAQER	K	A	E	N	R	R	3	1	1	1	0	0	1	1	0	0	1	0	0	0	0	0	0	0	0	1	0	0	10	0	1014.51	F6QQ60	F6QQ60	45	54	yes	yes	2	7.0409e-08	140.63	By MS/MS	By MS/MS	By MS/MS	By matching	By matching	By MS/MS	By MS/MS
AEGDYCEVR	YVFLWRTVEACPVVRAEGDYCEVRDPRHGN	ACPVVRAEGDYCEVRDPRHGNLYNLIPLGL	R	A	E	V	R	D	1	1	0	1	1	0	2	1	0	0	0	0	0	0	0	0	0	0	1	1	0	0	9	0	1097.44	P08169;F1MIE6	P08169	1231	1239	yes	no	2	0.0047704	89.355							By MS/MS
AEGGAADLDIQR	______________________________	______________________________	M	A	E	Q	R	S	3	1	0	2	0	1	1	2	0	1	1	0	0	0	0	0	0	0	0	0	0	0	12	0	1214.59	A0A3Q1M4Y9;Q2HJE4	A0A3Q1M4Y9	2	13	yes	no	2	5.5761e-06	107.83	By MS/MS			By MS/MS		By MS/MS
AEGGLWLR	LPGEEPRRKPELILRAEGGLWLRVEPLSAD	KPELILRAEGGLWLRVEPLSADQQ______	R	A	E	L	R	V	1	1	0	0	0	0	1	2	0	0	2	0	0	0	0	0	0	1	0	0	0	0	8	0	900.482	F1MCD3;A0A3Q1M1K9;A0A3Q1MCJ2;A0A3Q1N823	F1MCD3	512	519	no	no	2	0.0050972	102.77	By MS/MS	By MS/MS	By MS/MS	By MS/MS	By MS/MS
AEGLDEDGEEEAK	LKIQERDEFKWKKLKAEGLDEDGEEEAKLV	LKAEGLDEDGEEEAKLVRSLSVILAKYGLD	K	A	E	A	K	L	2	0	0	2	0	0	5	2	0	0	1	1	0	0	0	0	0	0	0	0	0	0	13	0	1390.57	Q148K7;A0A3Q1MD85	Q148K7	102	114	yes	no	2	1.2468e-05	127.42	By MS/MS	By MS/MS	By MS/MS	By MS/MS	By MS/MS	By matching	By MS/MS
AEGLGDGYR	QLLGHLLLVAKETAKAEGLGDGYRLVINDG	AKETAKAEGLGDGYRLVINDGKLGAQSVYH	K	A	E	Y	R	L	1	1	0	1	0	0	1	3	0	0	1	0	0	0	0	0	0	0	1	0	0	0	9	0	936.43	A0A3Q1M4I4;A0A3Q1MXK6;Q8SQ21	A0A3Q1M4I4	112	120	yes	no	2	3.3144e-13	187.8	By MS/MS	By MS/MS	By MS/MS	By MS/MS	By MS/MS	By MS/MS	By MS/MS
AEGLWNLFLPLETDPEK	WTPSPLVEDLKEKAKAEGLWNLFLPLETDP	GLWNLFLPLETDPEKKYGAGLTNMEYAHLC	K	A	E	E	K	K	1	0	1	1	0	0	3	1	0	0	4	1	0	1	2	0	1	1	0	0	0	0	17	0	1971	E1BGS2;A0A3Q1MFK8;A0A3Q1M516;A0A3Q1LWD7;A0A3Q1MCT3	E1BGS2	706	722	yes	no	2	2.5543e-10	126.1	By matching	By MS/MS	By MS/MS	By matching	By MS/MS	By MS/MS
AEGPDMDVNLPK	MPKMKMPKFSMPGFKAEGPDMDVNLPKADI	GFKAEGPDMDVNLPKADIDVSGPKVDIEGP	K	A	E	P	K	A	1	0	1	2	0	0	1	1	0	0	1	1	1	0	2	0	0	0	0	1	0	0	12	0	1284.6	A0A3Q1NE82;A0A3Q1MHT0;F1MCK2	A0A3Q1NE82	2705	2716	yes	no	2	0.059037	50.108					By MS/MS
AEGPEVNVNLPKPDVDISGPK	MPKMKMPKFTVPGFKAEGPEVNVNLPKPDV	NVNLPKPDVDISGPKVDVSAPDMSIEGPEG	K	A	E	P	K	V	1	0	2	2	0	0	2	2	0	1	1	2	0	0	4	1	0	0	0	3	0	0	21	1	2174.12	A0A3Q1NE82;A0A3Q1MHT0	A0A3Q1NE82	766	786	yes	no	3	2.8189e-05	62.19	By MS/MS	By MS/MS	By MS/MS	By MS/MS	By MS/MS	By MS/MS
AEGPPDEAVCR	ALKAISRICQTVGVRAEGPPDEAVCRENVS	VGVRAEGPPDEAVCRENVSQIYCTLLDCLK	R	A	E	C	R	E	2	1	0	1	1	0	2	1	0	0	0	0	0	0	2	0	0	0	0	1	0	0	11	0	1199.52	A0A3Q1M9V2;Q28205;A0A3Q1LIQ9;F6PTQ9	A0A3Q1M9V2	1063	1073	yes	no	2	0.0057709	72.325	By matching	By MS/MS		By matching		By MS/MS
AEGQVLVLDGR	______________________________	______________________________	M	A	E	G	R	G	1	1	0	1	0	1	1	2	0	0	2	0	0	0	0	0	0	0	0	2	0	0	11	0	1155.62	Q3SZ90;A0A3Q1MLJ9	Q3SZ90	2	12	yes	no	2	5.7611e-10	142.94	By MS/MS	By MS/MS	By MS/MS	By MS/MS	By MS/MS	By MS/MS
AEGSQPPTLR	QDAIQQHRQKMQWLKAEGSQPPTLRTQAE_	MQWLKAEGSQPPTLRTQAE___________	K	A	E	L	R	T	1	1	0	0	0	1	1	1	0	0	1	0	0	0	2	1	1	0	0	0	0	0	10	0	1054.54	A7YWC4;A0A3Q1NLH8	A7YWC4	573	582	yes	no	2	0.00040976	108.98			By matching				By MS/MS
AEGSSTASSGSQLAEGK	HSEPQARGDPGDQTKAEGSSTASSGSQLAE	GSSTASSGSQLAEGKGNQIGTVQPIPCLLS	K	A	E	G	K	G	3	0	0	0	0	1	2	3	0	0	1	1	0	0	0	5	1	0	0	0	0	0	17	0	1565.72	A0A3Q1MFI2;A6H7H1;F1MUK8	A0A3Q1MFI2	499	515	yes	no	2	1.2694e-10	131.32		By MS/MS	By MS/MS				By MS/MS
AEGTFPGK	SLCPISWVSTWDDRRAEGTFPGKI______	STWDDRRAEGTFPGKI______________	R	A	E	G	K	I	1	0	0	0	0	0	1	2	0	0	0	1	0	1	1	0	1	0	0	0	0	0	8	0	805.397	P00429;A0A3Q1N4F8;A0A3Q1MB49;F1N2E5	P00429	78	85	yes	no	2	0.009526	87.323					By matching		By MS/MS
AEGTFPGKI	SLCPISWVSTWDDRRAEGTFPGKI______	TWDDRRAEGTFPGKI_______________	R	A	E	K	I	-	1	0	0	0	0	0	1	2	0	1	0	1	0	1	1	0	1	0	0	0	0	0	9	1	918.481	P00429;A0A3Q1N4F8;A0A3Q1MB49;F1N2E5	P00429	78	86	yes	no	2	0.032378	54.157	By MS/MS
AEGVILAR	RPPPAVYEHLGYGPRAEGVILARYGDAWRE	HLGYGPRAEGVILARYGDAWREQRRFSLTT	R	A	E	A	R	Y	2	1	0	0	0	0	1	1	0	1	1	0	0	0	0	0	0	0	0	1	0	0	8	0	827.486	Q2KJJ2;Q01361;A0A3Q1LT22	Q01361	119	126	no	no	2	0.00021551	143	By MS/MS	By MS/MS	By MS/MS	By MS/MS	By MS/MS	By MS/MS	By MS/MS
AEGYEVAHGGR	EENKLDYIIRSHEVKAEGYEVAHGGRCVTV	HEVKAEGYEVAHGGRCVTVFSAPNYCDQMG	K	A	E	G	R	C	2	1	0	0	0	0	2	3	1	0	0	0	0	0	0	0	0	0	1	1	0	0	11	0	1144.53	F1N719	F1N719	431	441	yes	yes	3	0.0011438	72.652
AEHDQLLLNYAK	ARERAKLQIELGKFKAEHDQLLLNYAKKES	KFKAEHDQLLLNYAKKESDLNGAQIKLREY	K	A	E	A	K	K	2	0	1	1	0	1	1	0	1	0	3	1	0	0	0	0	0	0	1	0	0	0	12	0	1413.73	A0A3Q1LNG7;A7YY47;E1B8N6	A0A3Q1LNG7	112	123	yes	no	2;3	0.0023448	59.57	By MS/MS	By MS/MS		By MS/MS	By MS/MS	By MS/MS
AEHDSILAEK	PEYINTRLEMYNKLKAEHDSILAEKAEKDS	YNKLKAEHDSILAEKAEKDSKPIKVTLPDG	K	A	E	E	K	A	2	0	0	1	0	0	2	0	1	1	1	1	0	0	0	1	0	0	0	0	0	0	10	0	1111.55	Q3ZBV8	Q3ZBV8	66	75	yes	yes	2	0.0017945	93.098							By MS/MS
AEIDMLDIR	LGTDDDTLIRVMVSRAEIDMLDIRANFKRL	RVMVSRAEIDMLDIRANFKRLYGKSLYSFI	R	A	E	I	R	A	1	1	0	2	0	0	1	0	0	2	1	0	1	0	0	0	0	0	0	0	0	0	9	0	1074.54	P13214;A0A3Q1MHG7	P13214	276	284	yes	no	2	1.5416e-07	135	By MS/MS	By MS/MS	By MS/MS	By MS/MS	By MS/MS	By MS/MS
AEIELFVNR	PVNFCEEEKKTDECKAEIELFVNRLDSVES	KTDECKAEIELFVNRLDSVESVLPYEYTAF	K	A	E	N	R	L	1	1	1	0	0	0	2	0	0	1	1	0	0	1	0	0	0	0	0	1	0	0	9	0	1089.58	F1N672	F1N672	56	64	yes	yes	2	0.0027668	96.253	By MS/MS	By MS/MS		By MS/MS	By MS/MS
AEIETALQGSFIK	LGLNSSSSINASLQKAEIETALQGSFIKLT	QKAEIETALQGSFIKLTKALFELNVKDASL	K	A	E	I	K	L	2	0	0	0	0	1	2	1	0	2	1	1	0	1	0	1	1	0	0	0	0	0	13	0	1405.75	Q1RMI9	Q1RMI9	125	137	yes	yes	2	0.0053852	64.439				By matching
AEIIGQDVYEQLER	FAGLRVPVTPGELLRAEIIGQDVYEQLERG	RAEIIGQDVYEQLERGQTTAQDVANLDSVQ	R	A	E	E	R	G	1	1	0	1	0	2	3	1	0	2	1	0	0	0	0	0	0	0	1	1	0	0	14	0	1661.83	A0A3Q1LMV9	A0A3Q1LMV9	575	588	yes	yes	2	8.1145e-06	128.28	By MS/MS	By MS/MS	By MS/MS	By MS/MS	By MS/MS	By MS/MS
AEIIHHLADLLTDQR	RSGGRMLATLEPEQRAEIIHHLADLLTDQR	AEIIHHLADLLTDQRDEILLANKKDLEEAE	R	A	E	Q	R	D	2	1	0	2	0	1	1	0	2	2	3	0	0	0	0	0	1	0	0	0	0	0	15	0	1743.93	Q2KJH7	Q2KJH7	386	400	yes	yes	3	0.039389	29.013	By matching		By MS/MS
AEIMPPPPKPK	YLEKQTGAILPPSPKAEIMPPPPKPKDRTI	PSPKAEIMPPPPKPKDRTIPIPISKPPVFI	K	A	E	P	K	D	1	0	0	0	0	0	1	0	0	1	0	2	1	0	5	0	0	0	0	0	0	0	11	1	1203.67	A0A3Q1MED4;P11181	A0A3Q1MED4	209	219	yes	no	3	0.018378	48.741
AEISCIDNK	AGEGGLDLAIEGPSKAEISCIDNKDGTCTV	IEGPSKAEISCIDNKDGTCTVTYLPTLPGD	K	A	E	N	K	D	1	0	1	1	1	0	1	0	0	2	0	1	0	0	0	1	0	0	0	0	0	0	9	0	1048.49	A0A3Q1MQ34;E1BKX7;A0A3Q1M0Y7;A0A3Q1MZI6	A0A3Q1MQ34	1864	1872	yes	no	2	8.4328e-06	145.13	By matching	By MS/MS				By matching	By MS/MS
AEISFEDR	AGAGGLAIAVEGPSKAEISFEDRKDGSCGV	AVEGPSKAEISFEDRKDGSCGVAYVVQEPG	K	A	E	D	R	K	1	1	0	1	0	0	2	0	0	1	0	0	0	1	0	1	0	0	0	0	0	0	8	0	965.445	F1N169;A0A3Q1M057;A0A3Q1LMA3	F1N169	2281	2288	yes	no	2	0.00079854	133.12	By MS/MS	By MS/MS			By MS/MS
AEITFDDHK	AGAGGLSIAVEGPSKAEITFDDHKNGSCGV	VEGPSKAEITFDDHKNGSCGVSYIAQEPGN	K	A	E	H	K	N	1	0	0	2	0	0	1	0	1	1	0	1	0	1	0	0	1	0	0	0	0	0	9	0	1074.5	A0A3Q1MQ34;E1BKX7;A0A3Q1M0Y7;A0A3Q1MZI6	A0A3Q1MQ34	2236	2244	yes	no	3	0.0060273	62.823	By MS/MS	By matching	By MS/MS	By MS/MS	By MS/MS	By MS/MS
AELADQAASWLTR	TTAYGLLHLLLWEGKAELADQAASWLTRQG	GKAELADQAASWLTRQGSFQGGFRSTQDTV	K	A	E	T	R	Q	4	1	0	1	0	1	1	0	0	0	2	0	0	0	0	1	1	1	0	0	0	0	13	0	1430.72	CON__ENSEMBL:ENSBTAP00000007350;F1MVK1;E1BH06;CON__P01030	E1BH06	1276	1288	no	no	2	1.2085e-13	159.94	By MS/MS	By MS/MS	By MS/MS	By MS/MS	By MS/MS	By MS/MS
AELAELPLR	KIFSFAHQTISALIKAELAELPLRLFLQGA	ISALIKAELAELPLRLFLQGALAAGEIGFE	K	A	E	L	R	L	2	1	0	0	0	0	2	0	0	0	3	0	0	0	1	0	0	0	0	0	0	0	9	0	1010.58	Q2HJG5	Q2HJG5	574	582	yes	yes	2	0.015698	70.919	By MS/MS	By matching	By MS/MS	By MS/MS	By MS/MS
AELAGVAGLR	QELDTRACQAAWALKAELAGVAGLRAREPT	AWALKAELAGVAGLRAREPTALLVLPSQML	K	A	E	L	R	A	3	1	0	0	0	0	1	2	0	0	2	0	0	0	0	0	0	0	0	1	0	0	10	0	955.545	A6QM10	A6QM10	161	170	yes	yes	2	0.0071176	77.923	By MS/MS	By MS/MS	By MS/MS	By MS/MS	By MS/MS	By MS/MS
AELDDTPMR	GFIKLESRALAEIAKAELDDTPMRGRQLRV	LAEIAKAELDDTPMRGRQLRVRFATHAAAL	K	A	E	M	R	G	1	1	0	2	0	0	1	0	0	0	1	0	1	0	1	0	1	0	0	0	0	0	9	0	1046.47	E1BQ37;A0A3Q1LXA1	E1BQ37	350	358	yes	no	2	0.014343	64.265				By MS/MS
AELEALLSSK	QEAREELERQNRALRAELEALLSSKDDVGK	NRALRAELEALLSSKDDVGKSVHELERARR	R	A	E	S	K	D	2	0	0	0	0	0	2	0	0	0	3	1	0	0	0	2	0	0	0	0	0	0	10	0	1059.58	F1MM57	F1MM57	1562	1571	yes	yes	2	0.00010889	119.75	By MS/MS		By MS/MS	By MS/MS
AELELELGR	ILALKASFEKAAAGKAELELELGRIRGNAE	KAAAGKAELELELGRIRGNAEDTLRSKEQA	K	A	E	G	R	I	1	1	0	0	0	0	3	1	0	0	3	0	0	0	0	0	0	0	0	0	0	0	9	0	1028.55	A0A3Q1LXK9;A0A3Q1M2E4;E1BF59;A0A3Q1MQG2;A0A3Q1M6Q7;A0A3Q1NIP5;A0A3Q1LJL6;A0A3Q1LVA4;A0A3Q1LXH1;A0A3Q1MRS3	A0A3Q1LXK9	1913	1921	yes	no	2	0.002236	101.72	By matching	By MS/MS		By MS/MS	By MS/MS	By MS/MS
AELFTQSCADLDK	STTQTKAQRLFDANKAELFTQSCADLDKWL	NKAELFTQSCADLDKWLHGLESQIQSDDYG	K	A	E	D	K	W	2	0	0	2	1	1	1	0	0	0	2	1	0	1	0	1	1	0	0	0	0	0	13	0	1496.68	F1MYC9;A0A3Q1MXU7;A0A3Q1LUF1	F1MYC9	1382	1394	yes	no	2	3.6048e-14	162.36	By MS/MS	By MS/MS	By MS/MS	By MS/MS	By MS/MS	By MS/MS
AELIVQPELK	TIQELLQNCSDCLMRAELIVQPELKYGDGI	DCLMRAELIVQPELKYGDGIQLARSRELDE	R	A	E	L	K	Y	1	0	0	0	0	1	2	0	0	1	2	1	0	0	1	0	0	0	0	1	0	0	10	0	1138.66	E1BKT9;A0A3Q1MR22	E1BKT9	95	104	yes	no	2	0.0010248	98.033	By MS/MS	By matching	By MS/MS	By matching	By matching
AELLVTEAPGKPITVTVEEQR	YICTCRNLHHANTSRAELLVTEAPGKPITV	EAPGKPITVTVEEQRSQSVRPGADVTFICT	R	A	E	Q	R	S	2	1	0	0	0	1	4	1	0	1	2	1	0	0	2	0	3	0	0	3	0	0	21	1	2279.24	F1MER7	F1MER7	1740	1760	yes	yes	3	4.0298e-05	63.69	By MS/MS			By matching	By MS/MS
AELNEFLTR	QISKKRKFVADGIFKAELNEFLTRELAEDG	ADGIFKAELNEFLTRELAEDGYSGVEVRVT	K	A	E	T	R	E	1	1	1	0	0	0	2	0	0	0	2	0	0	1	0	0	1	0	0	0	0	0	9	0	1091.56	Q3T169	Q3T169	19	27	yes	yes	2	0.0010374	114.89	By MS/MS			By MS/MS	By matching
AELNPWPEYINTR	GSKKKNKEGSGDGGRAELNPWPEYINTRLE	GRAELNPWPEYINTRLEMYNKLKAEHDSIL	R	A	E	T	R	L	1	1	2	0	0	0	2	0	0	1	1	0	0	0	2	0	1	1	1	0	0	0	13	0	1601.78	Q3ZBV8	Q3ZBV8	45	57	yes	yes	2	1.5644e-08	140.39	By MS/MS	By MS/MS	By MS/MS	By MS/MS	By MS/MS	By MS/MS
AELPGTHPVAAK	PSVKKEPKELSFGARAELPGTHPVAAKLLR	GARAELPGTHPVAAKLLRLMQKKETNLCLS	R	A	E	A	K	L	3	0	0	0	0	0	1	1	1	0	1	1	0	0	2	0	1	0	0	1	0	0	12	0	1189.65	A0A140T887;P31754	A0A140T887	231	242	yes	no	3	0.044505	41.401			By MS/MS
AELRDDPIISTHLAK	NRSLADFEKALTDYRAELRDDPIISTHLAK	AELRDDPIISTHLAKLYDNLLEQNLIRVIE	R	A	E	A	K	L	2	1	0	2	0	0	1	0	1	2	2	1	0	0	1	1	1	0	0	0	0	0	15	1	1677.9	Q2KI42;A0A3Q1MDI3	Q2KI42	311	325	yes	no	4	0.053991	27.536
AELSEGQVR	KLVIIESDLERAEERAELSEGQVRQLEEQL	ERAEERAELSEGQVRQLEEQLRIMDQTLKA	R	A	E	V	R	Q	1	1	0	0	0	1	2	1	0	0	1	0	0	0	0	1	0	0	0	1	0	0	9	0	987.499	A0A3Q1N0N4	A0A3Q1N0N4	356	364	yes	yes	2	0.001695	107.29
AELSLVFVDKPEK	YDTLGTEAITYIINKAELSLVFVDKPEKAN	NKAELSLVFVDKPEKANLLLEGVENKLIPC	K	A	E	E	K	A	1	0	0	1	0	0	2	0	0	0	2	2	0	1	1	1	0	0	0	2	0	0	13	1	1473.81	Q0VCZ8;A0A3Q1LWT4;A0A3Q1M3G1;A0A3Q1NM08;A0A3Q1LVU8;A0A3S5ZPL3	Q0VCZ8	194	206	yes	no	2;3	6.9393e-08	142.07	By MS/MS	By MS/MS	By MS/MS	By MS/MS	By MS/MS	By matching
AELTENEKPAAVVAPITTGYTVK	ETEMKNKMQQKSQRKAELTENEKPAAVVAP	PAAVVAPITTGYTVKISNYGWDQSDKFVKI	K	A	E	V	K	I	4	0	1	0	0	0	3	1	0	1	1	2	0	0	2	0	4	0	1	3	0	0	23	1	2401.27	Q3T168	Q3T168	54	76	yes	yes	3	1.8186e-07	68.762	By MS/MS	By MS/MS	By MS/MS	By MS/MS	By MS/MS	By MS/MS
AELVTGDSPSQSPPIK	GFPVKCCIVVKHLGRAELVTGDSPSQSPPI	ELVTGDSPSQSPPIKRPCPDVQISWNEGVD	R	A	E	I	K	R	1	0	0	1	0	1	1	1	0	1	1	1	0	0	3	3	1	0	0	1	0	0	16	0	1624.83	A7YWF1;A0A3Q1MB37	A7YWF1	256	271	yes	no	2	4.3118e-06	95.401	By MS/MS	By MS/MS	By MS/MS	By MS/MS	By MS/MS	By MS/MS
AELYVKPGNTER	______________________________	______________________________	M	A	E	E	R	G	1	1	1	0	0	0	2	1	0	0	1	1	0	0	1	0	1	0	1	1	0	0	12	1	1375.71	Q2HJF6	Q2HJF6	2	13	yes	yes	2	0.0032927	61.353		By MS/MS		By MS/MS	By MS/MS
AEMDAAVSSCK	PATNEVIGRVPESTKAEMDAAVSSCKRTFP	ESTKAEMDAAVSSCKRTFPAWADTSILSRQ	K	A	E	C	K	R	3	0	0	1	1	0	1	0	0	0	0	1	1	0	0	2	0	0	0	1	0	0	11	0	1167.49	A0A3Q1LN22;Q07536;F1N7K8	A0A3Q1LN22	79	89	yes	no	2	1.7964e-29	192.26	By MS/MS	By MS/MS	By MS/MS	By MS/MS	By MS/MS	By MS/MS	By MS/MS
AEMDAAVSSCKR	PATNEVIGRVPESTKAEMDAAVSSCKRTFP	STKAEMDAAVSSCKRTFPAWADTSILSRQQ	K	A	E	K	R	T	3	1	0	1	1	0	1	0	0	0	0	1	1	0	0	2	0	0	0	1	0	0	12	1	1323.59	A0A3Q1LN22;Q07536;F1N7K8	A0A3Q1LN22	79	90	yes	no	2;3	0.0058967	51.875		By MS/MS
AEMDEVER	PEDMNERVLEAMTERAEMDEVERFQPLLDG	LEAMTERAEMDEVERFQPLLDGLKSGTSIA	R	A	E	E	R	F	1	1	0	1	0	0	3	0	0	0	0	0	1	0	0	0	0	0	0	1	0	0	8	0	977.412	F1N0W1;A0A3Q1LUD9	F1N0W1	278	285	yes	no	2	0.022674	74.127		By matching
AEMDQILHGLDK	KAYSRGLEKAGLLTKAEMDQILHGLDKVAE	LTKAEMDQILHGLDKVAEEWAQGTFKLNPN	K	A	E	D	K	V	1	0	0	2	0	1	1	1	1	1	2	1	1	0	0	0	0	0	0	0	0	0	12	0	1368.67	A0A3Q1MI98;Q3SZJ0	A0A3Q1MI98	88	99	yes	no	2;3	1.2994e-13	159.99	By MS/MS	By MS/MS	By MS/MS	By matching	By MS/MS	By MS/MS
AEMEDLVSSK	LEAKEELERTNKMLKAEMEDLVSSKDDVGK	NKMLKAEMEDLVSSKDDVGKNVHELEKSKR	K	A	E	S	K	D	1	0	0	1	0	0	2	0	0	0	1	1	1	0	0	2	0	0	0	1	0	0	10	0	1107.51	A6QLN6;A0A3Q1LWN6;A0A3Q1MG42;F1MYM9	A6QLN6	1511	1520	yes	no	2	0.026263	60.518	By MS/MS	By matching			By matching
AEMTVFVR	DPPRPAESDVFIEDRAEMTVFVRSFDGFSS	DVFIEDRAEMTVFVRSFDGFSSAQKNQEQL	R	A	E	V	R	S	1	1	0	0	0	0	1	0	0	0	0	0	1	1	0	0	1	0	0	2	0	0	8	0	951.485	E1BFP1	E1BFP1	133	140	yes	yes	2	0.020267	67.981		By matching			By MS/MS
AEMWLIR	EVLGRPTTLSETMGKAEMWLIRTYWDFSFP	TLSETMGKAEMWLIRTYWDFSFPRPRLPNV	K	A	E	I	R	T	1	1	0	0	0	0	1	0	0	1	1	0	1	0	0	0	0	1	0	0	0	0	7	0	917.479	F1MFF6;A0A3Q1LWZ2;A0A3Q1MBF3;A6QPD5;E1BJU8	A0A3Q1MBF3	253	259	no	no	2	0.00075658	160.69	By matching	By MS/MS	By MS/MS	By MS/MS	By MS/MS	By matching
AENACVPPFTVEVK	SFNEWDPLEEVIVGRAENACVPPFTVEVKA	RAENACVPPFTVEVKANTYDKHWPFYQKYG	R	A	E	V	K	A	2	0	1	0	1	0	2	0	0	0	0	1	0	1	2	0	1	0	0	3	0	0	14	0	1559.77	Q2HJ74	Q2HJ74	83	96	yes	yes	2;3	6.9495e-32	168.76	By MS/MS	By MS/MS	By MS/MS	By MS/MS	By MS/MS	By MS/MS
AENEALAMR	RLKDELAVNKQKLEKAENEALAMRKQSKGL	KQKLEKAENEALAMRKQSKGLTKEYDRLLE	K	A	E	M	R	K	3	1	1	0	0	0	2	0	0	0	1	0	1	0	0	0	0	0	0	0	0	0	9	0	1003.48	Q5E9F1	Q5E9F1	204	212	yes	yes	2	3.1274e-24	204.62	By matching	By matching	By MS/MS	By matching	By MS/MS	By MS/MS	By MS/MS
AENFFILR	EKILCHKFMRFMMMRAENFFILRRKPVEGY	MRFMMMRAENFFILRRKPVEGYDISFLITN	R	A	E	L	R	R	1	1	1	0	0	0	1	0	0	1	1	0	0	2	0	0	0	0	0	0	0	0	8	0	1008.54	Q148J6;A0A452DIB6	Q148J6	98	105	yes	no	2	0.012956	98.299	By matching	By matching		By MS/MS
AENLGEVLR	YYSLPFCQPSKITYKAENLGEVLRGDRIVN	SKITYKAENLGEVLRGDRIVNTPFQVLMNS	K	A	E	L	R	G	1	1	1	0	0	0	2	1	0	0	2	0	0	0	0	0	0	0	0	1	0	0	9	0	999.535	A5D7E2;A0A3Q1M445	A5D7E2	73	81	yes	no	2	0.0016563	107.69	By MS/MS		By MS/MS	By MS/MS	By MS/MS	By MS/MS
AENPDSQATTSGTGTANGEK	NLLKTAKTKVKLTIRAENPDSQATTSGTGT	SQATTSGTGTANGEKKSSPQSPVAPPSSSP	R	A	E	E	K	K	3	0	2	1	0	1	2	3	0	0	0	1	0	0	1	2	4	0	0	0	0	0	20	0	1934.85	A0A3Q1MJA2;A0A3Q1LKW6;A0A3Q1MTH5;F1MMT3;A0A3Q1M370;A0A3Q1MJR5	A0A3Q1MJA2	255	274	yes	no	2	9.7544e-07	76.262							By MS/MS
AENPGLENHR	______________________________	______________________________	M	A	E	H	R	I	1	1	2	0	0	0	2	1	1	0	1	0	0	0	1	0	0	0	0	0	0	0	10	0	1135.54	A0A3Q1MUS6	A0A3Q1MUS6	2	11	yes	yes	2	0.00075536	91.584	By MS/MS	By MS/MS				By MS/MS	By MS/MS
AENSESGGPPSSQDNAAAAEGAGAPAATASTEPK	______________________________	EGAGAPAATASTEPKIMKVTVKTPKEKEEF	M	A	E	P	K	I	10	0	2	1	0	1	4	4	0	0	0	1	0	0	4	5	2	0	0	0	0	0	34	0	3097.37	F1N1A3	F1N1A3	2	35	yes	yes	3	5.3819e-10	56.164			By MS/MS	By MS/MS	By MS/MS
AENSSLNLIGK	EIGLVVGNSQVAFEKAENSSLNLIGKAKTK	AFEKAENSSLNLIGKAKTKENRQSIINPDW	K	A	E	G	K	A	1	0	2	0	0	0	1	1	0	1	2	1	0	0	0	2	0	0	0	0	0	0	11	0	1144.61	F1MZU2;A0A3Q1MR04;A0A3Q1LSE5	F1MZU2	188	198	yes	no	2	0.0015	84.213	By matching	By MS/MS		By matching	By MS/MS	By MS/MS
AENYLGNR	AAQPTYSGVQNGQYKAENYLGNRNHFVLER	VQNGQYKAENYLGNRNHFVLERPSETHAHY	K	A	E	N	R	N	1	1	2	0	0	0	1	1	0	0	1	0	0	0	0	0	0	0	1	0	0	0	8	0	935.446	G3MWG5	G3MWG5	117	124	yes	yes	2	0.030109	58.981
AEPAETSPTWQALK	GNEPKAPDEVPLAARAEPAETSPTWQALKL	RAEPAETSPTWQALKLLFCASGLQVSYLTW	R	A	E	L	K	L	3	0	0	0	0	1	2	0	0	0	1	1	0	0	2	1	2	1	0	0	0	0	14	0	1527.76	Q3ZBB0	Q3ZBB0	99	112	yes	yes	2	0.056702	39.266
AEPARPVGLEQLR	WYMDEAADDPRLPHRAEPARPVGLEQLRRL	HRAEPARPVGLEQLRRLGVLYWKLDADKYE	R	A	E	L	R	R	2	2	0	0	0	1	2	1	0	0	2	0	0	0	2	0	0	0	0	1	0	0	13	1	1434.79	Q3ZBL1;A0A3Q1N2K5;A0A452DI27	Q3ZBL1	20	32	yes	no	3	9.8004e-05	84.734	By MS/MS	By MS/MS	By MS/MS	By MS/MS	By MS/MS	By MS/MS
AEPDHMVLGK	VTLSTDKNKYGVRLRAEPDHMVLGKRLKGA	GVRLRAEPDHMVLGKRLKGAFKMVMTSIKQ	R	A	E	G	K	R	1	0	0	1	0	0	1	1	1	0	1	1	1	0	1	0	0	0	0	1	0	0	10	0	1095.54	A7MBC5	A7MBC5	894	903	yes	yes	3	0.048197	35.178
AEPEEQEAYLR	TEELRQKTQEDGSERAEPEEQEAYLRED__	GSERAEPEEQEAYLRED_____________	R	A	E	L	R	E	2	1	0	0	0	1	4	0	0	0	1	0	0	0	1	0	0	0	1	0	0	0	11	0	1333.62	Q2NL36	Q2NL36	226	236	yes	yes	2	0.017387	52.278
AEPEPTEGAEGKPEPPK	EGEKDAEAAKEDAPKAEPEPTEGAEGKPEP	PEPTEGAEGKPEPPKDAEQEPAAASGPSTG	K	A	E	P	K	D	2	0	0	0	0	0	5	2	0	0	0	2	0	0	5	0	1	0	0	0	0	0	17	1	1761.84	P80724	P80724	88	104	yes	yes	3	0.010194	40.085			By MS/MS
AEPEPTEGAEGKPEPPKDAEQEPAAASGPSTGGDAPK	EGEKDAEAAKEDAPKAEPEPTEGAEGKPEP	PAAASGPSTGGDAPKASEAEAAEPAAPTKD	K	A	E	P	K	A	7	0	0	2	0	1	7	5	0	0	0	3	0	0	8	2	2	0	0	0	0	0	37	2	3598.65	P80724	P80724	88	124	yes	yes	4	0.00012849	46.034	By MS/MS		By MS/MS		By MS/MS	By MS/MS
AEPGPEQAAAEPSPGAEVAR	QDAENVAAPEAAEQRAEPGPEQAAAEPSPG	EQAAAEPSPGAEVARPGVQEAAGGEDAEAG	R	A	E	A	R	P	6	1	0	0	0	1	4	2	0	0	0	0	0	0	4	1	0	0	0	1	0	0	20	0	1932.92	A7MB16	A7MB16	17	36	yes	yes	2	1.3672e-10	91.032	By MS/MS	By MS/MS	By MS/MS	By MS/MS	By MS/MS	By MS/MS	By MS/MS
AEPLNSVAH	IDEETDSALDLGNIRAEPLNSVAH______	DLGNIRAEPLNSVAH_______________	R	A	E	A	H	-	2	0	1	0	0	0	1	0	1	0	1	0	0	0	1	1	0	0	0	1	0	0	9	0	936.466	Q3ZCE0	Q3ZCE0	88	96	yes	yes	2	0.010492	77.741	By matching	By matching		By matching
AEPQPASGGLTDEAALSCCSDPDPSTK	______________________________	EAALSCCSDPDPSTKDFLLQQTMLRIKDPK	M	A	E	T	K	D	4	0	0	3	2	1	2	2	0	0	2	1	0	0	4	4	2	0	0	0	0	0	27	0	2760.19	A4FUZ1	A4FUZ1	2	28	yes	yes	3	9.2353e-05	43.306	By MS/MS		By matching			By matching
AEPSAATQSPSVSSSSSGAESSAPGGGSGSPGACPALGTK	______________________________	GGSGSPGACPALGTKSCGSSCADSFVSSSS	M	A	E	T	K	S	7	0	0	0	1	1	2	7	0	0	1	1	0	0	5	12	2	0	0	1	0	0	40	0	3532.59	Q08D83	Q08D83	2	41	yes	yes	3	2.8867e-18	80.098	By matching	By matching		By MS/MS		By MS/MS
AEQDPAELK	MKSHVEDGDVAEAPRAEQDPAELKTQLERT	VAEAPRAEQDPAELKTQLERTEALLGDEQT	R	A	E	L	K	T	2	0	0	1	0	1	2	0	0	0	1	1	0	0	1	0	0	0	0	0	0	0	9	0	999.487	A0A3Q1LHT7	A0A3Q1LHT7	1425	1433	yes	yes	2	1.8352e-05	139.38			By MS/MS				By MS/MS
AEQELEALR	______________________________	______________________________	M	A	E	L	R	K	2	1	0	0	0	1	3	0	0	0	2	0	0	0	0	0	0	0	0	0	0	0	9	0	1057.54	Q2HJH9	Q2HJH9	2	10	yes	yes	2	0.032569	48.794	By matching	By matching		By MS/MS	By matching
AEQELEALRK	______________________________	______________________________	M	A	E	R	K	Q	2	1	0	0	0	1	3	0	0	0	2	1	0	0	0	0	0	0	0	0	0	0	10	1	1185.64	Q2HJH9	Q2HJH9	2	11	yes	yes	2	0.00076824	95.523	By matching	By MS/MS	By matching	By MS/MS	By MS/MS	By MS/MS
AEQEPTAEQLAQIAAENEEDEHSVNYKPPAQK	______________________________	EEDEHSVNYKPPAQKSIQEIQELDKDDESL	M	A	E	Q	K	S	6	0	2	1	0	4	7	0	1	1	1	2	0	0	3	1	1	0	1	1	0	0	32	1	3563.67	P19803;G3MW01	P19803	2	33	yes	no	3;4	1.3908e-75	152.16	By MS/MS	By MS/MS	By MS/MS	By MS/MS	By MS/MS	By MS/MS
AEQFYCGDTEGK	SHLEAADPVVMGKTKAEQFYCGDTEGKKVM	KTKAEQFYCGDTEGKKVMSILLHGDAAFAG	K	A	E	G	K	K	1	0	0	1	1	1	2	2	0	0	0	1	0	1	0	0	1	0	1	0	0	0	12	0	1403.57	Q148N0;A0A3Q1MVL5;A0A3Q1NKS6	Q148N0	390	401	yes	no	2	8.15e-05	116.77		By matching	By MS/MS	By MS/MS	By MS/MS	By MS/MS	By MS/MS
AEQFYCGDTEGKK	SHLEAADPVVMGKTKAEQFYCGDTEGKKVM	TKAEQFYCGDTEGKKVMSILLHGDAAFAGQ	K	A	E	K	K	V	1	0	0	1	1	1	2	2	0	0	0	2	0	1	0	0	1	0	1	0	0	0	13	1	1531.66	Q148N0;A0A3Q1MVL5;A0A3Q1NKS6	Q148N0	390	402	yes	no	3	0.0015125	60.401						By MS/MS
AEQINQAAGEASAVLAK	EGKKQAQILASEAEKAEQINQAAGEASAVL	QINQAAGEASAVLAKAKAKAEAIRILAAAL	K	A	E	A	K	A	6	0	1	0	0	2	2	1	0	1	1	1	0	0	0	1	0	0	0	1	0	0	17	0	1669.86	Q32LL2;A5PJA6	Q32LL2	234	250	yes	no	2	5.1428e-34	184.21	By MS/MS	By MS/MS	By MS/MS	By MS/MS	By MS/MS	By MS/MS
AEQMASVQNAQR	IGNELEKGLIPNKSRAEQMASVQNAQRDTT	KSRAEQMASVQNAQRDTTGDRADFWRMRGQ	R	A	E	Q	R	D	3	1	1	0	0	3	1	0	0	0	0	0	1	0	0	1	0	0	0	1	0	0	12	0	1331.63	A0A3Q1MJ12;A0A3Q1NJS7;A0A3Q1LY05;F1MBN2;A0A3Q1MEH9;A0A3Q1MPV5;A0A3Q1LLN4	A0A3Q1MJ12	682	693	yes	no	2	0.010842	60.398							By MS/MS
AEQSLHDLQER	EHMKKMMKDLEGLHRAEQSLHDLQERLHKA	GLHRAEQSLHDLQERLHKAQEEHRTVEVEK	R	A	E	E	R	L	1	1	0	1	0	2	2	0	1	0	2	0	0	0	0	1	0	0	0	0	0	0	11	0	1324.64	G3X721;Q58CP9;A0A3Q1M3V5	G3X721	252	262	no	no	2;3	1.3267e-06	128.01	By matching	By MS/MS		By MS/MS		By MS/MS	By MS/MS
AERPDGLILGMGGQTALNCGVELFR	YFLPITPQFVTEVIKAERPDGLILGMGGQT	MGGQTALNCGVELFRRGVLKEYGVKVLGTS	K	A	E	F	R	R	2	2	1	1	1	1	2	5	0	1	4	0	1	1	1	0	1	0	0	1	0	0	25	1	2673.34	F1ML89	F1ML89	498	522	yes	yes	3;4	1.4484e-56	182.41	By MS/MS	By MS/MS	By MS/MS	By MS/MS	By MS/MS	By MS/MS
AESAAPPAGGGLGGR	PSPRRKGAAGRKGPRAESAAPPAGGGLGGR	AESAAPPAGGGLGGRLAAGLRGALGLRRSG	R	A	E	G	R	L	4	1	0	0	0	0	1	5	0	0	1	0	0	0	2	1	0	0	0	0	0	0	15	0	1266.63	F1N3H6	F1N3H6	60	74	yes	yes	2	8.3978e-12	117.7
AESFFQTK	SETHLLYVAEKKRPKAESFFQTKALDISGS	AEKKRPKAESFFQTKALDISGSDDEMARPK	K	A	E	T	K	A	1	0	0	0	0	1	1	0	0	0	0	1	0	2	0	1	1	0	0	0	0	0	8	0	956.46	P80227;A0A3Q1M9W1	P80227	171	178	yes	no	2	0.01049	84.498	By MS/MS	By matching		By MS/MS	By MS/MS
AESGPDLR	GGSHPRINTLGRMTRAESGPDLRYEMTCGG	TLGRMTRAESGPDLRYEMTCGGVGGGGGGG	R	A	E	L	R	Y	1	1	0	1	0	0	1	1	0	0	1	0	0	0	1	1	0	0	0	0	0	0	8	0	843.409	E1BKT9;A0A3Q1MR22	E1BKT9	20	27	yes	no	2	0.01235	71.501							By MS/MS
AESIIIR	______________________________	______________________________	M	A	E	I	R	V	1	1	0	0	0	0	1	0	0	3	0	0	0	0	0	1	0	0	0	0	0	0	7	0	800.476	F1N7U2	F1N7U2	2	8	yes	yes	2	0.011964	83.614
AESLQQEAEVLR	AIEMATLDKEMAEERAESLQQEAEVLRERV	EERAESLQQEAEVLRERVEELTTDLEILKA	R	A	E	L	R	E	2	1	0	0	0	2	3	0	0	0	2	0	0	0	0	1	0	0	0	1	0	0	12	0	1371.7	A0A3Q1LQT4;F1MIC9;A0A3Q1LJA4;A0A3Q1M3Y3	A0A3Q1LQT4	217	228	yes	no	2	0.01121	52.725
AESLVFVQTDKPIYKPGQTVQFR	PTQNFIKKKPIYITKAESLVFVQTDKPIYK	TDKPIYKPGQTVQFRIFSVDVNFHPLNETV	K	A	E	F	R	I	1	1	0	1	0	3	1	1	0	1	1	2	0	2	2	1	2	0	1	3	0	0	23	2	2650.41	A0A3Q1MNN6;A0A3Q1MCP0;A0A3Q1M8I5;A0A3Q1NGH3;A0A3Q1M4S0;A0A3Q1M2P2;F1MI18;CON__ENSEMBL:ENSBTAP00000037665	A0A3Q1MNN6	120	142	no	no	3;4	5.8367e-09	78.987	By MS/MS	By MS/MS	By MS/MS	By MS/MS	By MS/MS
AESMLQQADK	DINMSGFNETDDLKRAESMLQQADKLGCRQ	DDLKRAESMLQQADKLGCRQFVTPADVVSG	R	A	E	D	K	L	2	0	0	1	0	2	1	0	0	0	1	1	1	0	0	1	0	0	0	0	0	0	10	0	1119.52	A7E3Q8;F1MSB7	A7E3Q8	337	346	yes	no	2	1.0759e-08	148.52	By matching	By MS/MS	By MS/MS	By MS/MS	By matching	By MS/MS	By MS/MS
AESPEEVACR	AIAMSLGQDIPMDQRAESPEEVACRKEEEE	PMDQRAESPEEVACRKEEEERKAREKQEEE	R	A	E	C	R	K	2	1	0	0	1	0	3	0	0	0	0	0	0	0	1	1	0	0	0	1	0	0	10	0	1146.5	A0A3Q1LSM9;E1BNY9	A0A3Q1LSM9	1377	1386	yes	no	2	0.00081057	88.948	By MS/MS	By MS/MS				By MS/MS
AESSFSEEEEEK	FPRLLTRILQKLHLKAESSFSEEEEEKLQV	HLKAESSFSEEEEEKLQVAFSLEKQDLHLV	K	A	E	E	K	L	1	0	0	0	0	0	6	0	0	0	0	1	0	1	0	3	0	0	0	0	0	0	12	0	1399.56	A4FUB5	A4FUB5	45	56	yes	yes	2	0.0026779	72.006	By MS/MS	By MS/MS		By MS/MS		By matching
AESTPEIAEQR	VYLQNWSHVLSYVSKAESTPEIAEQRGERD	YVSKAESTPEIAEQRGERDTQTQAILTKLK	K	A	E	Q	R	G	2	1	0	0	0	1	3	0	0	1	0	0	0	0	1	1	1	0	0	0	0	0	11	0	1229.59	A0A3Q1ME43;A0A3Q1MLK2	A0A3Q1ME43	221	231	yes	no	2	2.6078e-05	118.71	By matching	By matching		By matching	By MS/MS	By matching
AESVGLYLCLHPR	DSKFSTIASSYEECRAESVGLYLCLHPRVL	CRAESVGLYLCLHPRVLEIFGFEGADAEDV	R	A	E	P	R	V	1	1	0	0	1	0	1	1	1	0	3	0	0	0	1	1	0	0	1	1	0	0	13	0	1513.77	F2Z4F5	F2Z4F5	530	542	yes	yes	3	0.00033856	72.34	By matching	By matching	By MS/MS	By MS/MS	By MS/MS	By matching
AETECQNTEYQQLLDIK	QAQISALEEQLQQIRAETECQNTEYQQLLD	TECQNTEYQQLLDIKIRLENEIQTYRSLLE	R	A	E	I	K	I	1	0	1	1	1	3	3	0	0	1	2	1	0	0	0	0	2	0	1	0	0	0	17	0	2081.96	CON__P13645	CON__P13645	423	439	yes	yes	2;3	8.6205e-34	180.09	By MS/MS	By MS/MS	By MS/MS	By MS/MS	By MS/MS	By MS/MS
AETEEGPDVLR	QEAAAILMARLAIYRAETEEGPDVLRWLDR	AIYRAETEEGPDVLRWLDRQLIRLCQKFGE	R	A	E	L	R	W	1	1	0	1	0	0	3	1	0	0	1	0	0	0	1	0	1	0	0	1	0	0	11	0	1214.58	F1MVW5;A2VDL8;Q3SZN2;A0A452DIU9	F1MVW5	534	544	no	no	2	7.0175e-07	132.01	By MS/MS	By MS/MS	By MS/MS	By MS/MS	By MS/MS	By MS/MS	By MS/MS
AETSEGSGSAPAVPEASASPK	QPAAHHSAEPAEAGKAETSEGSGSAPAVPE	SGSAPAVPEASASPKQRRSIIRDRGPMYDD	K	A	E	P	K	Q	5	0	0	0	0	0	3	2	0	0	0	1	0	0	3	5	1	0	0	1	0	0	21	0	1928.9	G3MYE7;A0A3Q1M211	G3MYE7	74	94	yes	no	2	0.0030256	47.201		By MS/MS
AETVADTR	______________________________	______________________________	M	A	E	T	R	R	2	1	0	1	0	0	1	0	0	0	0	0	0	0	0	0	2	0	0	1	0	0	8	0	861.419	Q1RMH8	Q1RMH8	2	9	yes	yes	2	0.030206	53.968		By MS/MS
AEVDLQGIK	AGTDEETLIDIIVTRAEVDLQGIKARFQEK	DIIVTRAEVDLQGIKARFQEKYQKSLSDMV	R	A	E	I	K	A	1	0	0	1	0	1	1	1	0	1	1	1	0	0	0	0	0	0	0	1	0	0	9	0	971.529	F1N2Q7	F1N2Q7	285	293	yes	yes	2	0.013921	84.498			By MS/MS		By MS/MS
AEVDLVVQDLK	ARNAIRLSVGRSSTRAEVDLVVQDLKQAVA	SSTRAEVDLVVQDLKQAVARLEGQA_____	R	A	E	L	K	Q	1	0	0	2	0	1	1	0	0	0	2	1	0	0	0	0	0	0	0	3	0	0	11	0	1227.67	A2VDS1	A2VDS1	417	427	yes	yes	2	1.6135e-06	113.93	By MS/MS	By matching		By matching	By matching
AEVEETLKR	______________________________	______________________________	M	A	E	K	R	L	1	1	0	0	0	0	3	0	0	0	1	1	0	0	0	0	1	0	0	1	0	0	9	1	1073.57	Q3T140;Q32P85;A0A3Q1LPL0	Q3T140	2	10	yes	no	2	0.0029782	88.948					By MS/MS
AEVELSVK	VSRLERHGVELKVAKAEVELSVKRLRAWGA	VELKVAKAEVELSVKRLRAWGARVQAQGCA	K	A	E	V	K	R	1	0	0	0	0	0	2	0	0	0	1	1	0	0	0	1	0	0	0	2	0	0	8	0	873.481	A6QR56;F1N441;A0A3Q1M2H4	A6QR56	620	627	no	no	2	0.021203	75.213						By matching	By MS/MS
AEVEQEVEQLK	ERAFEDIIGDPKVPKAEVEQEVEQLKTQVA	KVPKAEVEQEVEQLKTQVARLQAEKADLLG	K	A	E	L	K	T	1	0	0	0	0	2	4	0	0	0	1	1	0	0	0	0	0	0	0	2	0	0	11	0	1300.65	Q3ZC32	Q3ZC32	134	144	yes	yes	2	0.00087167	91.584			By MS/MS	By MS/MS		By matching
AEVESFATLFPLPGLPGF	LAGAEEHQRAVAALRAEVESFATLFPLPGL	ESFATLFPLPGLPGF_______________	R	A	E	G	F	-	2	0	0	0	0	0	2	2	0	0	3	0	0	3	3	1	1	0	0	1	0	0	18	0	1890.98	A0A140T896;Q5E9P9;A0A3Q1LKF4	A0A140T896	467	484	yes	no	2	2.3805e-34	182.16	By MS/MS	By MS/MS	By matching	By matching	By MS/MS
AEVLDGAHLMR	______________________________	VIQKAEVLDGAHLMRIIWQDGTDSIYPAVW	K	A	E	M	R	I	2	1	0	1	0	0	1	1	1	0	2	0	1	0	0	0	0	0	0	1	0	0	11	0	1210.61	F1N4U6;A0A3Q1MSS7	F1N4U6	8	18	yes	no	3	0.0013996	78.653			By MS/MS
AEVLQAFK	LSGALQLLFKHFSQRAEVLQAFKQVQLLVS	FKHFSQRAEVLQAFKQVQLLVSNQDVDNYK	R	A	E	F	K	Q	2	0	0	0	0	1	1	0	0	0	1	1	0	1	0	0	0	0	0	1	0	0	8	0	904.502	F1N137;A0A3Q1N7P8;Q8WN96	F1N137	1088	1095	yes	no	2	0.030298	58.917				By MS/MS
AEVLSEEPILK	HFMKAFQKIVVLFYKAEVLSEEPILKWYKD	LFYKAEVLSEEPILKWYKDAHVAKGKSVFL	K	A	E	L	K	W	1	0	0	0	0	0	3	0	0	1	2	1	0	0	1	1	0	0	0	1	0	0	11	0	1226.68	F1MZK4	F1MZK4	369	379	yes	yes	2	0.0045812	75.294
AEVSELK	KLVILEGELERAEERAEVSELKCGDLEEEL	ELERAEERAEVSELKCGDLEEELKNVTNNL	R	A	E	L	K	C	1	0	0	0	0	0	2	0	0	0	1	1	0	0	0	1	0	0	0	1	0	0	7	0	774.412	F6QQ60;A0A3Q1MLV0	F6QQ60	147	153	yes	no	2	0.023941	105.39
AEVVDEIAAK	QIGTQNSLELLEDPKAEVVDEIAAKLGLRK	LEDPKAEVVDEIAAKLGLRKVGWIFTDLVS	K	A	E	A	K	L	3	0	0	1	0	0	2	0	0	1	0	1	0	0	0	0	0	0	0	2	0	0	10	0	1043.55	F1N7U2	F1N7U2	293	302	yes	yes	2	0.045523	59.931						By MS/MS
AEVVPMYGVQK	FSMFLLYDTQKVIKRAEVVPMYGVQKYDPI	VIKRAEVVPMYGVQKYDPINSMLGIYMDTL	R	A	E	Q	K	Y	1	0	0	0	0	1	1	1	0	0	0	1	1	0	1	0	0	0	1	3	0	0	11	0	1219.63	Q3SZK3	Q3SZK3	302	312	yes	yes	2	0.0033629	78.334	By MS/MS	By MS/MS		By matching	By matching	By MS/MS
AEVWETFQR	DRTHKVRLAIGSGLRAEVWETFQRRFGPIR	IGSGLRAEVWETFQRRFGPIRIWEMYGSTE	R	A	E	Q	R	R	1	1	0	0	0	1	2	0	0	0	0	0	0	1	0	0	1	1	0	1	0	0	9	0	1164.56	A6QM10	A6QM10	413	421	yes	yes	2	3.4206e-43	238.83	By MS/MS		By MS/MS	By MS/MS	By MS/MS	By matching
AEYDLTTR	______________________________	______________________________	M	A	E	T	R	I	1	1	0	1	0	0	1	0	0	0	1	0	0	0	0	0	2	0	1	0	0	0	8	0	967.461	Q3T102;A0A3Q1N0V7	Q3T102	2	9	yes	no	2	0.049562	43.083		By MS/MS
AEYLGSCLLHK	NQPYRWLSYKQVSDRAEYLGSCLLHKGYKP	VSDRAEYLGSCLLHKGYKPSQESFVGIFAQ	R	A	E	H	K	G	1	0	0	0	1	0	1	1	1	0	3	1	0	0	0	1	0	0	1	0	0	0	11	0	1289.64	Q1LZF6	Q1LZF6	115	125	yes	yes	2;3	7.6371e-20	168.8	By MS/MS	By MS/MS	By MS/MS	By MS/MS	By MS/MS	By MS/MS
AFAAQEDLEK	AKKKKEEEATEWQHKAFAAQEDLEKTKEEL	EWQHKAFAAQEDLEKTKEELKTVMSAPPPP	K	A	F	E	K	T	3	0	0	1	0	1	2	0	0	0	1	1	0	1	0	0	0	0	0	0	0	0	10	0	1120.54	Q32LP2;A0A3Q1MS33	Q32LP2	449	458	yes	no	2	0.00019769	116.37			By MS/MS			By matching	By MS/MS
AFAISGPFNVQFLVK	GAIEKVKDATRKIAKAFAISGPFNVQFLVK	AFAISGPFNVQFLVKGNDVLVIECNLRASR	K	A	F	V	K	G	2	0	1	0	0	1	0	1	0	1	1	1	0	3	1	1	0	0	0	2	0	0	15	0	1636.9	F1ML89	F1ML89	1233	1247	yes	yes	2	4.8044e-30	181.53	By MS/MS	By MS/MS	By MS/MS	By MS/MS	By MS/MS	By matching
AFALEVIK	KPENQFAFNGEFKNKAFALEVIKSAHECWR	NGEFKNKAFALEVIKSAHECWRALLMDKCD	K	A	F	I	K	S	2	0	0	0	0	0	1	0	0	1	1	1	0	1	0	0	0	0	0	1	0	0	8	0	889.527	A0A3Q1LXA8;A0A3Q1LQV8;Q2KIV7	A0A3Q1LXA8	270	277	yes	no	2	0.011113	82.671	By MS/MS	By MS/MS	By MS/MS	By MS/MS	By MS/MS	By matching
AFAMTNQILVEK	GLCPNRETLMDLSTKAFAMTNQILVEKSVT	STKAFAMTNQILVEKSVTGWKEIEYEVVRD	K	A	F	E	K	S	2	0	1	0	0	1	1	0	0	1	1	1	1	1	0	0	1	0	0	1	0	0	12	0	1363.72	F1ML89	F1ML89	613	624	yes	yes	2;3	1.4421e-25	185.29	By MS/MS	By MS/MS	By MS/MS	By MS/MS	By MS/MS	By MS/MS
AFAQQSLHR	QGQLCEPLPSLAESRAFAQQSLHRLSPAHR	SLAESRAFAQQSLHRLSPAHRRLEQPALYQ	R	A	F	H	R	L	2	1	0	0	0	2	0	0	1	0	1	0	0	1	0	1	0	0	0	0	0	0	9	0	1056.55	A5PK51;F1N3B0;A0A3Q1N5S3	A5PK51	495	503	yes	no	2;3	0.001695	107.29			By MS/MS
AFCAGGDIR	DPKTFLIIIKGAGEKAFCAGGDIRALSEAR	KGAGEKAFCAGGDIRALSEARNTNQKMLQD	K	A	F	I	R	A	2	1	0	1	1	0	0	2	0	1	0	0	0	1	0	0	0	0	0	0	0	0	9	0	965.439	A0A3Q1MDG7;Q2HJ73;F1MPK4;A0A3Q1LUU2;A0A3Q1NAY9;A0A3Q1MBY6;A0A3Q1LRZ2;A0A3Q1LT48	A0A3Q1MDG7	66	74	yes	no	2	0.0050639	88.358	By MS/MS	By matching	By matching	By MS/MS	By matching	By MS/MS
AFDFVPPEAVSEQK	SVHGVGHSFVQSAFKAFDFVPPEAVSEQKD	KAFDFVPPEAVSEQKDPDPEFPTVKYPNPE	K	A	F	Q	K	D	2	0	0	1	0	1	2	0	0	0	0	1	0	2	2	1	0	0	0	2	0	0	14	0	1562.76	F6QEU6	F6QEU6	259	272	yes	yes	2	0.0037051	64.73		By MS/MS	By MS/MS			By MS/MS
AFDLGATGVMTDYPTK	QVYVWVLNEEQEYKRAFDLGATGVMTDYPT	FDLGATGVMTDYPTKLKDFLHNFSD_____	R	A	F	T	K	L	2	0	0	2	0	0	0	2	0	0	1	1	1	1	1	0	3	0	1	1	0	0	16	0	1685.8	A0A3Q1NAF1	A0A3Q1NAF1	289	304	yes	yes	2	0.0038352	51.218
AFDQGADAIYEHINEGK	TFALTIVVGALFFERAFDQGADAIYEHINE	DQGADAIYEHINEGKLWKHIKHKYENKE__	R	A	F	G	K	L	3	0	1	2	0	1	2	2	1	2	0	1	0	1	0	0	0	0	1	0	0	0	17	0	1876.86	P00130	P00130	35	51	yes	yes	3	3.2078e-05	70.235	By MS/MS	By matching	By MS/MS	By matching	By MS/MS
AFDQQMASLVTEHMAGHGTR	LGLDTTVMIRSVPLRAFDQQMASLVTEHMA	MASLVTEHMAGHGTRILRGCAPEKVEKLPG	R	A	F	T	R	I	3	1	0	1	0	2	1	2	2	0	1	0	2	1	0	1	2	0	0	1	0	0	20	0	2186	Q9N2I8	Q9N2I8	242	261	yes	yes	4	0.024202	26.742
AFDSAVAK	HIALALEKQKLEEKRAFDSAVAKALEHHRS	QKLEEKRAFDSAVAKALEHHRSEIQAEQDR	R	A	F	A	K	A	3	0	0	1	0	0	0	0	0	0	0	1	0	1	0	1	0	0	0	1	0	0	8	0	807.413	A0A3Q1MFE4;F1MXX0;A0A3Q1LYI6	A0A3Q1MFE4	433	440	yes	no	2	0.010041	85.813			By matching	By matching
AFDTDIHAVRPHR	IVAALTLEVLKGTTKAFDTDIHAVRPHRGQ	TKAFDTDIHAVRPHRGQVEVAFRFRSLLDS	K	A	F	H	R	G	2	2	0	2	0	0	0	0	2	1	0	0	0	1	1	0	1	0	0	1	0	0	13	1	1533.78	A0A3Q1MAY2;A7YWP4;A0A3Q1M559	A0A3Q1MAY2	338	350	yes	no	4	7.0029e-06	122.51	By MS/MS	By matching		By MS/MS	By MS/MS
AFDVGRPQEGLK	VCPTGAAACLVRGDRAFDVGRPQEGLKLVS	GDRAFDVGRPQEGLKLVSNDRLVLSYVKEG	R	A	F	L	K	L	1	1	0	1	0	1	1	2	0	0	1	1	0	1	1	0	0	0	0	1	0	0	12	1	1315.69	P08169;F1MIE6	P08169	248	259	yes	no	3	0.0044081	56.205
AFEAYLK	AAVAELTAMVDADARAFEAYLKATKLPKNT	AMVDADARAFEAYLKATKLPKNTPEDKDRR	R	A	F	L	K	A	2	0	0	0	0	0	1	0	0	0	1	1	0	1	0	0	0	0	1	0	0	0	7	0	840.438	F1MNA6;A0A3Q1MHT8;A0A3Q1LRV0;A0A3Q1MBB6	F1MNA6	422	428	yes	no	2	0.019832	111.28		By MS/MS		By matching	By matching	By matching
AFEDDDITHVEGSVDPVR	LSHISACDGIFHLTRAFEDDDITHVEGSVD	DDDITHVEGSVDPVRDIEIIHEELQLKDEE	R	A	F	V	R	D	1	1	0	4	0	0	2	1	1	1	0	0	0	1	1	1	1	0	0	3	0	0	18	0	1999.91	Q2HJ33	Q2HJ33	126	143	yes	yes	3	7.5004e-10	96.666	By MS/MS	By MS/MS	By MS/MS	By MS/MS	By MS/MS	By MS/MS
AFEDEMSGR	GKDLTSVMRLLSKHRAFEDEMSGRSGHFEQ	LLSKHRAFEDEMSGRSGHFEQAIKEGEDMI	R	A	F	G	R	S	1	1	0	1	0	0	2	1	0	0	0	0	1	1	0	1	0	0	0	0	0	0	9	0	1040.42	F1MYC9;A0A3Q1MXU7;A0A3Q1LUF1	F1MYC9	682	690	yes	no	2	0.01895	68.224	By matching	By matching		By matching	By MS/MS	By MS/MS	By MS/MS
AFEEEQDLR	NHQGFGAGNFNSLFKAFEEEQDLRGNLTDM	FNSLFKAFEEEQDLRGNLTDMEPNGVVSGM	K	A	F	L	R	G	1	1	0	1	0	1	3	0	0	0	1	0	0	1	0	0	0	0	0	0	0	0	9	0	1135.51	Q5EA20;A0A3Q1N2P4	Q5EA20	370	378	yes	no	2	2.2171e-09	167.33	By MS/MS	By MS/MS	By MS/MS	By MS/MS	By MS/MS	By MS/MS	By MS/MS
AFEEWNK	LMRDVLCMGHAEMAKAFEEWNKTELDSFLI	MGHAEMAKAFEEWNKTELDSFLIEITANIL	K	A	F	N	K	T	1	0	1	0	0	0	2	0	0	0	0	1	0	1	0	0	0	1	0	0	0	0	7	0	922.418	A0A3S5ZPM3	A0A3S5ZPM3	295	301	yes	yes	2	0.052099	67.344
AFENDVDALCNLR	GGARTHTTMSGVAHRAFENDVDALCNLREF	HRAFENDVDALCNLREFFNYLPLSNQDPAP	R	A	F	L	R	E	2	1	2	2	1	0	1	0	0	0	2	0	0	1	0	0	0	0	0	1	0	0	13	0	1535.7	A0A3Q1MEF0;A0A3Q1LPE3;Q2TBR0;A0A452DIR0;A0A3Q1MAQ6	A0A3Q1MEF0	223	235	yes	no	2;3	0.00012479	104.22	By MS/MS	By MS/MS	By MS/MS	By MS/MS	By MS/MS	By MS/MS
AFEPATGR	GGARVEPVDASGTEKAFEPATGRVIATFTC	DASGTEKAFEPATGRVIATFTCSGEKEVNL	K	A	F	G	R	V	2	1	0	0	0	0	1	1	0	0	0	0	0	1	1	0	1	0	0	0	0	0	8	0	847.419	F1N2L9	F1N2L9	57	64	yes	yes	2	0.029483	86.095							By MS/MS
AFFESHPAPSAER	SVEGFAVDKMAGEVKAFFESHPAPSAERTI	VKAFFESHPAPSAERTIQQCCENILLNAAW	K	A	F	E	R	T	3	1	0	0	0	0	2	0	1	0	0	0	0	2	2	2	0	0	0	0	0	0	13	0	1444.67	E1BP91	E1BP91	872	884	yes	yes	2;3	5.6644e-05	87.18	By matching	By matching		By MS/MS	By matching	By MS/MS
AFFSEVER	RDPSKQYGLKMKTSRAFFSEVERRFDAMPF	LKMKTSRAFFSEVERRFDAMPFTLRAFEDE	R	A	F	E	R	R	1	1	0	0	0	0	2	0	0	0	0	0	0	2	0	1	0	0	0	1	0	0	8	0	983.471	Q3ZBH5	Q3ZBH5	264	271	yes	yes	2	0.0090271	75.213
AFFTNGK	KNWLIFSLGKRVGKKAFFTNGKKMPFNEVK	LGKRVGKKAFFTNGKKMPFNEVKTLCAQFQ	K	A	F	G	K	K	1	0	1	0	0	0	0	1	0	0	0	1	0	2	0	0	1	0	0	0	0	0	7	0	783.392	O02659	O02659	139	145	yes	yes	2	0.032277	94.163		By MS/MS		By MS/MS	By MS/MS	By MS/MS	By matching
AFGFMTR	RDAIFKQFHFKDFNRAFGFMTRVALQAEKL	FHFKDFNRAFGFMTRVALQAEKLDHHPEWF	R	A	F	T	R	V	1	1	0	0	0	0	0	1	0	0	0	0	1	2	0	0	1	0	0	0	0	0	7	0	828.395	Q3ZBD3	Q3ZBD3	46	52	yes	yes	2	0.044724	85.359		By matching		By matching	By matching	By MS/MS
AFGGQSLK	GMPFSRTEDGKIYQRAFGGQSLKFGKGGQA	DGKIYQRAFGGQSLKFGKGGQAHRCCCVAD	R	A	F	L	K	F	1	0	0	0	0	1	0	2	0	0	1	1	0	1	0	1	0	0	0	0	0	0	8	0	806.429	G3MY67;A0A3Q1MCH3;G5E6M7;P31039	G3MY67	173	180	yes	no	2	0.0051997	102.3			By MS/MS				By MS/MS
AFGPGLQGGSAGSPAR	FSLEAVPPTKPSKVKAFGPGLQGGSAGSPA	FGPGLQGGSAGSPARFTIDTKGAGTGGLGL	K	A	F	A	R	F	3	1	0	0	0	1	0	5	0	0	1	0	0	1	2	2	0	0	0	0	0	0	16	0	1428.71	F1N169;A0A3Q1M057;A0A3Q1LMA3	F1N169	1072	1087	yes	no	2	3.4687e-22	169.65	By MS/MS	By MS/MS		By matching	By MS/MS	By MS/MS
AFGYYGPLR	VGNLGNNGNKTELERAFGYYGPLRSVWVAR	KTELERAFGYYGPLRSVWVARNPPGFAFVE	R	A	F	L	R	S	1	1	0	0	0	0	0	2	0	0	1	0	0	1	1	0	0	0	2	0	0	0	9	0	1042.52	Q3SZR8	Q3SZR8	29	37	yes	yes	2	0.018198	81.381		By MS/MS		By matching	By matching	By matching
AFHGLAAGTDMPFAEIVK	VIDTANSACVGSAYRAFHGLAAGTDMPFAE	GLAAGTDMPFAEIVKLAPNPRLVATPTPGA	R	A	F	V	K	L	4	0	0	1	0	0	1	2	1	1	1	1	1	2	1	0	1	0	0	1	0	0	18	0	1873.94	A0A3Q1NGI1;A0A3Q1LRL7	A0A3Q1NGI1	450	467	yes	no	3	0.00028998	56.397					By MS/MS	By matching
AFHNEAQVNPER	VNAAQDSTDLVAKLRAFHNEAQVNPERKNL	KLRAFHNEAQVNPERKNLKWIGLDLVNGKP	R	A	F	E	R	K	2	1	2	0	0	1	2	0	1	0	0	0	0	1	1	0	0	0	0	1	0	0	12	0	1410.66	Q32L40;G5E531	Q32L40	469	480	yes	no	2;3	1.7814e-19	167.18		By MS/MS	By MS/MS		By matching	By matching	By MS/MS
AFILNTPNNPLGK	LDPTELASKFTSRTKAFILNTPNNPLGKVF	TKAFILNTPNNPLGKVFSKEELELVASLCQ	K	A	F	G	K	V	1	0	3	0	0	0	0	1	0	1	2	1	0	1	2	0	1	0	0	0	0	0	13	0	1397.77	F6Q816;E1BI62	F6Q816	178	190	yes	no	2	1.4785e-19	166.07	By matching	By matching		By matching	By matching	By matching
AFIVLNPDYK	AVVSSPDPIRGEVVKAFIVLNPDYKSHDQE	GEVVKAFIVLNPDYKSHDQEQLKKEIQEHV	K	A	F	Y	K	S	1	0	1	1	0	0	0	0	0	1	1	1	0	1	1	0	0	0	1	1	0	0	10	0	1178.63	A0A3Q1MG74;F1MES1	A0A3Q1MG74	438	447	yes	no	2	0.00060137	105.57	By MS/MS	By MS/MS	By MS/MS	By MS/MS	By MS/MS	By matching
AFIVLNPEFSSR	AVVSSPDPVRGEVVKAFIVLNPEFSSRDPG	VVKAFIVLNPEFSSRDPGELTKELQQHVKS	K	A	F	S	R	D	1	1	1	0	0	0	1	0	0	1	1	0	0	2	1	2	0	0	0	1	0	0	12	0	1378.72	F1MPP7;Q9BEA2	F1MPP7	513	524	no	no	2	5.0226e-66	202.05	By MS/MS	By matching	By MS/MS	By MS/MS	By MS/MS	By MS/MS
AFIVLSPAYSSHDPEK	AVVSSPDPIRGEVVKAFIVLSPAYSSHDPE	FIVLSPAYSSHDPEKLTQELQEHVKRVTAP	K	A	F	E	K	L	2	0	0	1	0	0	1	0	1	1	1	1	0	1	2	3	0	0	1	1	0	0	16	0	1759.88	E1BHV3;A0A3Q1ML05	E1BHV3	489	504	yes	no	3	0.063452	22.051		By matching			By matching
AFLASPEHMNRPINGNGK	LSAYVARLNSRPKLKAFLASPEHMNRPING	ASPEHMNRPINGNGKQ______________	K	A	F	G	K	Q	2	1	3	0	0	0	1	2	1	1	1	1	1	1	2	1	0	0	0	0	0	0	18	1	1951.97	P28801	P28801	192	209	yes	yes	3;4	1.7337e-11	128.06	By MS/MS	By matching	By MS/MS		By MS/MS	By MS/MS
AFLDALQNQAEAGSK	ELVSNLGTIARSGSKAFLDALQNQAEAGSK	AFLDALQNQAEAGSKIIGQFGVGFYSAFMV	K	A	F	S	K	I	4	0	1	1	0	2	1	1	0	0	2	1	0	1	0	1	0	0	0	0	0	0	15	0	1561.77	Q2TBI4;A0A3Q1MT00	Q2TBI4	181	195	yes	no	2	2.7318e-15	157.68	By MS/MS	By MS/MS	By MS/MS	By MS/MS	By MS/MS	By MS/MS
AFLDCCEYITQLR	QRRAQFILQGDACVKAFLDCCEYITQLRQQ	VKAFLDCCEYITQLRQQHSRDGALELARSD	K	A	F	L	R	Q	1	1	0	1	2	1	1	0	0	1	2	0	0	1	0	0	1	0	1	0	0	0	13	0	1687.77	Q2UVX4;CON__Q2UVX4;A0A3Q1M2B2;A0A3Q1MGT0;A0A3Q1MHV6	Q2UVX4	721	733	yes	no	2;3	4.8907e-28	185.33			By matching		By MS/MS	By MS/MS
AFLEENKLDYIIR	SKRGVSCQFGPDVTKAFLEENKLDYIIRSH	TKAFLEENKLDYIIRSHEVKAEGYEVAHGG	K	A	F	I	R	S	1	1	1	1	0	0	2	0	0	2	2	1	0	1	0	0	0	0	1	0	0	0	13	1	1622.87	F1N719	F1N719	413	425	yes	yes	3	0.0046505	54.7	By matching	By matching	By MS/MS		By MS/MS	By matching
AFLIEEQK	GGSMCAKCVRDRIKRAFLIEEQKIVVKVLK	VRDRIKRAFLIEEQKIVVKVLKAQAQSQKA	R	A	F	Q	K	I	1	0	0	0	0	1	2	0	0	1	1	1	0	1	0	0	0	0	0	0	0	0	8	0	976.523	F1ML72	F1ML72	94	101	yes	yes	2	0.00018483	145.04	By MS/MS	By matching		By matching	By MS/MS
AFLMQHDSANK	EVMKESARIAYTFARAFLMQHDSANKFLVT	TFARAFLMQHDSANKFLVTSHIHLHVPEGA	R	A	F	N	K	F	2	0	1	1	0	1	0	0	1	0	1	1	1	1	0	1	0	0	0	0	0	0	11	0	1260.59	A0A140T842;Q59HJ6;A0A3Q1LU64	A0A140T842	891	901	yes	no	2;3	1.4311e-07	115.7		By MS/MS	By MS/MS				By MS/MS
AFLPEMMK	KTFEVNILAHFWTTKAFLPEMMKNNHGHIV	AHFWTTKAFLPEMMKNNHGHIVTVASAAGH	K	A	F	M	K	N	1	0	0	0	0	0	1	0	0	0	1	1	2	1	1	0	0	0	0	0	0	0	8	0	965.471	Q2KIS5	Q2KIS5	170	177	yes	yes	2	0.02537	72.138
AFLQNLLSASQAR	NSFMGLGQAAWKEARAFLQNLLSASQARLR	ARAFLQNLLSASQARLRDDVELRQRISVLS	R	A	F	A	R	L	3	1	1	0	0	2	0	0	0	0	3	0	0	1	0	2	0	0	0	0	0	0	13	0	1417.77	A0A3Q1LRP4;A5PKH3;F1MYZ7;A0A3Q1NHX4;A0A3Q1MPJ4	A0A3Q1LRP4	83	95	yes	no	2	1.3667e-28	188.91	By MS/MS	By MS/MS	By MS/MS	By matching	By MS/MS	By MS/MS
AFLSSGAYLTHQQK	______________________________	MAFLSSGAYLTHQQKVLRLYKRALRHLESW	M	A	F	Q	K	V	2	0	0	0	0	2	0	1	1	0	2	1	0	1	0	2	1	0	1	0	0	0	14	0	1549.79	Q02369	Q02369	2	15	yes	yes	2	1.0841e-28	183.4	By MS/MS	By MS/MS	By MS/MS	By MS/MS	By MS/MS	By MS/MS
AFLYEQEK	TTSGPLIRKEYEARKAFLYEQEKHVVKIQA	KEYEARKAFLYEQEKHVVKIQAFWKAYKQR	K	A	F	E	K	H	1	0	0	0	0	1	2	0	0	0	1	1	0	1	0	0	0	0	1	0	0	0	8	0	1026.5	F1MTR1	F1MTR1	685	692	yes	yes	2	0.00020275	143.85	By MS/MS	By matching	By MS/MS		By MS/MS	By MS/MS	By MS/MS
AFPHYFSK	VRHVITYSLSPFEQRAFPHYFSKGIPNVLR	LSPFEQRAFPHYFSKGIPNVLRRTRACILR	R	A	F	S	K	G	1	0	0	0	0	0	0	0	1	0	0	1	0	2	1	1	0	0	1	0	0	0	8	0	995.486	P13271;A0A452DJA3	P13271	26	33	yes	no	2;3	0.0098161	86.472	By MS/MS	By MS/MS	By MS/MS	By MS/MS	By MS/MS	By MS/MS
AFPNPYADYNK	______________________________	MAQRAFPNPYADYNKSLAEGYFDSAGRLTP	R	A	F	N	K	S	2	0	2	1	0	0	0	0	0	0	0	1	0	1	2	0	0	0	2	0	0	0	11	0	1298.59	F1MVX2	F1MVX2	5	15	yes	yes	2	0.0050306	74.173	By MS/MS	By MS/MS	By MS/MS	By MS/MS	By MS/MS	By MS/MS
AFQEQGEAGCASTPR	VAALNSAALVASRTRAFQEQGEAGCASTPR	AFQEQGEAGCASTPRHQKIVRQASVDSSGE	R	A	F	P	R	H	3	1	0	0	1	2	2	2	0	0	0	0	0	1	1	1	1	0	0	0	0	0	15	0	1607.7	F1MI92	F1MI92	616	630	yes	yes	2	0.00012575	73.781	By MS/MS					By MS/MS
AFQFVEAHGEVCPANWTPESPTIKPHPTASR	LPVGRSVEETLRLVKAFQFVEAHGEVCPAN	TPESPTIKPHPTASREYFEKVNQ_______	K	A	F	S	R	E	4	1	1	0	1	1	3	1	2	1	0	1	0	2	5	2	3	1	0	2	0	0	31	1	3460.66	P35705	P35705	219	249	yes	yes	3;4;5;6	3.1425e-63	160.53	By MS/MS	By MS/MS	By MS/MS	By MS/MS	By MS/MS	By MS/MS
AFQGLLDTYSVR	GERAAFVAYALAFPRAFQGLLDTYSVRRSG	FPRAFQGLLDTYSVRRSGLPNFLAVALALQ	R	A	F	V	R	R	1	1	0	1	0	1	0	1	0	0	2	0	0	1	0	1	1	0	1	1	0	0	12	0	1368.7	A5PK51;F1N3B0;A0A3Q1N5S3	A5PK51	282	293	yes	no	2	1.1668e-05	123.75
AFQSGATPR				A	F	P	R		2	1	0	0	0	1	0	1	0	0	0	0	0	1	1	1	1	0	0	0	0	0	9	0	933.467		REV__A0A3Q1LV94			yes	no	2	0.0033247	94.262	By matching	By MS/MS	By MS/MS	By matching	By MS/MS	By matching	By MS/MS
AFSDPFVEAEK	NAKNTVQGFKRFHGRAFSDPFVEAEKSKLA	FHGRAFSDPFVEAEKSKLAYDIVQLPTGLT	R	A	F	E	K	S	2	0	0	1	0	0	2	0	0	0	0	1	0	2	1	1	0	0	0	1	0	0	11	0	1238.58	E1BBY7	E1BBY7	74	84	yes	yes	2	0.0015036	84.17		By matching	By MS/MS	By matching	By matching
AFSITQGLLK	GEQPPDLDVPENLVRAFSITQGLLKDRLLC	ENLVRAFSITQGLLKDRLLCSGHDVSDGGL	R	A	F	L	K	D	1	0	0	0	0	1	0	1	0	1	2	1	0	1	0	1	1	0	0	0	0	0	10	0	1076.62	A0A3Q1M913;F1N4K1	A0A3Q1M913	891	900	yes	no	2	0.025072	70.256		By MS/MS			By matching	By MS/MS
AFSPTTVNTGR	SLFIATNICETIVWKAFSPTTVNTGRGMEF	IVWKAFSPTTVNTGRGMEFEGAIIALFHLL	K	A	F	G	R	G	1	1	1	0	0	0	0	1	0	0	0	0	0	1	1	1	3	0	0	1	0	0	11	0	1149.58	Q5EA68;A0A452DI19	Q5EA68	195	205	yes	no	2	0.00074154	93.111	By MS/MS	By MS/MS	By MS/MS	By MS/MS	By MS/MS	By MS/MS
AFSQFGK	VRNLANTVTEEILEKAFSQFGKLERVKKLK	VTEEILEKAFSQFGKLERVKKLKDYAFIHF	K	A	F	G	K	L	1	0	0	0	0	1	0	1	0	0	0	1	0	2	0	1	0	0	0	0	0	0	7	0	783.392	A0A3Q1M326;F1MCT8	A0A3Q1M326	357	363	yes	no	2	0.038582	89.703		By matching		By matching	By MS/MS	By matching
AFSYNGPR	DVSSYPTLKIFRKGKAFSYNGPREKYGIVD	KIFRKGKAFSYNGPREKYGIVDYMMEQSGP	K	A	F	P	R	E	1	1	1	0	0	0	0	1	0	0	0	0	0	1	1	1	0	0	1	0	0	0	8	0	910.43	A0A3Q1M3Q7;Q29RV1;F1MEN8	A0A3Q1M3Q7	256	263	yes	no	2	8.0847e-09	151.17	By matching	By matching		By matching	By matching
AFTELQAK	______________________________	VDLELKKAFTELQAKVIDTQQKVKLADVQI	K	A	F	A	K	V	2	0	0	0	0	1	1	0	0	0	1	1	0	1	0	0	1	0	0	0	0	0	8	0	906.481	Q3SZE2	Q3SZE2	12	19	yes	yes	2	0.010626	84.097				By matching	By matching	By matching	By MS/MS
AFTGFIVEADTPGVQIGR	LLARSDPDPKAPASKAFTGFIVEADTPGVQ	GFIVEADTPGVQIGRKELNMGQRCSDTRGI	K	A	F	G	R	K	2	1	0	1	0	1	1	3	0	2	0	0	0	2	1	0	2	0	0	2	0	0	18	0	1876.97	Q3SZB4;A0A3Q1MKZ2	Q3SZB4	218	235	yes	no	2	7.6098e-117	259.51	By MS/MS	By matching	By matching	By matching	By MS/MS	By MS/MS
AFTGYLGTDQSK	FAPLCNPVLCRWGKKAFTGYLGTDQSKWEA	GKKAFTGYLGTDQSKWEAYDATYLVKSYPG	K	A	F	S	K	W	1	0	0	1	0	1	0	2	0	0	1	1	0	1	0	1	2	0	1	0	0	0	12	0	1286.61	Q08E20;A0A3Q1MAU7	Q08E20	187	198	yes	no	2	6.6534e-20	173.24	By MS/MS	By MS/MS	By MS/MS	By MS/MS	By MS/MS	By MS/MS
AFTHTAQYDEAISDYFR	SKDTSLETRRQLALKAFTHTAQYDEAISDY	THTAQYDEAISDYFRKEYSKGVSQMPLRYG	K	A	F	F	R	K	3	1	0	2	0	1	1	0	1	1	0	0	0	2	0	1	2	0	2	0	0	0	17	0	2033.91	Q0VCK0;A0A3Q1LXU9	Q0VCK0	178	194	yes	no	3	1.9074e-14	142.74	By matching	By MS/MS	By MS/MS	By MS/MS	By MS/MS	By MS/MS
AFTSSCTISGNSPSQR	TMLRADMPTAPSFQRAFTSSCTISGNSPSQ	FTSSCTISGNSPSQRRGSPSSAEHQWVETS	R	A	F	Q	R	R	1	1	1	0	1	1	0	1	0	1	0	0	0	1	1	5	2	0	0	0	0	0	16	0	1698.76	E1BFE8;A0A3Q1NEL1;A0A3Q1MDI4;A0A3Q1M305;A0A3Q1MGZ2;A0A3Q1LY64;A0A3Q1MHF4;A0A3Q1LJV3;A0A3Q1LWU4	E1BFE8	898	913	yes	no	2	0.012048	46.592							By MS/MS
AFTSWTTNTAIEACR	LSELPELHALTAGLKAFTSWTTNTAIEACR	AFTSWTTNTAIEACRMACGGHGYSHCSGLP	K	A	F	C	R	M	3	1	1	0	1	0	1	0	0	1	0	0	0	1	0	1	4	1	0	0	0	0	15	0	1727.79	Q3SZP5;A0A3Q1MI26	Q3SZP5	379	393	yes	no	2;3	1.9719e-40	199.21	By MS/MS	By MS/MS	By MS/MS	By MS/MS	By MS/MS	By MS/MS
AFVAIGDYNGHVGLGVK	PVQKQTRAGQRTRFKAFVAIGDYNGHVGLG	VAIGDYNGHVGLGVKCSKEVATAIRGAIIL	K	A	F	V	K	C	2	0	1	1	0	0	0	4	1	1	1	1	0	1	0	0	0	0	1	3	0	0	17	0	1715.9	O18789;A0A452DIA7;A0A3Q1MAT9;A0A3Q1NLL5;A0A3Q1M656	O18789	126	142	yes	no	2;3	3.699e-12	120.7	By MS/MS	By matching	By MS/MS	By MS/MS	By MS/MS
AFVDFLSDEIKEEK	ACGCGCSGLHTEGDKAFVDFLSDEIKEEKK	KAFVDFLSDEIKEEKKIQKYKSLPKMSGGW	K	A	F	E	K	K	1	0	0	2	0	0	3	0	0	1	1	2	0	2	0	1	0	0	0	1	0	0	14	1	1668.82	Q3T0B6	Q3T0B6	78	91	yes	yes	3	0.00028911	73.887	By MS/MS					By matching
AFVDSCLQLHR	KHKLAELKTSICVTRAFVDSCLQLHRVKRL	CVTRAFVDSCLQLHRVKRLDVATAAMAKYW	R	A	F	H	R	V	1	1	0	1	1	1	0	0	1	0	2	0	0	1	0	1	0	0	0	1	0	0	11	0	1344.66	Q08D92	Q08D92	346	356	yes	yes	2;3	1.1048e-09	145.17	By MS/MS	By MS/MS	By MS/MS	By MS/MS	By MS/MS	By MS/MS
AFVHWYVGEGMEEGEFSEAR	WARLDHKFDLMYAKRAFVHWYVGEGMEEGE	YVGEGMEEGEFSEAREDMAALEKDYEEVGM	R	A	F	A	R	E	2	1	0	0	0	0	5	3	1	0	0	0	1	2	0	1	0	1	1	2	0	0	20	0	2329.01	A0A452DIH7;P81948;A0A452DJ66;Q2HJ86;F2Z4K0;F6RP72;Q32KN8;P81947;F2Z4C1;A0A452DIK7;Q2HJB8;Q3ZCJ7;A0A3Q1LQR2;F1MNF8	A0A452DJ66	400	419	no	no	3	0.00014099	55.688			By MS/MS		By MS/MS
AFVPGGPSPGR	NSGTYNNQWMIVDYKAFVPGGPSPGRRVLT	VDYKAFVPGGPSPGRRVLTVLEQIPGMVVV	K	A	F	G	R	R	1	1	0	0	0	0	0	3	0	0	0	0	0	1	3	1	0	0	0	1	0	0	11	0	1040.54	Q2KIY5;F1MIH9;A0A3Q1N1J5	Q2KIY5	385	395	yes	no	2	0.011758	65.305	By matching	By matching		By MS/MS	By matching
AFVRPSGTEDIVR	QEAINDLVKKYRLSRAFVRPSGTEDIVRVY	SRAFVRPSGTEDIVRVYAEADSQENTDSLA	R	A	F	V	R	V	1	2	0	1	0	0	1	1	0	1	0	0	0	1	1	1	1	0	0	2	0	0	13	1	1445.76	F1MS56;A0A3Q1LP83	F1MS56	493	505	yes	no	3	0.022583	47.242	By MS/MS	By matching		By matching	By matching
AGAAASESLFISNHAY	ANSLACQGKYTPSGKAGAAASESLFISNHA	GAAASESLFISNHAY_______________	K	A	G	A	Y	-	5	0	1	0	0	0	1	1	1	1	1	0	0	1	0	3	0	0	1	0	0	0	16	0	1607.76	A6QLL8;A0A3Q1LMG1	A6QLL8	349	364	yes	no	2	0.00013841	78.043	By MS/MS	By MS/MS		By matching	By MS/MS
AGAAGGPEEEAEKPVK	ADGKAGEEKPEKPQRAGAAGGPEEEAEKPV	GAAGGPEEEAEKPVKTKTVSSSNGGENSSR	R	A	G	V	K	T	4	0	0	0	0	0	4	3	0	0	0	2	0	0	2	0	0	0	0	1	0	0	16	1	1538.76	Q32PF3;A0A452DIL1	Q32PF3	17	32	yes	no	3	0.00065606	59.261
AGAEGFVR	GHDVGFCCLGTTRKKAGAEGFVRVDRDYVL	LGTTRKKAGAEGFVRVDRDYVLKSAELAKS	K	A	G	V	R	V	2	1	0	0	0	0	1	2	0	0	0	0	0	1	0	0	0	0	0	1	0	0	8	0	805.408	Q3SX02	Q3SX02	99	106	yes	yes	2	0.036792	66.799							By MS/MS
AGAEQLDALLTNEER	RALALNSVPLQLELRAGAEQLDALLTNEER	AGAEQLDALLTNEERCLNCICAQKPDRLRD	R	A	G	E	R	C	3	1	1	1	0	1	3	1	0	0	3	0	0	0	0	0	1	0	0	0	0	0	15	0	1628.8	Q2KI74	Q2KI74	120	134	yes	yes	2	0.00046885	75.695	By MS/MS		By MS/MS	By MS/MS
AGAGDPEPEAPPGQGR	GPAMAAPRESLRRRKAGAGDPEPEAPPGQG	GAGDPEPEAPPGQGRDLKGRPARLRAGTFW	K	A	G	G	R	D	3	1	0	1	0	1	2	4	0	0	0	0	0	0	4	0	0	0	0	0	0	0	16	0	1504.69	A0A3Q1MHG8;A0A3Q1M3V4;Q0P5C0;A0A452DHY3;A0A3Q1LU66	A0A3Q1MHG8	20	35	yes	no	2	0.00023532	73.781	By MS/MS	By MS/MS	By MS/MS	By matching	By matching	By MS/MS	By MS/MS
AGAGGGNDIQWCFSQVK	______________________________	AGGGNDIQWCFSQVKGAVDDDVAEADIIST	M	A	G	V	K	G	2	0	1	1	1	2	0	4	0	1	0	1	0	1	0	1	0	1	0	1	0	0	17	0	1793.82	A0A3Q1M3I6	A0A3Q1M3I6	2	18	yes	yes	2	0.0031702	48.004
AGAGSATLSMAYAGAR	TGRIQEAGTEVVKAKAGAGSATLSMAYAGA	GAGSATLSMAYAGARFVFSLVDAMNGKEGV	K	A	G	A	R	F	6	1	0	0	0	0	0	3	0	0	1	0	1	0	0	2	1	0	1	0	0	0	16	0	1453.7	Q32LG3;A0A3Q1LTB0	Q32LG3	242	257	yes	no	2;3	9.8893e-16	158.05	By MS/MS	By MS/MS	By MS/MS	By MS/MS	By MS/MS	By MS/MS	By MS/MS
AGAIAPCEVTVPAQNTGLGPEK	IRDMLLANKVPAAARAGAIAPCEVTVPAQN	EVTVPAQNTGLGPEKTSFFQALGITTKISR	R	A	G	E	K	T	4	0	1	0	1	1	2	3	0	1	1	1	0	0	3	0	2	0	0	2	0	0	22	0	2179.09	Q95140;F1MDN4	Q95140	113	134	yes	no	2;3	1.5694e-69	204.17	By MS/MS	By MS/MS	By MS/MS	By MS/MS	By MS/MS	By MS/MS
AGAKPDQIGIITPYEGQR	TEAANVEKITTKLLKAGAKPDQIGIITPYE	KPDQIGIITPYEGQRSYLVQYMQFSGSLHT	K	A	G	Q	R	S	2	1	0	1	0	2	1	3	0	3	0	1	0	0	2	0	1	0	1	0	0	0	18	1	1913	E1BEK9	E1BEK9	792	809	yes	yes	3	0.012728	38.453		By matching		By MS/MS	By matching
AGALCLSR	HEVEVTVPDTITEWKAGALCLSRDTGLGLS	DTITEWKAGALCLSRDTGLGLSPTASLRVF	K	A	G	S	R	D	2	1	0	0	1	0	0	1	0	0	2	0	0	0	0	1	0	0	0	0	0	0	8	0	846.438	Q7SIH1;CON__ENSEMBL:ENSBTAP00000024146	Q7SIH1	769	776	yes	no	2	9.1943e-05	152.39	By MS/MS	By MS/MS		By matching		By MS/MS	By MS/MS
AGALNSNDAFVLK	ASSSGATRAVEVMPKAGALNSNDAFVLKTP	PKAGALNSNDAFVLKTPSAAYLWVGAGASE	K	A	G	L	K	T	3	0	2	1	0	0	0	1	0	0	2	1	0	1	0	1	0	0	0	1	0	0	13	0	1318.69	CON__Q3SX14;F1N1I6;A0A3Q1MIW2;A0A3Q1MIS1	CON__Q3SX14	584	596	no	no	2	8.4645e-09	144.77	By MS/MS	By matching		By matching	By MS/MS
AGALQCSPSDAYTK	RVQELGHGCAALVTKAGALQCSPSDAYTKK	KAGALQCSPSDAYTKKELIECARRVSEKVS	K	A	G	T	K	K	3	0	0	1	1	1	0	1	0	0	1	1	0	0	1	2	1	0	1	0	0	0	14	0	1467.67	F1MDH3;A0A3Q1MLQ7	F1MDH3	1920	1933	yes	no	2	5.1792e-20	169.52	By MS/MS	By MS/MS	By MS/MS	By MS/MS	By MS/MS	By MS/MS	By MS/MS
AGAPAAPSPPVLELAR	RETFSSATKRLKEARAGAPAAPSPPVLELA	GAPAAPSPPVLELARGSLAPAPGAKAKSLE	R	A	G	A	R	G	5	1	0	0	0	0	1	1	0	0	2	0	0	0	4	1	0	0	0	1	0	0	16	0	1515.84	Q1RMU6	Q1RMU6	60	75	yes	yes	2	0.040375	43.084	By matching	By matching		By MS/MS
AGASIVGVNCHFDPTISLQTVK	LHSVTPGECAVRLVKAGASIVGVNCHFDPT	VNCHFDPTISLQTVKLMKEGLEAAGLKAHL	K	A	G	V	K	L	2	0	1	1	1	1	0	2	1	2	1	1	0	1	1	2	2	0	0	3	0	0	22	0	2313.18	Q5I597;A0A452DHV7	Q5I597	208	229	yes	no	2;3	0	383.79	By matching	By matching	By MS/MS	By MS/MS	By MS/MS	By MS/MS
AGAVEQLR	ENGFSVLIAACDTFRAGAVEQLRTHTRRLS	AACDTFRAGAVEQLRTHTRRLSALHPPEKH	R	A	G	L	R	T	2	1	0	0	0	1	1	1	0	0	1	0	0	0	0	0	0	0	0	1	0	0	8	0	842.461	Q3MHE8	Q3MHE8	460	467	yes	yes	2	0.011113	82.671							By matching
AGAVNPTIK	ESLQYPKTVKIPYPKAGAVNPTIKFFVVNI	KIPYPKAGAVNPTIKFFVVNISSLSPNINA	K	A	G	I	K	F	2	0	1	0	0	0	0	1	0	1	0	1	0	0	1	0	1	0	0	1	0	0	9	0	869.497	P81425;F1MTV0	P81425	258	266	yes	no	2	0.0028671	95.815							By MS/MS
AGAVSALAK	RFIYNRVVLEHAEVRAGAVSALAKFGAQNE	EHAEVRAGAVSALAKFGAQNEEMLPSILVL	R	A	G	A	K	F	4	0	0	0	0	0	0	1	0	0	1	1	0	0	0	1	0	0	0	1	0	0	9	0	786.46	A0A3Q1LQI0;P53620;A0A140T886	A0A3Q1LQI0	476	484	yes	no	2	0.015262	71.491
AGAYQYVIK	ITLHPSILTFPWQPKAGAYQYVIKAHGGSG	FPWQPKAGAYQYVIKAHGGSGNFSWSSSSS	K	A	G	I	K	A	2	0	0	0	0	1	0	1	0	1	0	1	0	0	0	0	0	0	2	1	0	0	9	0	1011.54	F1MPW7	F1MPW7	471	479	yes	yes	2	0.0067394	82.671	By MS/MS				By MS/MS	By MS/MS
AGCECLNESDEHGFDNCLR	DIPKGYMDLMPFINKAGCECLNESDEHGFD	CLNESDEHGFDNCLRKDMTFLESDCDEQLL	K	A	G	L	R	K	1	1	2	2	3	0	3	2	1	0	2	0	0	1	0	1	0	0	0	0	0	0	19	0	2281.88	A0A3Q1LKV8;F1MLV3;A0A3Q1ME81	A0A3Q1LKV8	133	151	yes	no	3	1.0174e-24	157.12	By MS/MS	By MS/MS	By MS/MS	By MS/MS	By MS/MS	By MS/MS
AGCQVVAPSDMMDGR	ESRQRLAEVALAYAKAGCQVVAPSDMMDGR	AGCQVVAPSDMMDGRVEAIKEALMAHGFGN	K	A	G	G	R	V	2	1	0	2	1	1	0	2	0	0	0	0	2	0	1	1	0	0	0	2	0	0	15	0	1592.67	Q58DK5	Q58DK5	160	174	yes	yes	2	2.9371e-10	141.08	By MS/MS	By MS/MS	By MS/MS	By MS/MS	By MS/MS	By MS/MS
AGDFLENHYR	ICEAQVNSLGRSIAKAGDFLENHYRELRRP	RSIAKAGDFLENHYRELRRPYTVAIAAYAL	K	A	G	Y	R	E	1	1	1	1	0	0	1	1	1	0	1	0	0	1	0	0	0	0	1	0	0	0	10	0	1220.56	Q2UVX4;CON__Q2UVX4;A0A3Q1M2B2;A0A3Q1MGT0;A0A3Q1MHV6	Q2UVX4	1171	1180	yes	no	2;3	4.9359e-11	156.35	By MS/MS	By MS/MS	By MS/MS	By MS/MS	By MS/MS	By MS/MS	By MS/MS
AGDKDDITEPAVCALR	TQNSGVEALIHAILRAGDKDDITEPAVCAL	GDKDDITEPAVCALRHLTSRHPEAEMAQNS	R	A	G	L	R	H	3	1	0	3	1	0	1	1	0	1	1	1	0	0	1	0	1	0	0	1	0	0	16	1	1729.83	A0A3Q1M1M7;Q8SPJ1	A0A3Q1M1M7	445	460	yes	no	3	0.033234	33.872	By matching	By MS/MS		By matching	By matching	By MS/MS
AGDLANELVR	KVATPPPSVLQMNKKAGDLANELVRHFLIE	QMNKKAGDLANELVRHFLIECTPKGVRLKG	K	A	G	V	R	H	2	1	1	1	0	0	1	1	0	0	2	0	0	0	0	0	0	0	0	1	0	0	10	0	1056.56	E1BFE8;A0A3Q1NEL1;A0A3Q1MDI4;A0A3Q1M305;A0A3Q1MGZ2;A0A3Q1LY64;A0A3Q1MHF4;A0A3Q1LJV3;A0A3Q1LWU4	E1BFE8	1190	1199	yes	no	2	0.021239	56.013			By MS/MS
AGDLGVDLTSK	PNIMKAKKKKIEVIKAGDLGVDLTSKLSVI	EVIKAGDLGVDLTSKLSVISVEDPPQRTAG	K	A	G	S	K	L	1	0	0	2	0	0	0	2	0	0	2	1	0	0	0	1	1	0	0	1	0	0	11	0	1074.56	Q2TBV3;A0A3Q1LKJ8;A0A452DIY9	Q2TBV3	211	221	yes	no	2	1.8702e-29	191.79	By MS/MS	By MS/MS	By MS/MS	By MS/MS	By MS/MS	By MS/MS
AGDLLEDSPK	EPTKEKNEKGALKRRAGDLLEDSPKRPKEA	ALKRRAGDLLEDSPKRPKEAEDLEGEEKEG	R	A	G	P	K	R	1	0	0	2	0	0	1	1	0	0	2	1	0	0	1	1	0	0	0	0	0	0	10	0	1043.51	Q08E18;Q9XSK7;A0A3Q1M0D3	Q08E18	158	167	yes	no	2	0.0044198	84.213		By matching	By MS/MS
AGDNILAVLK	KYDTADRILTDSIQRAGDNILAVLKYLATS	DSIQRAGDNILAVLKYLATSDMLASSSKYQ	R	A	G	L	K	Y	2	0	1	1	0	0	0	1	0	1	2	1	0	0	0	0	0	0	0	1	0	0	10	0	1012.59	F1MI95	F1MI95	375	384	yes	yes	2	0.00051223	107.15	By MS/MS	By matching		By MS/MS	By MS/MS
AGDPPSTPGAASTSQAASSPK	EELQAQMREVRAQLRAGDPPSTPGAASTSQ	TPGAASTSQAASSPKK______________	R	A	G	P	K	K	5	0	0	1	0	1	0	2	0	0	0	1	0	0	4	5	2	0	0	0	0	0	21	0	1883.89	D9IE06	D9IE06	165	185	yes	yes	2;3	5.4004e-08	76.492	By MS/MS	By MS/MS		By MS/MS	By MS/MS	By MS/MS	By MS/MS
AGDQIICMDDVYGGTNR	ASGLAATVTITHLLKAGDQIICMDDVYGGT	DQIICMDDVYGGTNRYFRQVATEFGLKISF	K	A	G	N	R	Y	1	1	1	3	1	1	0	3	0	2	0	0	1	0	0	0	1	0	1	1	0	0	17	0	1883.81	Q58DW2;E1BNH2;B0JYP8;A0A3Q1M2L1	Q58DW2	103	119	yes	no	2	7.7976e-11	96.306	By MS/MS	By MS/MS	By MS/MS		By MS/MS	By MS/MS
AGDTVIPLYIPQCGECK	AGIVESVGEGVTKLKAGDTVIPLYIPQCGE	DTVIPLYIPQCGECKFCLNPKTNLCQKIRV	K	A	G	C	K	F	1	0	0	1	2	1	1	2	0	2	1	1	0	0	2	0	1	0	1	1	0	0	17	0	1919.91	Q3ZC42;A0A3Q1LSZ6	Q3ZC42	85	101	yes	no	2;3	4.4857e-14	146.5	By MS/MS	By MS/MS	By MS/MS	By MS/MS	By MS/MS	By MS/MS
AGDWQCPNPGCGNQNFAWR	GSRGNPSGGGNVQHRAGDWQCPNPGCGNQN	QCPNPGCGNQNFAWRTECNQCKAPKPEGFL	R	A	G	W	R	T	2	1	3	1	2	2	0	3	0	0	0	0	0	1	2	0	0	2	0	0	0	0	19	0	2233.92	A0A3S5ZPJ4;A0A3Q1MFQ7;A0A3Q1MK72	A0A3S5ZPJ4	524	542	yes	no	2;3	1.3133e-10	90.714	By matching	By MS/MS		By MS/MS	By MS/MS	By MS/MS
AGEAPSENPAPAPEQSSAE	PRPPNAPSQDGKETKAGEAPSENPAPAPEQ	PSENPAPAPEQSSAE_______________	K	A	G	A	E	-	5	0	1	0	0	1	4	1	0	0	0	0	0	0	4	3	0	0	0	0	0	0	19	0	1837.8	A0A3Q1LIJ0;F6PS38	A0A3Q1LIJ0	456	474	yes	no	2	0.00012302	61.11
AGEEDHVYSFPNK	SASNPQDGGGPPCPRAGEEDHVYSFPNKQK	PRAGEEDHVYSFPNKQKSAEPSPTVMSSSL	R	A	G	N	K	Q	1	0	1	1	0	0	2	1	1	0	0	1	0	1	1	1	0	0	1	1	0	0	13	0	1491.66	A0A3Q1M1X1;F1MFD1	A0A3Q1M1X1	110	122	yes	no	3	0.064503	25.705
AGEEGHEGCSYALCPEGR	HHTPLPDYSCLKPPKAGEEGHEGCSYALCP	EGHEGCSYALCPEGRYGHPGYPALVTYGYG	K	A	G	G	R	Y	2	1	0	0	2	0	4	4	1	0	1	0	0	0	1	1	0	0	1	0	0	0	18	0	1977.79	A0A3Q1MYX6;E1BGX7;A0A3Q1MBB1	A0A3Q1MYX6	760	777	yes	no	3	0.043272	29.687
AGEELLK	LYDYAGQEADELSFRAGEELLKMSEEDEQG	EADELSFRAGEELLKMSEEDEQGWCQGQLQ	R	A	G	L	K	M	1	0	0	0	0	0	2	1	0	0	2	1	0	0	0	0	0	0	0	0	0	0	7	0	758.417	E1BK71	E1BK71	383	389	yes	yes	2	0.037164	90.706	By matching	By MS/MS	By matching			By matching	By MS/MS
AGEEPLGVGSVAAGGR	TGVIYEAVLLQPPARAGEEPLGVGSVAAGG	GEEPLGVGSVAAGGRYDGLVGMFDPKGRKV	R	A	G	G	R	Y	3	1	0	0	0	0	2	5	0	0	1	0	0	0	1	1	0	0	0	2	0	0	16	0	1425.72	Q2KI84	Q2KI84	347	362	yes	yes	2	2.699e-06	105.17	By MS/MS	By MS/MS	By MS/MS	By MS/MS	By MS/MS	By MS/MS
AGELDGESVDEQAPSSSSSSK	RAGDAFGDTSFLNSKAGELDGESVDEQAPS	ESVDEQAPSSSSSSKRSLLSRKFRASKRSQ	K	A	G	S	K	R	2	0	0	2	0	1	3	2	0	0	1	1	0	0	1	7	0	0	0	1	0	0	21	0	2065.89	A0A3Q1MPX4	A0A3Q1MPX4	57	77	yes	yes	2	1.7307e-16	98.439				By MS/MS
AGELTEDEVER	AHVVLRKADIDLTKRAGELTEDEVERVITI	LTKRAGELTEDEVERVITIMQNPRQYKIPD	R	A	G	E	R	V	1	1	0	1	0	0	4	1	0	0	1	0	0	0	0	0	1	0	0	1	0	0	11	0	1246.57	Q3T0R1;A0A3Q1MQW8;A0A3Q1LZK3	Q3T0R1	56	66	yes	no	2	6.1218e-06	103.7	By MS/MS		By MS/MS	By MS/MS
AGEPTVSLPELR	______________________________	______________________________	M	A	G	L	R	S	1	1	0	0	0	0	2	1	0	0	2	0	0	0	2	1	1	0	0	1	0	0	12	0	1267.68	F1MW03	F1MW03	2	13	yes	yes	2	0.0015645	98.048	By matching	By matching	By matching	By matching	By matching
AGEQDSAPAQEKPTSPGR	QKRLSSLSDPVSERRAGEQDSAPAQEKPTS	QDSAPAQEKPTSPGRAAERKAKDDSRRVAK	R	A	G	G	R	A	3	1	0	1	0	2	2	2	0	0	0	1	0	0	3	2	1	0	0	0	0	0	18	1	1824.86	A0A3Q1LRD5;A0A3Q1LLW5;A0A3Q1MMC9;A0A3Q1MHH3;F6RJF0	A0A3Q1LRD5	182	199	yes	no	3	0.00010401	63.302			By matching
AGESEEFSNIR	EDGGSNSGAPHREKRAGESEEFSNIRRGRG	REKRAGESEEFSNIRRGRGHRMQHLSEGSK	R	A	G	I	R	R	1	1	1	0	0	0	3	1	0	1	0	0	0	1	0	2	0	0	0	0	0	0	11	0	1237.56	P07106;F1MEK6;F1N5Z3;A0A3Q1N3M4;A0A3Q1MY50	P07106	398	408	no	no	2	9.2709e-06	121.73	By MS/MS	By MS/MS	By MS/MS	By MS/MS	By MS/MS	By MS/MS	By MS/MS
AGESVELFGK	MPPQIIQFPEDQKVRAGESVELFGKVAGTQ	DQKVRAGESVELFGKVAGTQPITCTWMKFR	R	A	G	G	K	V	1	0	0	0	0	0	2	2	0	0	1	1	0	1	0	1	0	0	0	1	0	0	10	0	1035.52	F1N269;Q28824	F1N269	503	512	yes	no	2	0.023087	55.064
AGEVFIHK	ITEEEMRKLFEKYGKAGEVFIHKDKGFGFI	LFEKYGKAGEVFIHKDKGFGFIRLETRTLA	K	A	G	H	K	D	1	0	0	0	0	0	1	1	1	1	0	1	0	1	0	0	0	0	0	1	0	0	8	0	899.486	G3N361;Q2KJ42;A0A3Q1MRN8	G3N361	99	106	yes	no	2	0.033304	82.671			By MS/MS
AGEVVWVR	PDRVLVRISDLTVQKAGEVVWVRARVHTSR	SDLTVQKAGEVVWVRARVHTSRAKGKQCFL	K	A	G	V	R	A	1	1	0	0	0	0	1	1	0	0	0	0	0	0	0	0	0	1	0	3	0	0	8	0	914.497	F1MTX7;A0A3Q1LXT8;Q3SYZ4	Q3SYZ4	56	63	no	no	2	0.0078665	92.187	By matching					By MS/MS
AGEYEALPEK	EAARMTSRQSLPAIRAGEYEALPEKLKQAE	LPAIRAGEYEALPEKLKQAEWAPDFGPSSF	R	A	G	E	K	L	2	0	0	0	0	0	3	1	0	0	1	1	0	0	1	0	0	0	1	0	0	0	10	0	1105.53	F1MNA6;A0A3Q1MHT8;A0A3Q1LRV0;A0A3Q1MBB6	F1MNA6	150	159	yes	no	2	0.0008275	101.54				By matching		By matching	By MS/MS
AGFAGDDAPR	DIAALVVDNGSGMCKAGFAGDDAPRAVFPS	SGMCKAGFAGDDAPRAVFPSIVGRPRHQGV	K	A	G	P	R	A	3	1	0	2	0	0	0	2	0	0	0	0	0	1	1	0	0	0	0	0	0	0	10	0	975.441	G8JKX4;P62739;Q5E9B5;A0A452DJE4;P60712;P63258	P60712	19	28	no	no	2	4.2408e-89	283.17	By MS/MS	By MS/MS	By MS/MS	By MS/MS	By MS/MS	By MS/MS	By MS/MS
AGFCETFVYGGCK	GPCKAKMIRYFYNAKAGFCETFVYGGCKAK	AKAGFCETFVYGGCKAKSNNFRSAEDCMRT	K	A	G	C	K	A	1	0	0	0	2	0	1	3	0	0	0	1	0	2	0	0	1	0	1	1	0	0	13	0	1494.63	P04815;A0A3Q1MBE1;A0A3Q1M0F4	P04815	62	74	yes	no	2	0.00017558	105.4	By MS/MS	By MS/MS	By MS/MS	By MS/MS	By MS/MS	By MS/MS
AGFMNDGR	ILITGGRHPYLGKYKAGFMNDGRILALDME	PYLGKYKAGFMNDGRILALDMEHYNNAGAF	K	A	G	G	R	I	1	1	1	1	0	0	0	2	0	0	0	0	1	1	0	0	0	0	0	0	0	0	8	0	866.37	F1MRY9;A0A3Q1LJG6;P48034	P48034	858	865	no	no	2	0.019086	76.774		By matching				By matching	By MS/MS
AGFTAAYSEK	PATGHLFDLSSLSGRAGFTAAYSEKGLVYL	SLSGRAGFTAAYSEKGLVYLSVCGDNENCA	R	A	G	E	K	G	3	0	0	0	0	0	1	1	0	0	0	1	0	1	0	1	1	0	1	0	0	0	10	0	1043.49	P08169;F1MIE6	P08169	1545	1554	yes	no	2	0.026489	54.191	By matching	By MS/MS
AGFTTPHQVLGVTSK	KVTKIKALDSCKIERAGFTTPHQVLGVTSK	AGFTTPHQVLGVTSKATSVTTYKIEDSFVV	R	A	G	S	K	A	1	0	0	0	0	1	0	2	1	0	1	1	0	1	1	1	3	0	0	2	0	0	15	0	1541.82	P55156;F1MDA1	P55156	192	206	yes	no	2;3	9.87e-41	201.48	By MS/MS	By MS/MS	By MS/MS	By MS/MS	By MS/MS	By MS/MS
AGGEAGVTLGQPHLSR	______________________________	GGEAGVTLGQPHLSRQDLATLDVSKLTPLS	M	A	G	S	R	Q	2	1	0	0	0	1	1	4	1	0	2	0	0	0	1	1	1	0	0	1	0	0	16	0	1548.8	Q2KHU8;G3MWU5	Q2KHU8	2	17	yes	no	2	7.0025e-23	172.76	By MS/MS	By MS/MS	By MS/MS	By MS/MS	By MS/MS	By MS/MS
AGGIETIANEYSDR	GIDLGFQSCYVAVARAGGIETIANEYSDRC	RAGGIETIANEYSDRCTPACISFGPKNRSI	R	A	G	D	R	C	2	1	1	1	0	0	2	2	0	2	0	0	0	0	0	1	1	0	1	0	0	0	14	0	1494.7	E1BBY7	E1BBY7	20	33	yes	yes	2	8.5732e-09	141.95	By MS/MS	By MS/MS		By MS/MS	By MS/MS	By MS/MS
AGGNAVVDGCGK	AVLQELFYFRKDICKAGGNAVVDGCGKAAG	ICKAGGNAVVDGCGKAAGRAEPAAEEYALM	K	A	G	G	K	A	2	0	1	1	1	0	0	4	0	0	0	1	0	0	0	0	0	0	0	2	0	0	12	0	1103.5	A0A3Q1MN33;A0A3Q1LUC8	A0A3Q1MN33	493	504	yes	no	2	0.034725	45.368
AGGPAATEPLLAAGEAK	ADLNRQLQEYLAQGKAGGPAATEPLLAAGE	GPAATEPLLAAGEAKESAAGARAWFSRVGL	K	A	G	A	K	E	6	0	0	0	0	0	2	3	0	0	2	1	0	0	2	0	1	0	0	0	0	0	17	0	1522.8	F1N0V9	F1N0V9	24	40	yes	yes	2	0.00016199	65.842	By matching	By MS/MS		By MS/MS	By MS/MS
AGGPATPLSPTR	______________________________	GSRAGGPATPLSPTRLSRLQEKEELRELND	R	A	G	T	R	L	2	1	0	0	0	0	0	2	0	0	1	0	0	0	3	1	2	0	0	0	0	0	12	0	1123.6	A0A3Q1LNG7;A7YY47;E1B8N6	A0A3Q1LNG7	15	26	yes	no	2	0.00016127	104.05	By MS/MS	By matching	By MS/MS		By MS/MS
AGGPEGPAWLPR	SLLTVKDCLASVARRAGGPEGPAWLPRTFN	ARRAGGPEGPAWLPRTFNLRTELPQFISYF	R	A	G	P	R	T	2	1	0	0	0	0	1	3	0	0	1	0	0	0	3	0	0	1	0	0	0	0	12	0	1206.61	Q08E58	Q08E58	389	400	yes	yes	2	0.00091558	81.594		By MS/MS	By MS/MS	By MS/MS	By matching
AGGPGATSSQVAR	DHTLHALLDHVRLLRAGGPGATSSQVARGL	LRAGGPGATSSQVARGLGFQESRFRRQLAL	R	A	G	A	R	G	3	1	0	0	0	1	0	3	0	0	0	0	0	0	1	2	1	0	0	1	0	0	13	0	1157.58	A0A3Q1N7Y5;F1MF47	A0A3Q1N7Y5	714	726	yes	no	2	0.00038829	82.417
AGGPSTPLSPTR	TAAAAAAMATPQPGRAGGPSTPLSPTRLSR	PGRAGGPSTPLSPTRLSRLQEKEELRELND	R	A	G	T	R	L	1	1	0	0	0	0	0	2	0	0	1	0	0	0	3	2	2	0	0	0	0	0	12	0	1139.59	F1MJI7	F1MJI7	33	44	yes	yes	2	0.0021554	74.841	By MS/MS	By MS/MS		By MS/MS	By MS/MS	By MS/MS
AGGQPLAPPPEAR	HPAGGPAPTPSTGTRAGGQPLAPPPEARGS	TRAGGQPLAPPPEARGSLLEKQVPEADGEL	R	A	G	A	R	G	3	1	0	0	0	1	1	2	0	0	1	0	0	0	4	0	0	0	0	0	0	0	13	0	1259.66	A0A3Q1LWN4;A0A3Q1N7L1;E1BME9	A0A3Q1LWN4	319	331	yes	no	2	0.00016992	99.788	By matching	By MS/MS	By MS/MS	By MS/MS	By MS/MS	By matching
AGGSSNTLSQALHWVR	MLLRQFGLQDKSPPRAGGSSNTLSQALHWV	GGSSNTLSQALHWVRKQLSPLEAPALLWGL	R	A	G	V	R	K	2	1	1	0	0	1	0	2	1	0	2	0	0	0	0	3	1	1	0	1	0	0	16	0	1682.85	G3X879;A1L504	G3X879	612	627	yes	no	3	7.8179e-05	68.944	By MS/MS	By MS/MS		By MS/MS	By matching	By MS/MS
AGGVFTPGAAFSR	QAAMILLNDASDLPKAGGVFTPGAAFSRTK	PKAGGVFTPGAAFSRTKLIDRLNEHGIEFS	K	A	G	S	R	T	3	1	0	0	0	0	0	3	0	0	0	0	0	2	1	1	1	0	0	1	0	0	13	0	1236.63	Q3T067;F1MX05	Q3T067	395	407	yes	no	2	5.8334e-06	132.25	By matching	By matching	By MS/MS	By MS/MS	By MS/MS	By MS/MS
AGHIIPMQGPALTTTESR	VTLSAPLDTINVHLRAGHIIPMQGPALTTT	IIPMQGPALTTTESRKQHMALAVALTASGE	R	A	G	S	R	K	2	1	0	0	0	1	1	2	1	2	1	0	1	0	2	1	3	0	0	0	0	0	18	0	1878.96	Q9MYM4	Q9MYM4	805	822	yes	yes	3	0.058924	22.01					By matching
AGHQLQHDLFFDTLK	RVHNATLILSEGLKRAGHQLQHDLFFDTLK	AGHQLQHDLFFDTLKIQCGCSVKEVLGRAA	R	A	G	L	K	I	1	0	0	2	0	2	0	1	2	0	3	1	0	2	0	0	1	0	0	0	0	0	15	0	1768.89	E1BJQ1	E1BJQ1	425	439	yes	yes	3;4	2.5225e-06	106.38	By MS/MS	By MS/MS	By MS/MS	By MS/MS	By MS/MS	By MS/MS
AGHYAASVIIR	LSQLVSDKPLTECIRAGHYAASVIIRRTGC	ECIRAGHYAASVIIRRTGCTFPEKPDFH__	R	A	G	I	R	R	3	1	0	0	0	0	0	1	1	2	0	0	0	0	0	1	0	0	1	1	0	0	11	0	1156.64	A0A3Q1MB39;A0A3Q1LTP0;F1N468	F1N468	322	332	no	no	2;3	7.5719e-05	103.88	By MS/MS	By MS/MS	By MS/MS	By MS/MS	By MS/MS	By MS/MS	By MS/MS
AGIAHLYGIAGTTNVTGDQVK	SLCTAVKAISTAVRKAGIAHLYGIAGTTNV	YGIAGTTNVTGDQVKKLDVLSNDLVVNVLK	K	A	G	V	K	K	3	0	1	1	0	1	0	4	1	2	1	1	0	0	0	0	3	0	1	2	0	0	21	0	2085.09	Q3SZB7	Q3SZB7	52	72	yes	yes	2;3	6.612e-131	261.39	By MS/MS	By MS/MS	By MS/MS	By MS/MS	By MS/MS	By MS/MS
AGIAHLYGIAGTTNVTGDQVKK	SLCTAVKAISTAVRKAGIAHLYGIAGTTNV	GIAGTTNVTGDQVKKLDVLSNDLVVNVLKS	K	A	G	K	K	L	3	0	1	1	0	1	0	4	1	2	1	2	0	0	0	0	3	0	1	2	0	0	22	1	2213.18	Q3SZB7	Q3SZB7	52	73	yes	yes	3;4	6.5229e-06	64.249	By MS/MS			By MS/MS	By MS/MS	By MS/MS
AGIFQSAK	YRNYDSMKDFEEMRKAGIFQSAK_______	DFEEMRKAGIFQSAK_______________	K	A	G	A	K	-	2	0	0	0	0	1	0	1	0	1	0	1	0	1	0	1	0	0	0	0	0	0	8	0	820.444	P04038;A0A3Q1LXK7;A0A3Q1M1C3	P04038	67	74	yes	no	2	0.0024098	121.52	By matching	By MS/MS	By MS/MS	By matching		By matching	By MS/MS
AGIIASAR	VDHGKSTLTDSLVCKAGIIASARAGETRFT	TDSLVCKAGIIASARAGETRFTDTRKDEQE	K	A	G	A	R	A	3	1	0	0	0	0	0	1	0	2	0	0	0	0	0	1	0	0	0	0	0	0	8	0	757.445	Q3SYU2	Q3SYU2	43	50	yes	yes	2	0.02829	69.984
AGIILQAESR	EDRRYCFQITTPNGKAGIILQAESRKENEE	TPNGKAGIILQAESRKENEEWICAINNISR	K	A	G	S	R	K	2	1	0	0	0	1	1	1	0	2	1	0	0	0	0	1	0	0	0	0	0	0	10	0	1056.59	Q1RMW4;A0A3Q1MJZ3	Q1RMW4	351	360	yes	no	2	0.018532	65.465	By MS/MS	By matching	By matching	By MS/MS	By matching
AGIISTVEVLK	VDRLGLQNDLFSLARAGIISTVEVLKVMEA	SLARAGIISTVEVLKVMEAFVNEPNYTVWS	R	A	G	L	K	V	1	0	0	0	0	0	1	1	0	2	1	1	0	0	0	1	1	0	0	2	0	0	11	0	1128.68	E1BP91	E1BP91	630	640	yes	yes	2	0.013298	64.04	By matching	By matching		By MS/MS	By matching
AGIPVYAWK	NIFSTQDHAAAAIAKAGIPVYAWKGETDEE	AAAIAKAGIPVYAWKGETDEEYLWCIEQTL	K	A	G	W	K	G	2	0	0	0	0	0	0	1	0	1	0	1	0	0	1	0	0	1	1	1	0	0	9	0	1003.55	Q3MHL4;A0A3Q1LW27	Q3MHL4	95	103	yes	no	2	0.0075375	81.613	By MS/MS	By MS/MS	By MS/MS	By MS/MS	By MS/MS	By MS/MS
AGIVQDTWHK	SEGEAQRLMEILADKAGIVQDTWHKATQKG	ILADKAGIVQDTWHKATQKGDPVVILKRQL	K	A	G	H	K	A	1	0	0	1	0	1	0	1	1	1	0	1	0	0	0	0	1	1	0	1	0	0	10	0	1153.59	A0A3Q1LHT7;F1MDC1	A0A3Q1LHT7	830	839	yes	no	2;3	0.00062255	87.298	By matching	By MS/MS	By MS/MS	By MS/MS	By matching	By matching	By MS/MS
AGIVQEDVQPPGLK	LMRLEEYKKEQAINRAGIVQEDVQPPGLKV	RAGIVQEDVQPPGLKVWSDPFGRK______	R	A	G	L	K	V	1	0	0	1	0	2	1	2	0	1	1	1	0	0	2	0	0	0	0	2	0	0	14	0	1449.78	F1MDB2	F1MDB2	45	58	yes	yes	2	8.8329e-05	94.309	By matching	By MS/MS		By matching	By matching	By MS/MS
AGKPTLHYFNGR	______________________________	______________________________	M	A	G	G	R	G	1	1	1	0	0	0	0	2	1	0	1	1	0	1	1	0	1	0	1	0	0	0	12	1	1359.7	A0A140T854;Q28035;A0A3Q1MEC8	A0A140T854	2	13	yes	no	2;3;4	1.6317e-22	167.09	By MS/MS	By MS/MS	By MS/MS	By MS/MS	By MS/MS	By MS/MS
AGLAPLEVR	VRARVLQSFTVDSSKAGLAPLEVRVMGPRG	TVDSSKAGLAPLEVRVMGPRGLVEPVNVVD	K	A	G	V	R	V	2	1	0	0	0	0	1	1	0	0	2	0	0	0	1	0	0	0	0	1	0	0	9	0	924.539	A0A3Q1MQ34;E1BKX7;A0A3Q1M0Y7;A0A3Q1MZI6	A0A3Q1MQ34	1450	1458	yes	no	2	0.0070295	82.279	By MS/MS	By MS/MS		By MS/MS	By matching	By MS/MS
AGLCQPFVYGGCR	GPCKARMIRYFYNAKAGLCQPFVYGGCRAK	AKAGLCQPFVYGGCRAKRNNFKSSEDCMRT	K	A	G	C	R	A	1	1	0	0	2	1	0	3	0	0	1	0	0	1	1	0	0	0	1	1	0	0	13	0	1483.67	A6QPK7;A0A3Q1LPM0	A6QPK7	62	74	yes	no	2	5.3119e-09	146.69	By MS/MS	By MS/MS	By MS/MS	By MS/MS	By MS/MS	By MS/MS
AGLCQTFVYGGCR	GPCKARIIRYFYNAKAGLCQTFVYGGCRAK	AKAGLCQTFVYGGCRAKRNNFKSAEDCMRT	K	A	G	C	R	A	1	1	0	0	2	1	0	3	0	0	1	0	0	1	0	0	1	0	1	1	0	0	13	0	1487.66	P00974	P00974	62	74	yes	yes	2;3	1.4618e-19	166.19	By MS/MS	By MS/MS	By MS/MS	By MS/MS	By MS/MS	By MS/MS
AGLENTVAETECR	LQGLEIELQSQLSMKAGLENTVAETECRYA	MKAGLENTVAETECRYALQLQQIQGLISSI	K	A	G	C	R	Y	2	1	1	0	1	0	3	1	0	0	1	0	0	0	0	0	2	0	0	1	0	0	13	0	1448.66	CON__ENSEMBL:ENSP00000377550;CON__P13646-1	CON__ENSEMBL:ENSP00000377550	343	355	yes	no	2	0.00025305	88.681
AGLILFGNDGR	DLPIPGAHRPGVITKAGLILFGNDGRMLLV	VITKAGLILFGNDGRMLLVKNIQLEDGKMI	K	A	G	G	R	M	1	1	1	1	0	0	0	3	0	1	2	0	0	1	0	0	0	0	0	0	0	0	11	0	1131.6	E1BMG9	E1BMG9	275	285	yes	yes	2	4.6901e-05	114.97	By matching	By MS/MS	By MS/MS	By MS/MS	By MS/MS	By MS/MS
AGLNCSTETMPIK	CYGYEGIDAVKEALRAGLNCSTETMPIKIN	LRAGLNCSTETMPIKINLIAPPRYVMTTTT	R	A	G	I	K	I	1	0	1	0	1	0	1	1	0	1	1	1	1	0	1	1	2	0	0	0	0	0	13	0	1420.67	P68102	P68102	214	226	yes	yes	2	0.00021551	90.827			By MS/MS		By MS/MS
AGLNSLEAVK	______________________________	______________________________	M	A	G	V	K	R	2	0	1	0	0	0	1	1	0	0	2	1	0	0	0	1	0	0	0	1	0	0	10	0	1000.56	F6QQ60	F6QQ60	2	11	yes	yes	2	3.2868e-11	150.17		By MS/MS				By MS/MS
AGLNSLEAVKR	______________________________	______________________________	M	A	G	K	R	K	2	1	1	0	0	0	1	1	0	0	2	1	0	0	0	1	0	0	0	1	0	0	11	1	1156.66	F6QQ60	F6QQ60	2	12	yes	yes	2	0.00093175	83.862	By MS/MS				By matching	By matching
AGLPGFYDPCVGEEK	CLVKDSKLILTEASKAGLPGFYDPCVGEEK	AGLPGFYDPCVGEEKNLKVLYQFRGVLHQV	K	A	G	E	K	N	1	0	0	1	1	0	2	3	0	0	1	1	0	1	2	0	0	0	1	1	0	0	15	0	1637.74	Q2NL21	Q2NL21	509	523	yes	yes	2	7.5233e-06	97.214	By MS/MS	By MS/MS	By MS/MS	By MS/MS	By MS/MS	By matching
AGLPVPHTNTGDSSQGPCEPLPGPPVQPR	LPILQGPALPSSLQRAGLPVPHTNTGDSSQ	QGPCEPLPGPPVQPRADASPFPGAPMPSAS	R	A	G	P	R	A	1	1	1	1	1	2	1	4	1	0	2	0	0	0	8	2	2	0	0	2	0	0	29	0	2961.44	A0A3Q1LH60;A0A3Q1M0C9;F1N6K7	A0A3Q1LH60	90	118	yes	no	3	8.46e-08	56.303		By MS/MS		By MS/MS
AGLQFPVGR	QGGKARAKAKTRSSRAGLQFPVGRVHRLLR	KTRSSRAGLQFPVGRVHRLLRKGNYSERVG	R	A	G	G	R	V	1	1	0	0	0	1	0	2	0	0	1	0	0	1	1	0	0	0	0	1	0	0	9	0	943.524	F2Z4G5;A0A3Q1N7K2;A1A4R1;F2Z4J1;A4IFU5;A0A0A0MP90;A0A3Q1MDK7;P0C0S9;A0A096LNF2;E1BH22;Q3ZBX9;F1MRN2;A0A3Q1MF62;F1MLQ1;A0A0A0MP93;A0A3Q1N0B0;Q32LA7;P0C0S4;F2Z4I6	F2Z4G5	22	30	no	no	2	6.1629e-10	174.21	By MS/MS	By MS/MS	By MS/MS	By MS/MS	By MS/MS	By MS/MS
AGLQSLEASGR	SSQLAEMNLGSSSVRAGLQSLEASGRLEDE	SSVRAGLQSLEASGRLEDEFDMFALTRGSS	R	A	G	G	R	L	2	1	0	0	0	1	1	2	0	0	2	0	0	0	0	2	0	0	0	0	0	0	11	0	1087.56	A0A3Q1MAL1;Q5BIP4;A0A3Q1N3K4	A0A3Q1MAL1	351	361	yes	no	2	0.0003693	90.15	By MS/MS	By matching		By matching	By MS/MS	By MS/MS
AGLSIYGNPR	GSIAAGYLSDRAMAKAGLSIYGNPRHGLLL	RAMAKAGLSIYGNPRHGLLLFMMAGMTASM	K	A	G	P	R	H	1	1	1	0	0	0	0	2	0	1	1	0	0	0	1	1	0	0	1	0	0	0	10	0	1046.55	E1BK31;A0A3Q1MB13;A0A3Q1LIP1	E1BK31	291	300	yes	no	2	1.1391e-05	129.77	By MS/MS	By MS/MS	By MS/MS	By matching	By matching	By MS/MS
AGLTDQVSHHAR	LMEENIRQSVTNSIKAGLTDQVSHHARLKT	SIKAGLTDQVSHHARLKTD___________	K	A	G	A	R	L	2	1	0	1	0	1	0	1	2	0	1	0	0	0	0	1	1	0	0	1	0	0	12	0	1290.64	E1BE28;A0A3Q1LP31	E1BE28	549	560	yes	no	3	0.0054111	62.14							By MS/MS
AGLTFNHDPPLSQNQR	RMREWGAEALTSLIKAGLTFNHDPPLSQNQ	GLTFNHDPPLSQNQRLQLLLLNPLKEMSNI	K	A	G	Q	R	L	1	1	2	1	0	2	0	1	1	0	2	0	0	1	2	1	1	0	0	0	0	0	16	0	1793.88	A0A3Q1M0W2;E1BPI7;A0A3Q1MEQ1	A0A3Q1M0W2	781	796	yes	no	3	0.049343	25.167	By matching	By matching	By MS/MS	By matching	By matching
AGLVAGALSER	DPLTNQRLSVEEAVKAGLVAGALSERLQLV	EAVKAGLVAGALSERLQLVEKAVAGYTDPC	K	A	G	E	R	L	3	1	0	0	0	0	1	2	0	0	2	0	0	0	0	1	0	0	0	1	0	0	11	0	1042.58	A0A3Q1LMV9	A0A3Q1LMV9	1305	1315	yes	yes	2	0.02749	61.65	By matching	By MS/MS	By MS/MS		By matching
AGLVDDFEK	PPAIDWAYYKANVAKAGLVDDFEKKFNALK	KANVAKAGLVDDFEKKFNALKVPIPEDKYT	K	A	G	E	K	K	1	0	0	2	0	0	1	1	0	0	1	1	0	1	0	0	0	0	0	1	0	0	9	0	992.481	P13620	P13620	64	72	yes	yes	1;2	0.0090764	79.596	By MS/MS	By MS/MS	By MS/MS	By MS/MS	By MS/MS	By MS/MS
AGLVDDFEKK	PPAIDWAYYKANVAKAGLVDDFEKKFNALK	ANVAKAGLVDDFEKKFNALKVPIPEDKYTA	K	A	G	K	K	F	1	0	0	2	0	0	1	1	0	0	1	2	0	1	0	0	0	0	0	1	0	0	10	1	1120.58	P13620	P13620	64	73	yes	yes	3	0.029282	39.625					By matching
AGLVDFQDEEQVK	______________________________	______________________________	M	A	G	V	K	S	1	0	0	2	0	2	2	1	0	0	1	1	0	1	0	0	0	0	0	2	0	0	13	0	1476.71	E1BPN8	E1BPN8	2	14	yes	yes	2	9.3569e-05	111.06	By MS/MS			By matching		By MS/MS
AGLVFMPGTIQMK	PRVPEWWLVILGCMRAGLVFMPGTIQMKAK	MRAGLVFMPGTIQMKAKDILYRLQVSKAKA	R	A	G	M	K	A	1	0	0	0	0	1	0	2	0	1	1	1	2	1	1	0	1	0	0	1	0	0	13	0	1391.73	A7MBE6	A7MBE6	129	141	yes	yes	2	0.0075836	64.04		By matching				By matching
AGLVGPELHEK	DPATSARLTVDEAVRAGLVGPELHEKLLSA	EAVRAGLVGPELHEKLLSAEKAVTGYKDPY	R	A	G	E	K	L	1	0	0	0	0	0	2	2	1	0	2	1	0	0	1	0	0	0	0	1	0	0	11	0	1148.62	A0A3Q1LXK9;A0A3Q1M2E4;E1BF59;A0A3Q1MQG2;A0A3Q1M6Q7;A0A3Q1NIP5;A0A3Q1LJL6;A0A3Q1LVA4;A0A3Q1LXH1;A0A3Q1MRS3	A0A3Q1LXK9	3053	3063	yes	no	3	0.026076	40.015	By matching	By MS/MS		By matching	By matching	By MS/MS	By matching
AGLVGPELHR	DPATGRQLRVDEAVRAGLVGPELHRQLQVA	DEAVRAGLVGPELHRQLQVAEQAVTGYHDP	R	A	G	H	R	Q	1	1	0	0	0	0	1	2	1	0	2	0	0	0	1	0	0	0	0	1	0	0	10	0	1047.58	A0A3Q1LMV9	A0A3Q1LMV9	344	353	yes	yes	2;3	0.010265	65.156	By matching	By MS/MS	By MS/MS	By MS/MS	By MS/MS	By matching	By MS/MS
AGLYGLPR	IGGVDMVTDDDRRWKAGLYGLPRRSGKLKD	DDDRRWKAGLYGLPRRSGKLKDLSRFDASF	K	A	G	P	R	R	1	1	0	0	0	0	0	2	0	0	2	0	0	0	1	0	0	0	1	0	0	0	8	0	845.476	A0A3Q1MPB3;A0A3Q1LVA9;F1N647;Q71SP7	A0A3Q1MPB3	42	49	yes	no	2	0.02415	73.039		By matching		By matching	By matching
AGMIFYR	HVVSTTTHKTLRGCRAGMIFYRKGVRSVDP	HKTLRGCRAGMIFYRKGVRSVDPKTGRETR	R	A	G	Y	R	K	1	1	0	0	0	0	0	1	0	1	0	0	1	1	0	0	0	0	1	0	0	0	7	0	856.427	A0A140T896;Q5E9P9;A0A3Q1LKF4	A0A140T896	264	270	yes	no	2	0.035415	101.23	By MS/MS	By matching	By MS/MS	By MS/MS	By MS/MS	By matching
AGNELLESSAGDDASSLR	NDVLAHQATVETVNKAGNELLESSAGDDAS	ELLESSAGDDASSLRSRLETMNQCWESVLQ	K	A	G	L	R	S	3	1	1	2	0	0	2	2	0	0	3	0	0	0	0	4	0	0	0	0	0	0	18	0	1790.83	A0A3Q1ME09;F1N6H4	A0A3Q1ME09	4320	4337	yes	no	2	0.0064464	47.189	By MS/MS
AGNFYVPAEPK	QMYRTEIRMARMARKAGNFYVPAEPKLAFV	MARKAGNFYVPAEPKLAFVIRIRGINGVSP	K	A	G	P	K	L	2	0	1	0	0	0	1	1	0	0	0	1	0	1	2	0	0	0	1	1	0	0	11	0	1191.59	Q58DT1;E1BLQ8;A0A3Q1LP69	Q58DT1	78	88	yes	no	2	2.7383e-05	103.42	By matching	By matching	By MS/MS		By matching
AGNGIHAILLYR	MDLLYIIPTHIQAARAGNGIHAILLYRRKL	AARAGNGIHAILLYRRKLDREEIKPILLLG	R	A	G	Y	R	R	2	1	1	0	0	0	0	2	1	2	2	0	0	0	0	0	0	0	1	0	0	0	12	0	1296.73	A0A3Q1LMV3;E1BKY3	A0A3Q1LMV3	272	283	yes	no	3	0.030735	37.144			By MS/MS
AGNGQWASVIR	FLNENLPESIFGAPKAGNGQWASVIRVMNP	GAPKAGNGQWASVIRVMNPIQGNTLDLVQL	K	A	G	I	R	V	2	1	1	0	0	1	0	2	0	1	0	0	0	0	0	1	0	1	0	1	0	0	11	0	1157.59	A0JN52;A0A3Q1MEK5	A0JN52	857	867	yes	no	2	0.054433	53.756
AGNLGGGVVTIER	NFEQFLQERIKVNGKAGNLGGGVVTIERSK	GKAGNLGGGVVTIERSKSKITVTSEVPFSK	K	A	G	E	R	S	1	1	1	0	0	0	1	4	0	1	1	0	0	0	0	0	1	0	0	2	0	0	13	0	1241.67	F1N301;A0A3Q1LR67	F1N301	53	65	yes	no	2	0.00019712	110.84	By MS/MS	By MS/MS	By MS/MS	By MS/MS	By MS/MS	By MS/MS
AGNNMLLVGVHGPR	AYMGQKSSFTVDCSKAGNNMLLVGVHGPRT	KAGNNMLLVGVHGPRTPCEEILVKHVGSRL	K	A	G	P	R	T	1	1	2	0	0	0	0	3	1	0	2	0	1	0	1	0	0	0	0	2	0	0	14	0	1433.76	F1N169	F1N169	2585	2598	yes	yes	3	0.046502	29.355			By MS/MS
AGPEADAQFHFTGIK	______________________________	AGPEADAQFHFTGIKKYFNSYTLTGRMNCV	M	A	G	I	K	K	3	0	0	1	0	1	1	2	1	1	0	1	0	2	1	0	1	0	0	0	0	0	15	0	1587.77	Q3ZBI7;A0A3Q1ML84	Q3ZBI7	2	16	yes	no	2;3	9.9886e-31	188.48	By MS/MS	By MS/MS	By MS/MS	By MS/MS	By MS/MS	By MS/MS
AGPIWDLR	PRDLFEDELVPLFEKAGPIWDLRLMMDPLT	LVPLFEKAGPIWDLRLMMDPLTGLNRGYAF	K	A	G	L	R	L	1	1	0	1	0	0	0	1	0	1	1	0	0	0	1	0	0	1	0	0	0	0	8	0	926.497	A0A3Q1M326;F1MCT8;A3KMV6;A0A3Q1NB36	A0A3Q1M326	185	192	no	no	2	0.024488	72.789			By MS/MS
AGPLVEAQPNVDK	SPLPLSPGSLSAVARAGPLVEAQPNVDKLV	ARAGPLVEAQPNVDKLVEDHLAVQSLIRAY	R	A	G	D	K	L	2	0	1	1	0	1	1	1	0	0	1	1	0	0	2	0	0	0	0	2	0	0	13	0	1336.7	Q148N0;A0A3Q1MVL5;A0A3Q1NKS6	Q148N0	110	122	yes	no	2	1.0561e-05	128.81	By MS/MS	By MS/MS	By MS/MS	By MS/MS	By MS/MS	By MS/MS	By MS/MS
AGPNIYELR	QLLLEFSFWNEPQPRAGPNIYELRTYKLKP	NEPQPRAGPNIYELRTYKLKPGTMIEWGNN	R	A	G	L	R	T	1	1	1	0	0	0	1	1	0	1	1	0	0	0	1	0	0	0	1	0	0	0	9	0	1031.54	F1MSQ7;Q0P5K8;A0A3Q1N363;A0A3Q1NHJ2	F1MSQ7	162	170	yes	no	2	0.0011349	113.71	By MS/MS	By MS/MS	By MS/MS	By MS/MS	By MS/MS	By MS/MS
AGPPEAAATQQQK	AAKPGLPRKPAMPPRAGPPEAAATQQQKQQ	PRAGPPEAAATQQQKQQQQIQAMDEMDILQ	R	A	G	Q	K	Q	4	0	0	0	0	3	1	1	0	0	0	1	0	0	2	0	1	0	0	0	0	0	13	0	1295.65	A0A3Q1NI16;A0A3Q1LSP6	A0A3Q1NI16	319	331	yes	no	2	0.0016871	72.2							By MS/MS
AGPSAQEPGIQTPLK	SPQSGSSGTDLTVDKAGPSAQEPGIQTPLK	AGPSAQEPGIQTPLKSVLVISGGEGYIDFR	K	A	G	L	K	S	2	0	0	0	0	2	1	2	0	1	1	1	0	0	3	1	1	0	0	0	0	0	15	0	1492.79	A0A3Q1NAH5;A0A3Q1LP94;F1MZ69	A0A3Q1NAH5	1252	1266	yes	no	2	2.3644e-06	112.13	By MS/MS	By MS/MS		By MS/MS	By MS/MS
AGPSCAVLQEAFR	LSPGNFFFGHSPTSKAGPSCAVLQEAFRRY	SKAGPSCAVLQEAFRRYYDYIFGFYKWHHG	K	A	G	F	R	R	3	1	0	0	1	1	1	1	0	0	1	0	0	1	1	1	0	0	0	1	0	0	13	0	1404.68	H7BWW2;E1B9H0;E1B9E8	H7BWW2	67	79	yes	no	2	8.4584e-14	160.98	By matching			By matching		By matching
AGPWTPEAAVEHPEAVR	DGGFVFALEKRGYVKAGPWTPEAAVEHPEA	PWTPEAAVEHPEAVRQLHREFLRAGSNVMQ	K	A	G	V	R	Q	4	1	0	0	0	0	3	1	1	0	0	0	0	0	3	0	1	1	0	2	0	0	17	0	1815.89	Q5I597;A0A452DHV7;A0A3Q1NDS5	Q5I597	41	57	yes	no	2;3	2.0017e-11	133.71	By MS/MS	By MS/MS	By MS/MS	By MS/MS	By MS/MS	By MS/MS
AGQAAPAEAPTTPS	ELLVTGGAELGYGRKAGQAAPAEAPTTPS_	KAGQAAPAEAPTTPS_______________	K	A	G	P	S	-	5	0	0	0	0	1	1	1	0	0	0	0	0	0	3	1	2	0	0	0	0	0	14	0	1267.6	A0A3Q1MES8;Q9MYP6	A0A3Q1MES8	250	263	yes	no	2	0.00012576	104.39	By matching	By MS/MS		By MS/MS	By matching	By MS/MS
AGQAGQELDGR	HAVAQAAEPLEGALRAGQAGQELDGRVQAL	GALRAGQAGQELDGRVQALLEEAKDVLSDW	R	A	G	G	R	V	2	1	0	1	0	2	1	3	0	0	1	0	0	0	0	0	0	0	0	0	0	0	11	0	1100.52	A0A3Q1MBW4;A0A3Q1LK90;A0A3Q1N855;A4FUC8	A0A3Q1MBW4	256	266	yes	no	2	6.3444e-10	147.2							By MS/MS
AGQAVDDFIEK	ASKLKKPRRIILLVKAGQAVDDFIEKLVPL	LLVKAGQAVDDFIEKLVPLLDIGDIIIDGG	K	A	G	E	K	L	2	0	0	2	0	1	1	1	0	1	0	1	0	1	0	0	0	0	0	1	0	0	11	0	1191.58	A0A3S5ZPM3	A0A3S5ZPM3	153	163	yes	yes	2	1.4664e-05	120.76	By MS/MS	By matching	By MS/MS	By MS/MS	By MS/MS	By MS/MS
AGQEETGFSAPSSQPAK	QETKLDLISKGEESKAGQEETGFSAPSSQP	QEETGFSAPSSQPAKESHSVRAILKSILVP	K	A	G	A	K	E	3	0	0	0	0	2	2	2	0	0	0	1	0	1	2	3	1	0	0	0	0	0	17	0	1690.78	F6PZI3;Q3ZC83;A0A3Q1MJQ0	F6PZI3	340	356	yes	no	2;3	9.6576e-157	294.52	By MS/MS	By MS/MS	By MS/MS	By MS/MS	By MS/MS	By MS/MS	By MS/MS
AGQQGLSVAFDLATHR	STVEESNKFYKDNIKAGQQGLSVAFDLATH	GQQGLSVAFDLATHRGYDSDNPRVRGDVGM	K	A	G	H	R	G	3	1	0	1	0	2	0	2	1	0	2	0	0	1	0	1	1	0	0	1	0	0	16	0	1669.85	Q0III1;Q9GK13;A0A3S5ZPN0	Q0III1	129	144	yes	no	2;3	1.1638e-07	129.71	By MS/MS	By MS/MS	By MS/MS	By matching	By MS/MS	By MS/MS
AGQSAAGAVLGIGADTR	______________________________	QSAAGAVLGIGADTRDAEMPATEKDLAEDA	R	A	G	T	R	D	5	1	0	1	0	1	0	4	0	1	1	0	0	0	0	1	1	0	0	1	0	0	17	0	1513.78	F1N169;A0A3Q1M057;A0A3Q1LMA3	F1N169	8	24	yes	no	2	2.96e-10	124.45	By matching	By MS/MS	By MS/MS	By MS/MS	By MS/MS	By MS/MS
AGQTTYSGVIDCFR	TPADVIKTRLQVAARAGQTTYSGVIDCFRK	RAGQTTYSGVIDCFRKILREEGPKALWKGA	R	A	G	F	R	K	1	1	0	1	1	1	0	2	0	1	0	0	0	1	0	1	2	0	1	1	0	0	14	0	1573.72	A0A3Q1MJF5;A0A3Q1LHX4;F1MX88;A0A3Q1MUQ5;A0A3Q1M6G7;A6QNM9;A0A3Q1MLV2;A0A3Q1M9V5	A0A3Q1MJF5	555	568	yes	no	2;3	1.6985e-28	186.46	By MS/MS	By MS/MS	By MS/MS	By MS/MS	By MS/MS	By MS/MS
AGQYSSDLR	RRRRSVQLMEKRMDKAGQYSSDLRKCCEDG	EKRMDKAGQYSSDLRKCCEDGMRDNPMKFP	K	A	G	L	R	K	1	1	0	1	0	1	0	1	0	0	1	0	0	0	0	2	0	0	1	0	0	0	9	0	995.467	Q2UVX4;CON__Q2UVX4;A0A3Q1M2B2;A0A3Q1MGT0;A0A3Q1MHV6	Q2UVX4	681	689	yes	no	2	1.4382e-07	150.35			By MS/MS				By MS/MS
AGQYSSDLRK	RRRRSVQLMEKRMDKAGQYSSDLRKCCEDG	KRMDKAGQYSSDLRKCCEDGMRDNPMKFPC	K	A	G	R	K	C	1	1	0	1	0	1	0	1	0	0	1	1	0	0	0	2	0	0	1	0	0	0	10	1	1123.56	Q2UVX4;CON__Q2UVX4;A0A3Q1M2B2;A0A3Q1MGT0;A0A3Q1MHV6	Q2UVX4	681	690	yes	no	3	0.0027665	67.726							By MS/MS
AGSCVSSQSTVVR	LCSEAMFHLGVPTTRAGSCVSSQSTVVRDA	TRAGSCVSSQSTVVRDAFYDGNPRPEPCAV	R	A	G	V	R	D	1	1	0	0	1	1	0	1	0	0	0	0	0	0	0	4	1	0	0	3	0	0	13	0	1336.64	G3X686;A0A3Q1LM14	G3X686	221	233	yes	no	2	0.0019145	70.412			By matching			By matching	By MS/MS
AGSDGESIGNCPFSQR	LKEEDKEPIIELFVKAGSDGESIGNCPFSQ	GSDGESIGNCPFSQRLFMILWLKGVVFSVT	K	A	G	Q	R	L	1	1	1	1	1	1	1	3	0	1	0	0	0	1	1	3	0	0	0	0	0	0	16	0	1680.72	Q9XSA7;A2VE46	Q9XSA7	25	40	no	no	2	1.4577e-16	162.6	By MS/MS	By MS/MS		By MS/MS	By MS/MS
AGSISTAGPELPGAGHSK	SGAGSPTTASTVDIRAGSISTAGPELPGAG	ISTAGPELPGAGHSKVQVTVPGVKVGSPGV	R	A	G	S	K	V	3	0	0	0	0	0	1	4	1	1	1	1	0	0	2	3	1	0	0	0	0	0	18	0	1635.82	A0A3Q1NE82;A0A3Q1MHT0;F1MCK2	A0A3Q1NE82	228	245	yes	no	3	0.043442	25.047	By matching	By matching		By MS/MS	By matching	By matching
AGSLSSEAAQEDTNGPLR	PPAHDPWEPKPDWARAGSLSSEAAQEDTNG	LSSEAAQEDTNGPLRELRPRLCHLRKGPQG	R	A	G	L	R	E	3	1	1	1	0	1	2	2	0	0	2	0	0	0	1	3	1	0	0	0	0	0	18	0	1801.84	G3N1L5	G3N1L5	128	145	yes	yes	2	1.2298e-07	90.926	By MS/MS	By MS/MS		By MS/MS	By MS/MS	By MS/MS
AGSLTAQEVGAALVSLLAEAEAEAARPGAPDPR	EVSESQRQDLLRRYRAGSLTAQEVGAALVS	EAEAEAARPGAPDPRGALRAATMEVRVGRL	R	A	G	P	R	G	10	2	0	1	0	1	4	3	0	0	4	0	0	0	3	2	1	0	0	2	0	0	33	1	3187.65	A0A3Q1LMV9	A0A3Q1LMV9	2475	2507	yes	no	3	0.045918	29.532			By MS/MS		By matching
AGSPNEDSEGSR	______________________________	______________________________	M	A	G	S	R	I	1	1	1	1	0	0	2	2	0	0	0	0	0	0	1	3	0	0	0	0	0	0	12	0	1204.5	Q1LZ74;A0A3Q1MRD8	Q1LZ74	2	13	yes	no	2	0.013739	50.353			By matching
AGSQSGGSPEASGVTVSDVQELIR	______________________________	EASGVTVSDVQELIRRKEEIEAQIKANYEV	K	A	G	I	R	R	2	1	0	1	0	2	2	4	0	1	1	0	0	0	1	5	1	0	0	3	0	0	24	0	2330.14	Q3SZ19	Q3SZ19	5	28	yes	yes	3	0.0039849	36.271		By matching
AGSVADEVISSIR	SVSRFTDYELRAYAKAGSVADEVISSIRTV	AKAGSVADEVISSIRTVAAFGGEKKEVERY	K	A	G	I	R	T	2	1	0	1	0	0	1	1	0	2	0	0	0	0	0	3	0	0	0	2	0	0	13	0	1302.68	A0A3Q1LPY1;A0A3Q1M2V4;E1BGI0	A0A3Q1LPY1	277	289	no	no	2	2.1543e-13	157.25	By matching	By matching		By matching	By MS/MS	By matching
AGTAFYIDQCAVR	RDTTETDLKQRREIRAGTAFYIDQCAVRAA	IRAGTAFYIDQCAVRAATEGRTLILEGLEK	R	A	G	V	R	A	3	1	0	1	1	1	0	1	0	1	0	0	0	1	0	0	1	0	1	1	0	0	13	0	1470.69	G3N1G4;F1MIT3;F1MIM5	G3N1G4	144	156	yes	no	2	0.034464	51.268	By matching		By matching	By matching	By matching	By matching
AGTDLLNFLSSFIDPK	YFEKTQEELTPFFKKAGTDLLNFLSSFIDP	GTDLLNFLSSFIDPKKQPATR_________	K	A	G	P	K	K	1	0	1	2	0	0	0	1	0	1	3	1	0	2	1	2	1	0	0	0	0	0	16	0	1736.9	P81644;CON__P81644	P81644	79	94	yes	no	2	1.342e-15	156.14	By MS/MS	By MS/MS	By MS/MS	By MS/MS	By MS/MS	By matching
AGTGVDNVDLEAATR	SDIINAAEKLQVVGRAGTGVDNVDLEAATR	AGTGVDNVDLEAATRKGILVMNTPNGNSLS	R	A	G	T	R	K	3	1	1	2	0	0	1	2	0	0	1	0	0	0	0	0	2	0	0	2	0	0	15	0	1487.72	A0A140T866;Q5EAD2	Q5EAD2	76	90	no	no	2	3.8904e-129	278.27	By MS/MS	By MS/MS	By MS/MS	By MS/MS	By MS/MS	By matching
AGTHILCIK	YSLQYYMGLAEELVRAGTHILCIKDMAGLL	AEELVRAGTHILCIKDMAGLLKPTACTMLV	R	A	G	I	K	D	1	0	0	0	1	0	0	1	1	2	1	1	0	0	0	0	1	0	0	0	0	0	9	0	1011.55	Q29RK2;A0A3Q1MIC2;A0A3Q1MIX4	Q29RK2	733	741	yes	no	2;3	1.1922e-07	152.63	By MS/MS	By MS/MS	By MS/MS	By MS/MS	By MS/MS	By MS/MS
AGTQIENIDEDFR	QRKTFTAWCNSHLRKAGTQIENIDEDFRDG	RKAGTQIENIDEDFRDGLKLMLLLEVISGE	K	A	G	F	R	D	1	1	1	2	0	1	2	1	0	2	0	0	0	1	0	0	1	0	0	0	0	0	13	0	1506.7	A5D7D1;A0A452DIE5;A0A3Q1MFS2;A0A3Q1MR52;A0A3Q1MAJ8;A0A3Q1MRU0	A5D7D1	67	79	yes	no	2	5.561e-106	275.84	By MS/MS	By MS/MS	By MS/MS	By MS/MS	By MS/MS	By MS/MS
AGTQIENIDEDFRDGLK	QRKTFTAWCNSHLRKAGTQIENIDEDFRDG	TQIENIDEDFRDGLKLMLLLEVISGERLPK	K	A	G	L	K	L	1	1	1	3	0	1	2	2	0	2	1	1	0	1	0	0	1	0	0	0	0	0	17	1	1919.92	A5D7D1;A0A452DIE5;A0A3Q1MFS2;A0A3Q1MR52;A0A3Q1MAJ8;A0A3Q1MRU0	A5D7D1	67	83	yes	no	3	3.2513e-09	96.993		By matching
AGTQIENIEEDFR	QRKTFTAWCNSHLRKAGTQIENIEEDFRDG	RKAGTQIENIEEDFRDGLKLMLLLEVISGE	K	A	G	F	R	D	1	1	1	1	0	1	3	1	0	2	0	0	0	1	0	0	1	0	0	0	0	0	13	0	1520.71	Q3ZC55;A0A3Q1LWS8;Q3B7N2;A0A3Q1MPS4;A0A3Q1MBS5;A0A3Q1M2X5;Q0III9	Q3B7N2	48	60	no	no	2	1.6624e-37	192.5	By MS/MS	By MS/MS	By MS/MS	By MS/MS	By MS/MS	By MS/MS
AGTTLVECK	ELYSSFQQRLGCMMRAGTTLVECKSGYGLN	LGCMMRAGTTLVECKSGYGLNLETELKMLR	R	A	G	C	K	S	1	0	0	0	1	0	1	1	0	0	1	1	0	0	0	0	2	0	0	1	0	0	9	0	977.485	A5PJV3	A5PJV3	148	156	yes	yes	2	0.00075594	118.32			By MS/MS				By MS/MS
AGVEALNK	AETGSGFVVPSASAKAGVEALNKSLAAEWG	VPSASAKAGVEALNKSLAAEWGKYGMRFNV	K	A	G	N	K	S	2	0	1	0	0	0	1	1	0	0	1	1	0	0	0	0	0	0	0	1	0	0	8	0	800.439	F1N5J8;A0A3Q1LNW7	F1N5J8	209	216	yes	no	2	0.0031384	114.43		By MS/MS		By matching			By matching
AGVENGKPTHFTVYTK	HDASKVKAEGPGLSKAGVENGKPTHFTVYT	GVENGKPTHFTVYTKGAGKAPLNVQFSSPG	K	A	G	T	K	G	1	0	1	0	0	0	1	2	1	0	0	2	0	1	1	0	3	0	1	2	0	0	16	1	1747.89	A0A3Q1MQ34;E1BKX7;A0A3Q1M0Y7;A0A3Q1MZI6	A0A3Q1MQ34	858	873	yes	no	3;4	0.0032282	48.314	By MS/MS	By matching		By matching	By MS/MS		By matching
AGVFPYR	______________________________	______________________________	M	A	G	Y	R	G	1	1	0	0	0	0	0	1	0	0	0	0	0	1	1	0	0	0	1	1	0	0	7	0	808.423	A7Z025	A7Z025	2	8	yes	yes	2	0.055744	79.935
AGVIFPVGR	RGGKKKSTKTSRSAKAGVIFPVGRMLRYIK	TSRSAKAGVIFPVGRMLRYIKKGHPKYRIG	K	A	G	G	R	M	1	1	0	0	0	0	0	2	0	1	0	0	0	1	1	0	0	0	0	2	0	0	9	0	914.534	A0A3Q1LZ47;Q2HJ65	A0A3Q1LZ47	19	27	no	no	2	0.010492	77.741	By matching	By MS/MS		By matching	By matching	By MS/MS
AGVIGLTQSAAR	GKVGNMGQTNYAASKAGVIGLTQSAARELG	ASKAGVIGLTQSAARELGRHGIRCNSVLPG	K	A	G	A	R	E	3	1	0	0	0	1	0	2	0	1	1	0	0	0	0	1	1	0	0	1	0	0	12	0	1142.64	A0A3Q1MCV0;Q32S21	A0A3Q1MCV0	172	183	yes	no	2	6.5536e-05	118.21	By MS/MS	By MS/MS		By matching	By MS/MS	By MS/MS
AGVLADDHLIEVNGENVEDASHEEVVEK	GVYMTDIKPQGVAMKAGVLADDHLIEVNGE	GENVEDASHEEVVEKVKKSGSRVTFLLVDK	K	A	G	E	K	V	3	0	2	3	0	0	6	2	2	1	2	1	0	0	0	1	0	0	0	5	0	0	28	0	3016.43	Q3T0X8	Q3T0X8	171	198	yes	yes	3;4	4.1941e-10	72.935		By MS/MS		By matching		By matching
AGVLAHLEEER	DSNLYRIGQSKVFFRAGVLAHLEEERDLKI	VFFRAGVLAHLEEERDLKITDVIIGFQACC	R	A	G	E	R	D	2	1	0	0	0	0	3	1	1	0	2	0	0	0	0	0	0	0	0	1	0	0	11	0	1222.63	F1MQ37;Q27991;A0A452DIZ9	F1MQ37	765	775	no	no	2;3	4.61e-10	147.95	By matching	By MS/MS	By MS/MS	By MS/MS	By MS/MS	By MS/MS
AGVLAQLEEER	DPNLYRVGQSKIFFRAGVLAQLEEERDLKV	IFFRAGVLAQLEEERDLKVTDIIVSFQAAA	R	A	G	E	R	D	2	1	0	0	0	1	3	1	0	0	2	0	0	0	0	0	0	0	0	1	0	0	11	0	1213.63	F1MM57	F1MM57	823	833	yes	yes	2	0.0010709	89.247	By matching	By matching	By MS/MS	By MS/MS	By MS/MS
AGVNTVTTLVENK	AGKGDVPTKRPPVLRAGVNTVTTLVENKKA	LRAGVNTVTTLVENKKAQLVVIAHDVDPIE	R	A	G	N	K	K	1	0	2	0	0	0	1	1	0	0	1	1	0	0	0	0	3	0	0	3	0	0	13	0	1344.72	Q2TBQ5	Q2TBQ5	138	150	yes	yes	2;3	1.3383e-19	167.09	By MS/MS	By MS/MS	By MS/MS	By MS/MS	By MS/MS	By MS/MS
AGVNTVTTLVENKK	AGKGDVPTKRPPVLRAGVNTVTTLVENKKA	RAGVNTVTTLVENKKAQLVVIAHDVDPIEL	R	A	G	K	K	A	1	0	2	0	0	0	1	1	0	0	1	2	0	0	0	0	3	0	0	3	0	0	14	1	1472.82	Q2TBQ5	Q2TBQ5	138	151	yes	yes	2;3	0.00011166	87.001		By MS/MS	By MS/MS	By matching	By MS/MS	By matching
AGVPHAPVR	SGLPLRPLPENRGRRAGVPHAPVRTPGLSP	ENRGRRAGVPHAPVRTPGLSPAEEQLALKN	R	A	G	V	R	T	2	1	0	0	0	0	0	1	1	0	0	0	0	0	2	0	0	0	0	2	0	0	9	0	902.509	E1BD93;A0A3Q1LXH8	E1BD93	35	43	yes	no	2;3	0.017724	63.306	By matching						By MS/MS
AGVPPGVVNIVFGTGPR	LTSVTAWMMCRLLEKAGVPPGVVNIVFGTG	VPPGVVNIVFGTGPRVGEALVSHPEVPLIS	K	A	G	P	R	V	1	1	1	0	0	0	0	4	0	1	0	0	0	1	3	0	1	0	0	4	0	0	17	0	1635.91	A0A140T874;Q0P5F9	A0A140T874	197	213	yes	no	2	1.0743e-08	100.19
AGVSISVVHGNLSEEAAK	GGISCVLQDGHVFEKAGVSISVVHGNLSEE	SISVVHGNLSEEAAKQMRSRGKLLKTKDGK	K	A	G	A	K	Q	3	0	1	0	0	0	2	2	1	1	1	1	0	0	0	3	0	0	0	3	0	0	18	0	1766.92	E1BKY9	E1BKY9	198	215	yes	yes	2;3	1.2733e-34	185.95	By MS/MS	By MS/MS	By MS/MS	By MS/MS	By MS/MS	By MS/MS
AGVSVYGIIK	GTAVHHLMLKHPELRAGVSVYGIIKDAEDV	HPELRAGVSVYGIIKDAEDVYGLKNPTLFI	R	A	G	I	K	D	1	0	0	0	0	0	0	2	0	2	0	1	0	0	0	1	0	0	1	2	0	0	10	0	1005.59	F1N2I5;A0A3Q1LGS8	F1N2I5	150	159	yes	no	2	0.0022407	91.069	By matching		By MS/MS	By MS/MS		By MS/MS
AGVTCIVLPAENK	LPVGGIKEKTIAAKRAGVTCIVLPAENKKD	KRAGVTCIVLPAENKKDFYDLAAFITEGLE	R	A	G	N	K	K	2	0	1	0	1	0	1	1	0	1	1	1	0	0	1	0	1	0	0	2	0	0	13	0	1370.72	A0A140T842;Q59HJ6;A0A3Q1LU64	A0A140T842	973	985	yes	no	2	8.8523e-05	119.6	By MS/MS	By matching	By MS/MS	By MS/MS	By matching	By MS/MS
AGVTGPSGAIGPQGPSGAR	KGEKGAPGETGAPGRAGVTGPSGAIGPQGP	GPSGAIGPQGPSGARGPPGLKGDRGDPGET	R	A	G	A	R	G	3	1	0	0	0	1	0	6	0	1	0	0	0	0	3	2	1	0	0	1	0	0	19	0	1635.83	P23805	P23805	174	192	yes	yes	2	1.0652e-13	115.78					By MS/MS	By MS/MS
AGVTLGNK	ALIEPLSVGIHACRRAGVTLGNKVLVCGAG	GIHACRRAGVTLGNKVLVCGAGPIGLVSLL	R	A	G	N	K	V	1	0	1	0	0	0	0	2	0	0	1	1	0	0	0	0	1	0	0	1	0	0	8	0	758.429	Q58D31;A0A3Q1M465;A0A3Q1MUN0;A0A3Q1NA36	Q58D31	167	174	yes	no	2	0.0098161	86.472				By MS/MS	By matching	By matching
AGWNAYIDNLMADGTCQDAAIVGYK	______________________________	MADGTCQDAAIVGYKDSPSVWAAVPGKTFV	M	A	G	Y	K	D	5	0	2	3	1	1	0	3	0	2	1	1	1	0	0	0	1	1	2	1	0	0	25	0	2716.23	CON__P02584;P02584;E1BHJ0	CON__P02584	2	26	yes	no	3	2.3201e-07	64.028		By matching			By MS/MS	By matching
AGYNEDVGDK	QVFQEFTELPGRKYRAGYNEDVGDKWIWLK	GRKYRAGYNEDVGDKWIWLK__________	R	A	G	D	K	W	1	0	1	2	0	0	1	2	0	0	0	1	0	0	0	0	0	0	1	1	0	0	10	0	1066.46	A0A3Q1LPX6;P34942;G5E543;A0A3Q1LW79	A0A3Q1LPX6	327	336	yes	no	2	5.5865e-11	155.42			By MS/MS				By MS/MS
AGYTLVK	LYLIQGTQVYIFLTRAGYTLVKDYPKQLEK	QVYIFLTRAGYTLVKDYPKQLEKEFGSPDG	R	A	G	V	K	D	1	0	0	0	0	0	0	1	0	0	1	1	0	0	0	0	1	0	1	1	0	0	7	0	750.428	Q3SZV7;A0A452DI25;CON__Q3SZV7;A0A3Q1N2E0	Q3SZV7	326	332	yes	no	2	0.043696	86.086	By matching	By MS/MS		By MS/MS	By matching	By matching	By MS/MS
AHALTTEGIFR	QPIPLVLRETVAYLRAHALTTEGIFRRSAN	AYLRAHALTTEGIFRRSANTQVVREVQHKY	R	A	H	F	R	R	2	1	0	0	0	0	1	1	1	1	1	0	0	1	0	0	2	0	0	0	0	0	11	0	1214.64	F6RWK1	F6RWK1	272	282	yes	yes	2;3	1.3925e-05	111.06	By MS/MS	By MS/MS	By MS/MS	By MS/MS	By MS/MS	By MS/MS
AHAVCPQDPER	PRPAESWEGVRDASRAHAVCPQDPERMNNS	DASRAHAVCPQDPERMNNSRFTLDGKHQTF	R	A	H	E	R	M	2	1	0	1	1	1	1	0	1	0	0	0	0	0	2	0	0	0	0	1	0	0	11	0	1278.58	F1MI11	F1MI11	96	106	yes	yes	2;3	5.4722e-05	111.46	By matching			By matching	By matching	By matching	By MS/MS
AHCAPESQSSGGGGQGSTAPQGK	VGAPPEDSSAAKGQKAHCAPESQSSGGGGQ	SSGGGGQGSTAPQGKEGPYSEPSKRGPLSK	K	A	H	G	K	E	3	0	0	0	1	3	1	6	1	0	0	1	0	0	2	4	1	0	0	0	0	0	23	0	2154.93	F1N1T2;A0A3Q1MY58;A0A3Q1NLQ9;A0A3Q1LPG1;A0A3Q1M9M4;A0A3Q1MGG2;A0A3Q1M6L0;F1N1T3	F1N1T2	850	872	no	no	3	0.0054615	35.436							By matching
AHCQTSGWSLTEQDPYNNIIR	EKMFQPKNSKSLLLRAHCQTSGWSLTEQDP	GWSLTEQDPYNNIIRTTIEAMAAVFGGTQS	R	A	H	I	R	T	1	1	2	1	1	2	1	1	1	2	1	0	0	0	1	2	2	1	1	0	0	0	21	0	2489.14	Q0III1;Q9GK13;A0A3S5ZPN0	Q0III1	349	369	yes	no	3	2.0325e-31	154.26	By MS/MS	By MS/MS	By MS/MS	By MS/MS	By MS/MS	By MS/MS
AHDGGIYAISWSPDSTHLLSASGDK	DGKTGEKVCALGGSKAHDGGIYAISWSPDS	WSPDSTHLLSASGDKTSKIWDVNVNSVVNT	K	A	H	D	K	T	3	0	0	3	0	0	0	3	2	2	2	1	0	0	1	5	1	1	1	0	0	0	25	0	2584.22	Q2KJH4	Q2KJH4	232	256	yes	yes	3;4	4.0187e-20	98.299	By MS/MS	By MS/MS	By MS/MS	By MS/MS	By MS/MS	By MS/MS
AHEGEIEDLALGPDGK	RVWKVPTLEKVLEFKAHEGEIEDLALGPDG	HEGEIEDLALGPDGKLVTVGWDLKASVWQK	K	A	H	G	K	L	2	0	0	2	0	0	3	3	1	1	2	1	0	0	1	0	0	0	0	0	0	0	16	0	1649.79	E1BL12	E1BL12	195	210	yes	yes	3	0.00092462	54.501	By MS/MS	By matching		By matching	By matching
AHEILPDLVCCSAK	SVSEVIEGYEIACKKAHEILPDLVCCSAKN	KAHEILPDLVCCSAKNLRDVDEVSSLLHTS	K	A	H	A	K	N	2	0	0	1	2	0	1	0	1	1	2	1	0	0	1	1	0	0	0	1	0	0	14	0	1611.77	Q3ZCI9;A0A3Q1MTL6	Q3ZCI9	139	152	yes	no	2;3	3.3036e-05	105.46	By MS/MS	By MS/MS	By MS/MS	By MS/MS	By MS/MS	By MS/MS
AHFNLDESGVLSLDR	ESFKKYPDYESKGIKAHFNLDESGVLSLDR	AHFNLDESGVLSLDRVESVFETLVEDSPEE	K	A	H	D	R	V	1	1	1	2	0	0	1	1	1	0	3	0	0	1	0	2	0	0	0	1	0	0	15	0	1671.82	A0A3Q1M930;A0A3Q1MBP1;A0A3Q1MJM1	A0A3Q1M930	541	555	no	no	2;3	0.00029144	67.416	By MS/MS	By matching	By MS/MS	By matching	By MS/MS
AHFPIIDDTQR	VKEALIDQGDEFLGRAHFPIIDDTQRGYGL	FLGRAHFPIIDDTQRGYGLIFSNGDTWKQM	R	A	H	Q	R	G	1	1	0	2	0	1	0	0	1	2	0	0	0	1	1	0	1	0	0	0	0	0	11	0	1311.66	F1MLV5	F1MLV5	103	113	yes	yes	2;3	1.7102e-06	125.56	By MS/MS	By MS/MS	By MS/MS	By MS/MS	By MS/MS	By MS/MS
AHGASDVVLYK	TSEKEIISKEQGNEKAHGASDVVLYKIDVP	GNEKAHGASDVVLYKIDVPANRYDLLCLEG	K	A	H	Y	K	I	2	0	0	1	0	0	0	1	1	0	1	1	0	0	0	1	0	0	1	2	0	0	11	0	1158.6	A0A3Q1MJ04;A8E4P2	A0A3Q1MJ04	29	39	yes	no	2	0.00010719	108.57	By MS/MS		By MS/MS	By MS/MS	By matching
AHGAWAVVTGATSGIGK	IYLLPQARRSNHWLRAHGAWAVVTGATSGI	GAWAVVTGATSGIGKAYAHELARRGLNVVL	R	A	H	G	K	A	4	0	0	0	0	0	0	4	1	1	0	1	0	0	0	1	2	1	0	2	0	0	17	0	1581.83	A0A088QMV3;A0A3Q1MPS1	A0A088QMV3	48	64	yes	no	2;3	8.5416e-34	180.18	By MS/MS	By MS/MS	By MS/MS	By MS/MS	By MS/MS	By MS/MS
AHGFTFTR	EAGINPTDHLITAYRAHGFTFTRGLSVREI	HLITAYRAHGFTFTRGLSVREILAELTGRR	R	A	H	T	R	G	1	1	0	0	0	0	0	1	1	0	0	0	0	2	0	0	2	0	0	0	0	0	8	0	935.461	A0A3Q1MI08;A0A452DJH4;A7MB35	A0A3Q1MI08	116	123	yes	no	3	0.0036234	77.674		By MS/MS	By MS/MS
AHGGYSVFAGVGER	GKTVLIMELINNVAKAHGGYSVFAGVGERT	KAHGGYSVFAGVGERTREGNDLYHEMIESG	K	A	H	E	R	T	2	1	0	0	0	0	1	4	1	0	0	0	0	1	0	1	0	0	1	2	0	0	14	0	1405.67	P00829;A0A452DII8	P00829	226	239	yes	no	2;3	4.4702e-20	170.52	By MS/MS	By MS/MS	By MS/MS	By MS/MS	By MS/MS	By MS/MS
AHGLEVEATALGQAFK	RLRHPVGVEYATKARAHGLEVEATALGQAF	HGLEVEATALGQAFKQAYKAQSQSFPNYGL	R	A	H	F	K	Q	4	0	0	0	0	1	2	2	1	0	2	1	0	1	0	0	1	0	0	1	0	0	16	0	1640.85	Q5E9D6;A0A452DHL8	Q5E9D6	35	50	yes	no	3	2.4174e-05	78.888	By MS/MS	By MS/MS	By MS/MS	By MS/MS	By MS/MS	By MS/MS
AHGQDLGTAGSCLR	LYHGYSLLYVQGNERAHGQDLGTAGSCLRK	RAHGQDLGTAGSCLRKFSTMPFLFCNINNV	R	A	H	L	R	K	2	1	0	1	1	1	0	3	1	0	2	0	0	0	0	1	1	0	0	0	0	0	14	0	1441.67	A0A3Q1LZV6;Q7SIB2;F1N474;A0A3Q1M0M2;A0A3Q1M970	A0A3Q1LZV6	1401	1414	yes	no	3	0.0033347	52.966	By matching	By matching	By MS/MS		By MS/MS
AHIAFKPTVAQQR	GHFDGVPVVSKGPQKAHIAFKPTVAQQRKC	QKAHIAFKPTVAQQRKCLNCSETMVDGELV	K	A	H	Q	R	K	3	1	0	0	0	2	0	0	1	1	0	1	0	1	1	0	1	0	0	1	0	0	13	1	1465.82	A5D7R6;CON__Q9TRI1;A0A3Q1LK49	A5D7R6	247	259	yes	no	2;3	0.0045896	71.349			By MS/MS				By MS/MS
AHIANPSGASTECFVTDNADGTYQVEYTPFEK	VDSRPLTQVGGDHIKAHIANPSGASTECFV	NADGTYQVEYTPFEKGLHVVEVTYDDVPVP	K	A	H	E	K	G	4	0	2	2	1	1	3	2	1	1	0	1	0	2	2	2	4	0	2	2	0	0	32	0	3518.56	A0A3Q1MQ34;E1BKX7;A0A3Q1M0Y7;A0A3Q1MZI6	A0A3Q1MQ34	1268	1299	yes	no	3	2.6689e-38	120.91		By MS/MS	By MS/MS	By MS/MS	By MS/MS
AHIAQLCEK	ADAILGNQMFTHYDRAHIAQLCEKAGLLQR	FTHYDRAHIAQLCEKAGLLQRALEHFTDLY	R	A	H	E	K	A	2	0	0	0	1	1	1	0	1	1	1	1	0	0	0	0	0	0	0	0	0	0	9	0	1068.54	F1MPU0;P49951	F1MPU0	609	617	yes	no	2;3	1.7728e-05	139.74							By MS/MS
AHILACAPSNSGADLLCQR	TLVEAIKQVVKHLPKAHILACAPSNSGADL	ACAPSNSGADLLCQRLRVHLPSSIYRLLAP	K	A	H	Q	R	L	4	1	1	1	2	1	0	1	1	1	3	0	0	0	1	2	0	0	0	0	0	0	19	0	2052.98	Q0V8H6;A0A3Q1LQH0;A0A3Q1LSA9	Q0V8H6	548	566	yes	no	3	0.001565	43.794
AHLLADMAHISGLVAAK	LIDYARMREVCDEVKAHLLADMAHISGLVA	LLADMAHISGLVAAKVIPSPFKHADIVTTT	K	A	H	A	K	V	5	0	0	1	0	0	0	1	2	1	3	1	1	0	0	1	0	0	0	1	0	0	17	0	1716.93	Q3SZ20	Q3SZ20	246	262	yes	yes	3	2.2785e-06	77.324					By MS/MS
AHLMEVQVNGGTVAEK	IAHTQMRLLPLRQKKAHLMEVQVNGGTVAE	HLMEVQVNGGTVAEKLDWARERLEQQVPVS	K	A	H	E	K	L	2	0	1	0	0	1	2	2	1	0	1	1	1	0	0	0	1	0	0	3	0	0	16	0	1681.85	P39872;A0A3Q1LRW8	P39872	178	193	yes	no	2;3	2.1816e-11	127.37	By MS/MS	By MS/MS	By MS/MS	By MS/MS	By MS/MS	By MS/MS
AHLMSQPLAYHTPDCGK	TVKLMKEGLEAAGLKAHLMSQPLAYHTPDC	LMSQPLAYHTPDCGKQGFIDLPEFPFGLEP	K	A	H	G	K	Q	2	0	0	1	1	1	0	1	2	0	2	1	1	0	2	1	1	0	1	0	0	0	17	0	1924.89	Q5I597;A0A452DHV7	Q5I597	242	258	yes	no	2;3;4	4.7912e-26	167.28	By MS/MS	By MS/MS	By MS/MS	By MS/MS	By MS/MS	By MS/MS
AHLVAVFNEYQR	TDESKFNAILCSRSRAHLVAVFNEYQRMTG	RSRAHLVAVFNEYQRMTGRDIEKSICREMS	R	A	H	Q	R	M	2	1	1	0	0	1	1	0	1	0	1	0	0	1	0	0	0	0	1	2	0	0	12	0	1445.74	P27214;F1MUN7;F1MD66	P27214	387	398	yes	no	3	0.0052857	53.211		By MS/MS			By MS/MS
AHLYYVTVK	DAWNQTTVIHVQATKAHLYYVTVKIFTEAL	HVQATKAHLYYVTVKIFTEALEKLESQPAI	K	A	H	V	K	I	1	0	0	0	0	0	0	0	1	0	1	1	0	0	0	0	1	0	2	2	0	0	9	0	1092.6	F1MRF5	F1MRF5	546	554	yes	yes	2;3	0.0024706	99.305	By MS/MS	By MS/MS	By MS/MS	By MS/MS	By MS/MS	By MS/MS	By MS/MS
AHPVFYLGTYSQALNDAK	DIVSFMHSFEEKYGRAHPVFYLGTYSQALN	VFYLGTYSQALNDAKRELRFLLVYLHGDDH	R	A	H	A	K	R	3	0	1	1	0	1	0	1	1	0	2	1	0	1	1	1	1	0	2	1	0	0	18	0	1993.99	Q2HJD0;A0A3Q1MJK0	Q2HJD0	150	167	yes	no	3	8.9326e-07	78.234	By MS/MS	By matching		By matching	By matching	By matching
AHQFPALTSEQK	______________________________	______________________________	M	A	H	Q	K	K	2	0	0	0	0	2	1	0	1	0	1	1	0	1	1	1	1	0	0	0	0	0	12	0	1355.68	A5PK73;Q3T0S5	Q3T0S5	2	13	no	no	2;3	1.8449e-171	330.9	By MS/MS	By MS/MS	By MS/MS	By MS/MS	By MS/MS	By MS/MS
AHQFPALTSEQKK	______________________________	______________________________	M	A	H	K	K	A	2	0	0	0	0	2	1	0	1	0	1	2	0	1	1	1	1	0	0	0	0	0	13	1	1483.78	A5PK73;Q3T0S5	Q3T0S5	2	14	no	no	2;3	1.701e-14	159.77		By MS/MS				By MS/MS
AHQTGIHATEELK	______________________________	______________________________	M	A	H	L	K	E	2	0	0	0	0	1	2	1	2	1	1	1	0	0	0	0	2	0	0	0	0	0	13	0	1433.73	A2VDX0;A0A3Q1LTQ6	A2VDX0	2	14	yes	no	3	8.8537e-05	85.536							By MS/MS
AHQVVEDGYEFFAK	VAKFLHKHDLDLICRAHQVVEDGYEFFAKR	RAHQVVEDGYEFFAKRQLVTLFSAPNYCGE	R	A	H	A	K	R	2	0	0	1	0	1	2	1	1	0	0	1	0	2	0	0	0	0	1	2	0	0	14	0	1638.77	A0A3Q1MJE6;A0A3Q1NGM8;Q3SWW9;A0A3Q1N170;P61287;A0A3Q1MLW0;Q3T0E7	Q3T0E7	247	260	no	no	2;3	1.035e-08	140.3	By MS/MS	By MS/MS	By MS/MS	By MS/MS	By MS/MS	By MS/MS
AHSIQIMK	VTQCYRDMGARHRARAHSIQIMKVEEIAAS	GARHRARAHSIQIMKVEEIAASKCRRPAVK	R	A	H	M	K	V	1	0	0	0	0	1	0	0	1	2	0	1	1	0	0	1	0	0	0	0	0	0	8	0	926.501	Q3T003	Q3T003	121	128	yes	yes	3	0.0089872	60.682							By MS/MS
AHSNSTDIISFR	NSGSEANDLAMLMARAHSNSTDIISFRGAY	MARAHSNSTDIISFRGAYHGCSPYTLGLTN	R	A	H	F	R	G	1	1	1	1	0	0	0	0	1	2	0	0	0	1	0	3	1	0	0	0	0	0	12	0	1346.66	Q17QF0;F1MLG7	Q17QF0	183	194	yes	no	2;3	4.5091e-20	174.4		By MS/MS	By MS/MS	By MS/MS	By MS/MS	By MS/MS
AHSSMVGVNLPK	LGDVYVNDAFGTAHRAHSSMVGVNLPKKAG	AHRAHSSMVGVNLPKKAGGFLMKKELNYFA	R	A	H	P	K	K	1	0	1	0	0	0	0	1	1	0	1	1	1	0	1	2	0	0	0	2	0	0	12	0	1238.64	Q3T0P6;G3X7N4;A0A3Q1MPQ0	Q3T0P6	172	183	yes	no	2;3	1.218e-30	192.26	By MS/MS	By MS/MS	By MS/MS	By MS/MS	By MS/MS	By MS/MS
AHTFVVDCSNR	GLEETATECKRLGAKAHTFVVDCSNREDIY	LGAKAHTFVVDCSNREDIYSSAKKVKAEVG	K	A	H	N	R	E	1	1	1	1	1	0	0	0	1	0	0	0	0	1	0	1	1	0	0	2	0	0	11	0	1304.59	Q2KIS5	Q2KIS5	103	113	yes	yes	2;3	4.2436e-96	275	By MS/MS	By MS/MS	By MS/MS	By MS/MS	By MS/MS	By MS/MS	By MS/MS
AHTLEPYPLVIAGEHNIPR	VLLDGAHGRAAFRGRAHTLEPYPLVIAGEH	EPYPLVIAGEHNIPRLLNLPGRGHRVFGEV	R	A	H	P	R	L	2	1	1	0	0	0	2	1	2	2	2	0	0	0	3	0	1	0	1	1	0	0	19	0	2126.13	Q0VFX9;A0A3Q1LIY9;A0A452DJL6	Q0VFX9	59	77	yes	no	3;4	0.00022586	61.648	By MS/MS	By matching	By MS/MS	By MS/MS	By matching	By matching
AHTMTDDVTFWK	KTLQIFNIEMKSKMKAHTMTDDVTFWKWIS	KMKAHTMTDDVTFWKWISLNTVALVTDNAV	K	A	H	W	K	W	1	0	0	2	0	0	0	0	1	0	0	1	1	1	0	0	3	1	0	1	0	0	12	0	1450.66	F1MPU0;P49951	F1MPU0	99	110	yes	no	2;3	0.00028507	93.111	By matching	By MS/MS			By matching	By MS/MS
AHTSSTQLQEELEK	SSLKSAWQTLNEFARAHTSSTQLQEELEKV	RAHTSSTQLQEELEKVANQIKEEEEKQVVE	R	A	H	E	K	V	1	0	0	0	0	2	3	0	1	0	2	1	0	0	0	2	2	0	0	0	0	0	14	0	1599.77	E1BKW5	E1BKW5	897	910	yes	yes	2;3	0.00077593	64.499	By matching		By MS/MS
AHVGKPAPEFQATAVVDGAFK	______________________________	APEFQATAVVDGAFKEVKLSDYKGKYVVLF	K	A	H	F	K	E	5	0	0	1	0	1	1	2	1	0	0	2	0	2	2	0	1	0	0	3	0	0	21	1	2139.11	Q9BGI3	Q9BGI3	7	27	yes	yes	3;4	2.8942e-05	62.002	By matching	By MS/MS		By MS/MS	By MS/MS	By MS/MS
AHVIVMAATNRPNSIDPALR	IVSQLLTLMDGLKQRAHVIVMAATNRPNSI	MAATNRPNSIDPALRRFGRFDREVDIGIPD	R	A	H	L	R	R	4	2	2	1	0	0	0	0	1	2	1	0	1	0	2	1	1	0	0	2	0	0	20	1	2145.15	G3X757;Q3ZBT1;A0A3Q1M0U9	G3X757	339	358	yes	no	3;4	5.108e-05	60.618	By MS/MS	By MS/MS	By MS/MS	By MS/MS	By MS/MS	By MS/MS
AHVVPCFDPSK	NILFADTHIPGSPFKAHVVPCFDPSKVKCS	SPFKAHVVPCFDPSKVKCSGPGLERATAGE	K	A	H	S	K	V	1	0	0	1	1	0	0	0	1	0	0	1	0	1	2	1	0	0	0	2	0	0	11	0	1255.6	F1N169;A0A3Q1M057;A0A3Q1LMA3	F1N169	1152	1162	yes	no	2;3	0.00025991	103.55	By MS/MS	By MS/MS	By MS/MS	By MS/MS	By MS/MS	By MS/MS	By MS/MS
AHYHNDYQK	______________________________	______________________________	M	A	H	Q	K	N	1	0	1	1	0	1	0	0	2	0	0	1	0	0	0	0	0	0	2	0	0	0	9	0	1174.52	Q3MHG7	Q3MHG7	2	10	yes	yes	3	0.027099	48.423							By MS/MS
AIAAPSCFVLKPQR	YSLDLGEEGDQAITKAIAAPSCFVLKPQRE	KAIAAPSCFVLKPQREGGGNNLYGEEMVQA	K	A	I	Q	R	E	3	1	0	0	1	1	0	0	0	1	1	1	0	1	2	1	0	0	0	1	0	0	14	1	1556.85	Q5EAC2;A0A140T850	Q5EAC2	354	367	yes	no	3	5.1495e-05	83.204	By MS/MS	By matching	By MS/MS	By MS/MS	By MS/MS	By MS/MS
AIADMLR	CRQEDVIATANLSRRAIADMLRACKEAAYH	ATANLSRRAIADMLRACKEAAYHPEVAPDV	R	A	I	L	R	A	2	1	0	1	0	0	0	0	0	1	1	0	1	0	0	0	0	0	0	0	0	0	7	0	788.421	F1MDH3;A0A3Q1MLQ7	F1MDH3	2197	2203	yes	no	2	0.0065198	103.29		By matching		By matching	By MS/MS
AIADTGANVVVTGGR	NFSKGEENLMDAQVKAIADTGANVVVTGGR	AIADTGANVVVTGGRVADMALHYANKYNIM	K	A	I	G	R	V	3	1	1	1	0	0	0	3	0	1	0	0	0	0	0	0	2	0	0	3	0	0	15	0	1399.74	Q3ZCI9;A0A3Q1MTL6	Q3ZCI9	282	296	yes	no	2	5.6736e-52	207.47	By MS/MS	By MS/MS	By MS/MS	By MS/MS	By MS/MS	By MS/MS
AIAEELAPER	RYIGGCCGFEPYHIRAIAEELAPERGFLPL	PYHIRAIAEELAPERGFLPLASEKHGSWGS	R	A	I	E	R	G	3	1	0	0	0	0	3	0	0	1	1	0	0	0	1	0	0	0	0	0	0	0	10	0	1097.57	Q5I597;A0A452DHV7	Q5I597	309	318	yes	no	2;3	1.7036e-09	149.72	By MS/MS	By MS/MS	By MS/MS	By MS/MS	By MS/MS	By MS/MS	By MS/MS
AIAELGIYPAVDPLDSTSR	ATTFAHLDATTVLSRAIAELGIYPAVDPLD	LGIYPAVDPLDSTSRIMDPNIVGSEHYDVA	R	A	I	S	R	I	3	1	0	2	0	0	1	1	0	2	2	0	0	0	2	2	1	0	1	1	0	0	19	0	1987.03	P00829;A0A452DII8	P00829	388	406	yes	no	2	5.5892e-31	171.73	By MS/MS	By matching	By MS/MS	By matching	By MS/MS	By matching
AIAFLQQPR	IKFEGAVYRKDIGFRAIAFLQQPRGLTYKE	KDIGFRAIAFLQQPRGLTYKESGVDIAAGN	R	A	I	P	R	G	2	1	0	0	0	2	0	0	0	1	1	0	0	1	1	0	0	0	0	0	0	0	9	0	1042.59	Q59A32	Q59A32	425	433	yes	yes	2	0.011794	76.035	By matching	By MS/MS	By MS/MS	By MS/MS	By MS/MS
AIAHYEQSADYYK	SIAEIYETELVDIEKAIAHYEQSADYYKGE	EKAIAHYEQSADYYKGEESNSSANKCLLKV	K	A	I	Y	K	G	3	0	0	1	0	1	1	0	1	1	0	1	0	0	0	1	0	0	3	0	0	0	13	0	1557.71	P81125;F6Q334;A0A3Q1MQ08;P81126	P81125	141	153	no	no	2;3	3.0666e-21	175.74	By MS/MS	By MS/MS	By MS/MS	By MS/MS	By MS/MS	By MS/MS	By MS/MS
AIAHYEQSADYYKGEESNSSANK	SIAEIYETELVDIEKAIAHYEQSADYYKGE	ADYYKGEESNSSANKCLLKVAGYAAQLEQY	K	A	I	N	K	C	4	0	2	1	0	1	3	1	1	1	0	2	0	0	0	4	0	0	3	0	0	0	23	1	2561.13	P81125;F6Q334;A0A3Q1MQ08;P81126	P81125	141	163	no	no	3	4.8108e-06	57.293
AIAISDYIGR	KIFNAALKEKFIPNKAIAISDYIGRNGFLE	FIPNKAIAISDYIGRNGFLEVFNVISVSDV	K	A	I	G	R	N	2	1	0	1	0	0	0	1	0	3	0	0	0	0	0	1	0	0	1	0	0	0	10	0	1077.58	A0A3Q1LZL7;A0A3Q1MUY5;E1BNK6	A0A3Q1LZL7	325	334	yes	no	2	0.017449	57.96				By MS/MS
AIANECQANFISIK	LFYGPPGCGKTLLAKAIANECQANFISIKG	KAIANECQANFISIKGPELLTMWFGESEAN	K	A	I	I	K	G	3	0	2	0	1	1	1	0	0	3	0	1	0	1	0	1	0	0	0	0	0	0	14	0	1577.79	G3X757;Q3ZBT1;A0A3Q1M0U9	G3X757	530	543	yes	no	2;3	5.3805e-38	192.3	By MS/MS	By MS/MS	By MS/MS	By MS/MS	By MS/MS	By MS/MS
AIAVTVQEMVTK	GSFVDYQTTMVRTAKAIAVTVQEMVTKSNT	TAKAIAVTVQEMVTKSNTSPEELGPLANQL	K	A	I	T	K	S	2	0	0	0	0	1	1	0	0	1	0	1	1	0	0	0	2	0	0	3	0	0	12	0	1288.71	F1MDH3;A0A3Q1MLQ7	F1MDH3	1849	1860	yes	no	2	0.0008613	81.865	By MS/MS	By MS/MS				By MS/MS
AICTEAGLMALR	DLIMAKDDLSGADIKAICTEAGLMALRERR	DIKAICTEAGLMALRERRMKVTNEDFKKSK	K	A	I	L	R	E	3	1	0	0	1	0	1	1	0	1	2	0	1	0	0	0	1	0	0	0	0	0	12	0	1304.66	A4FUZ3	A4FUZ3	397	408	yes	yes	2	0.00016124	105.52	By matching	By MS/MS		By matching	By matching
AIDGLNK	NIQVFDFELTPEDMKAIDGLNKNKRYYEFL	ELTPEDMKAIDGLNKNKRYYEFLVGVGHPE	K	A	I	N	K	N	1	0	1	1	0	0	0	1	0	1	1	1	0	0	0	0	0	0	0	0	0	0	7	0	729.402	M0QW21	M0QW21	295	301	yes	yes	2	0.023065	106.85							By MS/MS
AIDGLNR	NMQVFDFELTPEDMKAIDGLNRNIRYYELH	ELTPEDMKAIDGLNRNIRYYELHLGVSHPE	K	A	I	N	R	N	1	1	1	1	0	0	0	1	0	1	1	0	0	0	0	0	0	0	0	0	0	0	7	0	757.408	F1MT58;Q3ZBG2;P05980;P52897	F1MT58	295	301	no	no	2	0.0036117	132.94	By matching		By MS/MS	By matching			By MS/MS
AIDGLNSNIR	NIQVFDFELTLEDMKAIDGLNSNIRYYDFQ	LEDMKAIDGLNSNIRYYDFQQAVDHPEYPY	K	A	I	I	R	Y	1	1	2	1	0	0	0	1	0	2	1	0	0	0	0	1	0	0	0	0	0	0	10	0	1071.57	M0QW25	M0QW25	295	304	no	no	2	0.0069726	78.149							By MS/MS
AIDGLNSNMR	NIQVFDFELTPEDMKAIDGLNSNMRYNELL	PEDMKAIDGLNSNMRYNELLLGVGHPEYPF	K	A	I	M	R	Y	1	1	2	1	0	0	0	1	0	1	1	0	1	0	0	1	0	0	0	0	0	0	10	0	1089.52	P52898	P52898	295	304	yes	yes	2	1.0344e-29	208.37	By MS/MS	By MS/MS	By MS/MS	By MS/MS	By MS/MS	By MS/MS	By MS/MS
AIDLFTDAIK	KVAAIDALNDGELQKAIDLFTDAIKLNPRL	GELQKAIDLFTDAIKLNPRLAILYAKRASV	K	A	I	I	K	L	2	0	0	2	0	0	0	0	0	2	1	1	0	1	0	0	1	0	0	0	0	0	10	0	1105.6	A7E3S8;A0A3Q1MQM3;A0A3Q1M4L0	A7E3S8	133	142	yes	no	2	0.0028756	88.181	By matching	By MS/MS		By MS/MS	By MS/MS	By MS/MS
AIDMFNK	ETMGTIEVQRGNMEKAIDMFNKAINLAKSE	VQRGNMEKAIDMFNKAINLAKSEMEMAHLY	K	A	I	N	K	A	1	0	1	1	0	0	0	0	0	1	0	1	1	1	0	0	0	0	0	0	0	0	7	0	837.405	Q08E34	Q08E34	565	571	yes	yes	2	0.024014	105.27		By MS/MS		By matching	By MS/MS	By MS/MS
AIDPEMFK	LLDVKNLPVGDGKPKAIDPEMFKLSSVDPS	VGDGKPKAIDPEMFKLSSVDPSHAAVVNRF	K	A	I	F	K	L	1	0	0	1	0	0	1	0	0	1	0	1	1	1	1	0	0	0	0	0	0	0	8	0	949.458	Q2KIR7;F1MTZ7;A0A3Q1MPE2;A0A3Q1MBJ0	Q2KIR7	161	168	yes	no	2	0.0015592	127.84	By MS/MS	By MS/MS	By MS/MS	By MS/MS	By MS/MS	By MS/MS
AIDPSISWEDIK	ENFGDKSGLAAYVAKAIDPSISWEDIKWLR	VAKAIDPSISWEDIKWLRRLTSLPIVAKGI	K	A	I	I	K	W	1	0	0	2	0	0	1	0	0	3	0	1	0	0	1	2	0	1	0	0	0	0	12	0	1372.69	E1BC79	E1BC79	212	223	yes	yes	2	0.00016118	107.95	By MS/MS	By MS/MS	By MS/MS	By MS/MS		By MS/MS
AIDSLSIEK	MTAGAKHGLVNAGYRAIDSLSIEKGYRHWH	VNAGYRAIDSLSIEKGYRHWHADLRADDSP	R	A	I	E	K	G	1	0	0	1	0	0	1	0	0	2	1	1	0	0	0	2	0	0	0	0	0	0	9	0	974.528	E1BB28;A0A3Q1MR10	E1BB28	768	776	yes	no	2	0.01119	78.334	By matching	By MS/MS	By MS/MS	By MS/MS	By MS/MS	By MS/MS
AIEALHGHELRPGR	QFAFVHMRENAGAVRAIEALHGHELRPGRA	RAIEALHGHELRPGRALVVEMSRPRPLNTW	R	A	I	G	R	A	2	2	0	0	0	0	2	2	2	1	2	0	0	0	1	0	0	0	0	0	0	0	14	1	1554.84	Q5EA36;F1MI47	Q5EA36	51	64	yes	no	5	0.00036239	67.275				By MS/MS		By matching
AIECSYTSADGQR	RRTDGRCLIWGRKPKAIECSYTSADGQRHH	PKAIECSYTSADGQRHHSKLLVSGFWGVAR	K	A	I	Q	R	H	2	1	0	1	1	1	1	1	0	1	0	0	0	0	0	2	1	0	1	0	0	0	13	0	1456.63	Q5E9J5	Q5E9J5	377	389	yes	yes	2	2.5583e-20	174.98	By MS/MS	By matching	By MS/MS	By MS/MS	By MS/MS	By MS/MS	By MS/MS
AIEDEGGNPDEIEITSEGNK	DSSGNKSALMERLRKAIEDEGGNPDEIEIT	GGNPDEIEITSEGNKKTSKRSSKGRKPEEE	K	A	I	N	K	K	1	0	2	2	0	0	5	3	0	3	0	1	0	0	1	1	1	0	0	0	0	0	20	0	2115.94	A5PJP2;A0A3Q1MU58	A5PJP2	64	83	yes	no	2	0.00066914	51.211				By MS/MS
AIEGFNHSSQPEK	LQAMNFQELNLFFQKAIEGFNHSSQPEKVD	QKAIEGFNHSSQPEKVDARMEPVPREVLGS	K	A	I	E	K	V	1	0	1	0	0	1	2	1	1	1	0	1	0	1	1	2	0	0	0	0	0	0	13	0	1442.68	F1MJP7;A0A3Q1LZ31	F1MJP7	52	64	yes	no	2;3	0.00033731	83.862	By matching	By MS/MS		By matching
AIEILGGELGSK	GTQTNMNVNEVISNRAIEILGGELGSKKPV	SNRAIEILGGELGSKKPVHPNDHVNKSQSS	R	A	I	S	K	K	1	0	0	0	0	0	2	3	0	2	2	1	0	0	0	1	0	0	0	0	0	0	12	0	1185.66	Q148D3;A0A3Q1MSL5;A0A3Q1LY08	Q148D3	161	172	yes	no	2	0.00016121	106.62	By MS/MS	By MS/MS	By MS/MS	By MS/MS	By MS/MS	By MS/MS
AIEINPDSAQPYK	IKLQKPNAAIRDCDRAIEINPDSAQPYKWR	DRAIEINPDSAQPYKWRGKAHRLLGHWEEA	R	A	I	Y	K	W	2	0	1	1	0	1	1	0	0	2	0	1	0	0	2	1	0	0	1	0	0	0	13	0	1444.72	A7E3S8;A0A3Q1MQM3;A0A3Q1M4L0	A7E3S8	174	186	yes	no	2	6.8584e-38	199.11	By MS/MS	By MS/MS	By MS/MS	By MS/MS	By matching	By MS/MS
AIELFSVGQGPAK	KMNSLPAERIQEIQKAIELFSVGQGPAKTM	QKAIELFSVGQGPAKTMEEASKRSYQFWDT	K	A	I	A	K	T	2	0	0	0	0	1	1	2	0	1	1	1	0	1	1	1	0	0	0	1	0	0	13	0	1315.71	F1MZK0;P31717	F1MZK0	95	107	yes	no	2	0.00013251	95.573		By matching	By MS/MS	By matching	By MS/MS	By MS/MS
AIELGYSPVK	VRRKGFHKVMEGIHKAIELGYSPVKVNCVV	EGIHKAIELGYSPVKVNCVVMRGLNEDELL	K	A	I	V	K	V	1	0	0	0	0	0	1	1	0	1	1	1	0	0	1	1	0	0	1	1	0	0	10	0	1075.59	A0A3Q1LLZ9;Q1JQD7	A0A3Q1LLZ9	168	177	yes	no	2	0.04904	57.859
AIELLEK	AALGEPVRLERDICRAIELLEKLQRSGEVP	RLERDICRAIELLEKLQRSGEVPPQKLQAL	R	A	I	E	K	L	1	0	0	0	0	0	2	0	0	1	2	1	0	0	0	0	0	0	0	0	0	0	7	0	814.48	Q0P5F3;A0A452DHU4;Q32LM6	Q0P5F3	17	23	yes	no	2	0.057911	79.116
AIELLQDYSDQHPENAAEIK	LIQAAQLCREKQHTKAIELLQDYSDQHPEN	QDYSDQHPENAAEIKLTMAQLKISQGNISK	K	A	I	I	K	L	3	0	1	2	0	2	3	0	1	2	2	1	0	0	1	1	0	0	1	0	0	0	20	0	2283.1	E1BB38	E1BB38	357	376	yes	yes	3	1.7356e-15	121.74	By matching	By matching		By matching	By matching
AIELNPANAVYFCNR	MKVENFEAAVHFYGKAIELNPANAVYFCNR	AIELNPANAVYFCNRAAAYSKLGNYAGAVQ	K	A	I	N	R	A	3	1	3	0	1	0	1	0	0	1	1	0	0	1	1	0	0	0	1	1	0	0	15	0	1750.85	Q32LM2;A0A3Q1MB35	Q32LM2	117	131	yes	no	2	8.4552e-16	161.62	By matching	By matching		By MS/MS	By MS/MS	By MS/MS
AIELWYHDPACTTPVLK	LFEWIYPSYMPILQRAIELWYHDPACTTPV	ELWYHDPACTTPVLKLMAELVHNRSQRLQF	R	A	I	L	K	L	2	0	0	1	1	0	1	0	1	1	2	1	0	0	2	0	2	1	1	1	0	0	17	0	2013	A1A4I8;G3N1J2;A0A3Q1MPR1	A1A4I8	757	773	yes	no	3	0.0021956	45.438
AIENELLAR	LLIAQEKERNIFDQRAIENELLARNIHVIR	NIFDQRAIENELLARNIHVIRRKFEDVSEK	R	A	I	A	R	N	2	1	1	0	0	0	2	0	0	1	2	0	0	0	0	0	0	0	0	0	0	0	9	0	1027.57	Q5EAC2;A0A140T850	Q5EAC2	222	230	yes	no	2	0.0012058	112.84		By matching		By matching	By MS/MS	By MS/MS
AIEPQKEEADENYNSVNTR	DEIKQLGRDIRAQLKAIEPQKEEADENYNS	QKEEADENYNSVNTRMRKTQHGVLSQQFVE	K	A	I	T	R	M	2	1	3	1	0	1	4	0	0	1	0	1	0	0	1	1	1	0	1	1	0	0	19	1	2206.01	Q3SWZ3;A0A3Q1LT08;A0A452DIB2	Q3SWZ3	103	121	yes	no	3	3.3402e-10	86.96		By MS/MS			By MS/MS	By MS/MS
AIEQADLLQEEDESPR	MGGDVQDTSKKSVLKAIEQADLLQEEDESP	IEQADLLQEEDESPRSVLEEMGLA______	K	A	I	P	R	S	2	1	0	2	0	2	4	0	0	1	2	0	0	0	1	1	0	0	0	0	0	0	16	0	1841.86	Q1JQ98;A0A3Q1MIG2	Q1JQ98	133	148	yes	no	2	1.5218e-35	162.32	By MS/MS	By matching	By MS/MS	By MS/MS
AIETHLIR	KTDLQAKKMYFDAIKAIETHLIRKSRNGLT	MYFDAIKAIETHLIRKSRNGLTYIAEWKGG	K	A	I	I	R	K	1	1	0	0	0	0	1	0	1	2	1	0	0	0	0	0	1	0	0	0	0	0	8	0	951.55	E1BNG2	E1BNG2	449	456	yes	yes	3	0.0092477	60.436	By MS/MS	By MS/MS		By MS/MS	By MS/MS
AIETQCYVVAAAQCGR	SVTGPAHWEVLLRARAIETQCYVVAAAQCG	IETQCYVVAAAQCGRHHEKRASYGHSMVVD	R	A	I	G	R	H	4	1	0	0	2	2	1	1	0	1	0	0	0	0	0	0	1	0	1	2	0	0	16	0	1795.83	Q32LH4;F1N1W5;A0A3Q1NJ32	Q32LH4	247	262	yes	no	2	2.3039e-15	150.94	By MS/MS	By MS/MS	By MS/MS	By MS/MS	By MS/MS	By MS/MS
AIETYQEAASLPDAPTDLVK	DDLAEKRRSNEILRRAIETYQEAASLPDAP	QEAASLPDAPTDLVKLSLKRRSDRQQFLGH	R	A	I	V	K	L	4	0	0	2	0	1	2	0	0	1	2	1	0	0	2	1	2	0	1	1	0	0	20	0	2131.07	Q28056	Q28056	397	416	yes	yes	2;3	5.2371e-51	202.4	By MS/MS	By MS/MS	By MS/MS	By MS/MS	By MS/MS	By MS/MS
AIFDTPDEDPNYNPLPEER	QPGGIRILKTPSILKAIFDTPDEDPNYNPL	TPDEDPNYNPLPEERPGGFAWGEGQRLGG_	K	A	I	E	R	P	1	1	2	3	0	0	3	0	0	1	1	0	0	1	4	0	1	0	1	0	0	0	19	0	2231	Q3T185;F6PVF9	Q3T185	81	99	yes	no	2;3	2.9604e-06	72.937		By MS/MS	By MS/MS	By matching	By matching	By MS/MS
AIFLADGK	VAEREKAHEGARPMRAIFLADGKVFTTGFS	EGARPMRAIFLADGKVFTTGFSRMSERQLA	R	A	I	G	K	V	2	0	0	1	0	0	0	1	0	1	1	1	0	1	0	0	0	0	0	0	0	0	8	0	833.465	H7BWW0	H7BWW0	225	232	yes	yes	2	0.018397	87.754	By MS/MS	By MS/MS	By MS/MS	By MS/MS	By MS/MS	By MS/MS
AIFQEVHVQSLPQVDR	LCVTLPPGLAVSVLKAIFQEVHVQSLPQVD	IFQEVHVQSLPQVDRHTVYSIITNFMRARE	K	A	I	D	R	H	1	1	0	1	0	3	1	0	1	1	1	0	0	1	1	1	0	0	0	3	0	0	16	0	1864.98	A0A3Q1LWP9;E1BP36	A0A3Q1LWP9	133	148	yes	no	3	0.043919	26.365
AIFQGIAAK	SLMPGGNKEAWPHIKAIFQGIAAKVGTGEP	AWPHIKAIFQGIAAKVGTGEPCCDWVGDEG	K	A	I	A	K	V	3	0	0	0	0	1	0	1	0	2	0	1	0	1	0	0	0	0	0	0	0	0	9	0	917.533	A0A3S5ZPM3	A0A3S5ZPM3	231	239	yes	yes	2	0.000494	121.52	By matching	By MS/MS		By matching	By matching	By MS/MS
AIFQTIQNR	IDDEDNPVDEYQIFKAIFQTIQNRNPVWYQ	EYQIFKAIFQTIQNRNPVWYQALTHGLNEE	K	A	I	N	R	N	1	1	1	0	0	2	0	0	0	2	0	0	0	1	0	0	1	0	0	0	0	0	9	0	1089.59	E1BGE5	E1BGE5	964	972	yes	yes	2	0.0028888	95.741	By MS/MS	By MS/MS	By MS/MS		By matching	By MS/MS
AIFSTQR	MNNILDRDDMTIMKRAIFSTQRQSLPPVTT	DDMTIMKRAIFSTQRQSLPPVTTHNMIDDS	R	A	I	Q	R	Q	1	1	0	0	0	1	0	0	0	1	0	0	0	1	0	1	1	0	0	0	0	0	7	0	821.44	E1B9X7;A0A3Q1LJJ0	E1B9X7	430	436	yes	no	2	0.019832	111.28	By MS/MS	By MS/MS	By MS/MS		By matching		By MS/MS
AIGAALAAR	KVAKFCYADKALLHRAIGAALAARKEWDLK	KALLHRAIGAALAARKEWDLKPVADRAQVF	R	A	I	A	R	K	5	1	0	0	0	0	0	1	0	1	1	0	0	0	0	0	0	0	0	0	0	0	9	0	812.487	A0A3Q1N375;A7YWE4;A0A3Q1MVR8	A0A3Q1N375	104	112	yes	no	2	0.00031734	125.08	By MS/MS	By MS/MS	By MS/MS	By MS/MS	By MS/MS	By MS/MS	By MS/MS
AIGGGLSSVGGGSSTIK	SGLGIGGGFSSSSGRAIGGGLSSVGGGSST	GGGLSSVGGGSSTIKYTTTSSSSRKSYKH_	R	A	I	I	K	Y	1	0	0	0	0	0	0	6	0	2	1	1	0	0	0	4	1	0	0	1	0	0	17	0	1446.77	CON__P48668;CON__P02538	CON__P48668	534	550	yes	no	2	1.0884e-08	107.85				By MS/MS		By MS/MS
AIGGIILTASHNPGGPNGDFGIK	ILSTPAVSCIIRKIKAIGGIILTASHNPGG	ASHNPGGPNGDFGIKFNISNGGPAPEAITD	K	A	I	I	K	F	2	0	2	1	0	0	0	6	1	4	1	1	0	1	2	1	1	0	0	0	0	0	23	0	2205.15	A0A3Q1LRD1;Q08DP0;F1MJS4	A0A3Q1LRD1	108	130	yes	no	2;3	2.4741e-34	144.12	By MS/MS	By matching	By MS/MS	By matching	By matching	By MS/MS
AIGGTLPQR	ADVGLLMELKGTKDKAIGGTLPQRITSCME	KGTKDKAIGGTLPQRITSCMEVLDLFLNQP	K	A	I	Q	R	I	1	1	0	0	0	1	0	2	0	1	1	0	0	0	1	0	1	0	0	0	0	0	9	0	911.519	A0A3Q1MPB3;A0A3Q1LVA9;F1N647;Q71SP7	A0A3Q1MPB3	2038	2046	yes	no	2	0.047113	48.756				By MS/MS
AIGLEDQVVSQGIPMR	SINLALSYRGRQALKAIGLEDQVVSQGIPM	IGLEDQVVSQGIPMRARMIHSLSGKKSAIP	K	A	I	M	R	A	1	1	0	1	0	2	1	2	0	2	1	0	1	0	1	1	0	0	0	2	0	0	16	0	1711.89	E1BN59;A0A3Q1M294	E1BN59	68	83	yes	no	2	3.6107e-06	100.55	By matching	By MS/MS
AIGMSLAK	RAMINEIGGTQRLPRAIGMSLAKELIFSAR	GTQRLPRAIGMSLAKELIFSARVLDGQEAK	R	A	I	A	K	E	2	0	0	0	0	0	0	1	0	1	1	1	1	0	0	1	0	0	0	0	0	0	8	0	789.442	A0A3Q1M9N4	A0A3Q1M9N4	177	184	yes	yes	2	0.0067865	95.352	By MS/MS	By MS/MS			By MS/MS	By MS/MS
AIGSASEGAQSSLQEVYHK	FHMDPSGTFVQCDARAIGSASEGAQSSLQE	ASEGAQSSLQEVYHKSMTLKEAIKSSLIIL	R	A	I	H	K	S	3	0	0	0	0	2	2	2	1	1	1	1	0	0	0	4	0	0	1	1	0	0	19	0	1960.95	Q5E987	Q5E987	169	187	yes	yes	2;3	1.3418e-63	216.29	By MS/MS	By MS/MS	By MS/MS	By MS/MS	By MS/MS	By MS/MS
AIGTDEDLAHSSIR	SACTSASLEPSYVLRAIGTDEDLAHSSIRF	RAIGTDEDLAHSSIRFGIGRFTTEEEVDYT	R	A	I	I	R	F	2	1	0	2	0	0	1	1	1	2	1	0	0	0	0	2	1	0	0	0	0	0	14	0	1483.73	A5PKG4	A5PKG4	394	407	yes	yes	3	0.00021911	72.417	By MS/MS	By matching	By MS/MS	By matching	By matching
AIGVLTSGGDAQGMNAAVR	ASVDLEKLRTTGAGKAIGVLTSGGDAQGMN	LTSGGDAQGMNAAVRAVTRMGIYVGAKVFL	K	A	I	V	R	A	4	1	1	1	0	1	0	4	0	1	1	0	1	0	0	1	1	0	0	2	0	0	19	0	1786.9	A1A4J1;A0A3Q1NJ70;E1BCW3	A1A4J1	17	35	no	no	2	0.0098083	45.257						By MS/MS
AIGVSNFNHLQVEK	TWTAMEELVDEGLVKAIGVSNFNHLQVEKI	KAIGVSNFNHLQVEKILNKPGLKYKPAVNQ	K	A	I	E	K	I	1	0	2	0	0	1	1	1	1	1	1	1	0	1	0	1	0	0	0	2	0	0	14	0	1554.82	P16116;A0A493UA87;A0A3Q1M9Q1;A0A3Q1MBL5	P16116	155	168	yes	no	3	0.00098552	74.789	By MS/MS	By matching		By matching	By MS/MS	By MS/MS
AIGYYSATSK	HSQSRTDDKVIRFKRAIGYYSATSKPMAFH	IRFKRAIGYYSATSKPMAFHPPHYLARPNP	R	A	I	S	K	P	2	0	0	0	0	0	0	1	0	1	0	1	0	0	0	2	1	0	2	0	0	0	10	0	1059.52	A0A3Q1MFI2;A6H7H1;F1MUK8	A0A3Q1MFI2	324	333	yes	no	2	0.02443	61.691		By MS/MS	By MS/MS		By matching
AIHELNPR	LAKATGPELRIEGWKAIHELNPRGTDEAAV	LRIEGWKAIHELNPRGTDEAAVNWVFVTDT	K	A	I	P	R	G	1	1	1	0	0	0	1	0	1	1	1	0	0	0	1	0	0	0	0	0	0	0	8	0	948.514	Q1JP73;F1MEP1	Q1JP73	51	58	yes	no	3	0.020402	69.905							By MS/MS
AIHSWLTR	IDEELLGDGHSYSPKAIHSWLTRAMYSRRS	GHSYSPKAIHSWLTRAMYSRRSKMNPLWNT	K	A	I	T	R	A	1	1	0	0	0	0	0	0	1	1	1	0	0	0	0	1	1	1	0	0	0	0	8	0	982.535	Q3T108	Q3T108	132	139	yes	yes	2;3	0.0023575	93.992		By MS/MS		By matching	By MS/MS	By MS/MS	By MS/MS
AIIHQYMEEIYHR	AVTLMMDATNMPAVKAIIHQYMEEIYHRIP	VKAIIHQYMEEIYHRIPNSDPCSTKTQQII	K	A	I	H	R	I	1	1	0	0	0	1	2	0	2	3	0	0	1	0	0	0	0	0	2	0	0	0	13	0	1701.83	Q6IE76;Q32KR6	Q6IE76	336	348	yes	no	3;4	2.9056e-05	97.69		By MS/MS
AIIKPQYVDQIPK	ELQNYFTKILEDDLKAIIKPQYVDQIPKAA	LKAIIKPQYVDQIPKAAKGTVGSILDRKDE	K	A	I	P	K	A	1	0	0	1	0	2	0	0	0	3	0	2	0	0	2	0	0	0	1	1	0	0	13	1	1511.87	A4IFE6	A4IFE6	166	178	yes	yes	3	0.0067591	52.821	By matching	By matching		By MS/MS	By matching
AIILNTPHNPLGK	LDPQELASKFNSKTKAIILNTPHNPLGKVY	TKAIILNTPHNPLGKVYTKEELQVIADLCI	K	A	I	G	K	V	1	0	2	0	0	0	0	1	1	2	2	1	0	0	2	0	1	0	0	0	0	0	13	0	1386.8	Q0P5G4	Q0P5G4	210	222	yes	yes	2;3	6.2524e-05	85.522	By MS/MS	By MS/MS	By MS/MS		By MS/MS	By MS/MS
AIITALGVDR	TASEDDNFGTAQSNKAIITALGVDRRNRVL	AQSNKAIITALGVDRRNRVLAGLYMGRSDT	K	A	I	D	R	R	2	1	0	1	0	0	0	1	0	2	1	0	0	0	0	0	1	0	0	1	0	0	10	0	1027.6	A0A3Q1M037;A0A3Q1N9S1;F1MZT7;A0A3Q1N191	A0A3Q1M037	1846	1855	yes	no	2	0.04644	47.198
AIKDQEGYFR	TEANIRGDFWVLGDRAIKDQEGYFRFMGRT	VLGDRAIKDQEGYFRFMGRTDDIINSSGYR	R	A	I	F	R	F	1	1	0	1	0	1	1	1	0	1	0	1	0	1	0	0	0	0	1	0	0	0	10	1	1225.61	A7MBE6	A7MBE6	422	431	yes	yes	2;3	6.5261e-06	123.8	By MS/MS	By matching		By MS/MS	By MS/MS	By matching	By MS/MS
AILALTSTLNK	ELDPDGLKKESERDRAILALTSTLNKLIKR	ERDRAILALTSTLNKLIKRLEEKQSPELMK	R	A	I	N	K	L	2	0	1	0	0	0	0	0	0	1	3	1	0	0	0	1	2	0	0	0	0	0	11	0	1143.69	F1MX65;Q3MHX6	F1MX65	489	499	yes	no	2	0.00069565	93.649	By matching	By MS/MS		By matching	By matching	By MS/MS
AILEDMHK	KGSIEELCQNQTIKKAILEDMHKIGIDGGL	QNQTIKKAILEDMHKIGIDGGLKSFEQVKC	K	A	I	H	K	I	1	0	0	1	0	0	1	0	1	1	1	1	1	0	0	0	0	0	0	0	0	0	8	0	955.48	Q1LZF6	Q1LZF6	618	625	yes	yes	2;3	0.0072288	75.854	By MS/MS	By MS/MS	By MS/MS	By MS/MS	By MS/MS	By MS/MS	By MS/MS
AILESIAFR	FMGLKPSTNKYHLVRAILESIAFRNKQLYE	KYHLVRAILESIAFRNKQLYETMQKEIHIP	R	A	I	F	R	N	2	1	0	0	0	0	1	0	0	2	1	0	0	1	0	1	0	0	0	0	0	0	9	0	1018.58	Q08D86	Q08D86	408	416	yes	yes	2	0.00024614	127.84	By matching	By matching	By MS/MS	By MS/MS	By MS/MS	By matching
AILEVLQSQGA	DQPDPGAVAAAAILRAILEVLQSQGA____	AILRAILEVLQSQGA_______________	R	A	I	G	A	-	2	0	0	0	0	2	1	1	0	1	2	0	0	0	0	1	0	0	0	1	0	0	11	0	1127.62	A0A3Q1MGZ4;A0JN77;Q58DK4	A0A3Q1MGZ4	613	623	yes	no	2	0.0004094	98.629	By matching	By MS/MS	By MS/MS	By MS/MS	By MS/MS	By MS/MS
AILGSVER	SHDGDDKKKPVIIHRAILGSVERMIAILTE	KPVIIHRAILGSVERMIAILTENYGGKWPF	R	A	I	E	R	M	1	1	0	0	0	0	1	1	0	1	1	0	0	0	0	1	0	0	0	1	0	0	8	0	843.481	Q3ZBV8	Q3ZBV8	592	599	yes	yes	2	0.0019332	125.25	By matching	By MS/MS		By matching	By matching	By matching	By MS/MS
AILILDNDGDR	______________________________	YTVKAILILDNDGDRLFAKYYDDTYPSVKE	K	A	I	D	R	L	1	1	1	3	0	0	0	1	0	2	2	0	0	0	0	0	0	0	0	0	0	0	11	0	1213.63	P35604	P35604	15	25	yes	yes	2	0.00083088	92.062		By MS/MS		By MS/MS	By MS/MS
AILNPLCQVDYR	PVQYEPVLCSRPTCKAILNPLCQVDYRAKL	TCKAILNPLCQVDYRAKLWACNFCFQRNQF	K	A	I	Y	R	A	1	1	1	1	1	1	0	0	0	1	2	0	0	0	1	0	0	0	1	1	0	0	12	0	1460.74	Q3SZN2;A0A452DIU9	Q3SZN2	68	79	yes	no	2	0.00060403	85.377	By MS/MS	By matching		By matching
AILNYIATK	VPMVEIDGMKLVQTRAILNYIATKYNLYGK	KLVQTRAILNYIATKYNLYGKDMKERALID	R	A	I	T	K	Y	2	0	1	0	0	0	0	0	0	2	1	1	0	0	0	0	1	0	1	0	0	0	9	0	1005.59	A0A140T854;Q28035;A0A3Q1MEC8;E1BGC0;E1BKD8;F1MX44;O18879	A0A140T854	70	78	no	no	1;2	2.8119e-09	164.77	By MS/MS	By MS/MS	By MS/MS	By MS/MS	By MS/MS	By MS/MS
AILPCQDTPSVK	EHPYLFSQCQAIHCRAILPCQDTPSVKLTY	HCRAILPCQDTPSVKLTYSAEVSVPKELVA	R	A	I	V	K	L	1	0	0	1	1	1	0	0	0	1	1	1	0	0	2	1	1	0	0	1	0	0	12	0	1327.68	A0A3Q1M6N7;Q3SZH7	A0A3Q1M6N7	143	154	yes	no	2	0.00060497	85.355	By MS/MS	By MS/MS	By MS/MS	By MS/MS	By MS/MS	By MS/MS
AILPTSK	RDLTTGYDDNEPDKKAILPTSKSSQMITFS	DDNEPDKKAILPTSKSSQMITFSFANGGVA	K	A	I	S	K	S	1	0	0	0	0	0	0	0	0	1	1	1	0	0	1	1	1	0	0	0	0	0	7	0	728.443	F6QEU6	F6QEU6	524	530	yes	yes	2	0.04095	88.029	By matching	By matching	By MS/MS
AILQATLR	IIEYLKQQVALLKEKAILQATLREEKKLRV	VALLKEKAILQATLREEKKLRVENAKLKKE	K	A	I	L	R	E	2	1	0	0	0	1	0	0	0	1	2	0	0	0	0	0	1	0	0	0	0	0	8	0	884.544	F6PWM7;A0A3Q1MI13	F6PWM7	36	43	yes	no	2	0.024488	72.789						By matching
AILSTKPPGTFLLR	NEGYIMGFISKERERAILSTKPPGTFLLRF	RAILSTKPPGTFLLRFSESSKEGGVTFTWV	R	A	I	L	R	F	1	1	0	0	0	0	0	1	0	1	3	1	0	1	2	1	2	0	0	0	0	0	14	1	1512.9	F1MX38	F1MX38	596	609	yes	yes	3	0.0065494	51.211	By matching	By matching		By MS/MS	By MS/MS	By matching
AILSYLAAK	VPLVEIDGMELTQTRAILSYLAAKYNLHGK	ELTQTRAILSYLAAKYNLHGKDLKETVRID	R	A	I	A	K	Y	3	0	0	0	0	0	0	0	0	1	2	1	0	0	0	1	0	0	1	0	0	0	9	0	948.564	Q1JQ90	Q1JQ90	70	78	yes	yes	2	0.0052419	87.754				By MS/MS
AILTDQPMICTPR	LPPLKPDYCVKQAMKAILTDQPMICTPRLM	MKAILTDQPMICTPRLMYIVTFMKSILPFE	K	A	I	P	R	L	1	1	0	1	1	1	0	0	0	2	1	0	1	0	2	0	2	0	0	0	0	0	13	0	1514.76	Q8HZT6	Q8HZT6	279	291	yes	yes	2	0.00037841	82.494
AILVDLEPGTMDSVR	NVYYNEAAGNKYVPRAILVDLEPGTMDSVR	AILVDLEPGTMDSVRSGPFGQIFRPDNFVF	R	A	I	V	R	S	1	1	0	2	0	0	1	1	0	1	2	0	1	0	1	1	1	0	0	2	0	0	15	0	1614.83	Q6B856;A0A452DIL8;E1B953;G3N1W7;E1BJB1;G3X7R7;Q2KJD0	E1BJB1	63	77	no	no	2	1.2986e-15	160.67	By matching	By MS/MS	By MS/MS	By matching	By matching	By MS/MS
AILVVFANK	KSELVAMLEEEELRKAILVVFANKQDMEQA	EEELRKAILVVFANKQDMEQAMTPSEMANS	K	A	I	N	K	Q	2	0	1	0	0	0	0	0	0	1	1	1	0	1	0	0	0	0	0	2	0	0	9	0	973.596	Q2YDM1	Q2YDM1	119	127	yes	yes	2	0.0090759	79.597		By matching			By MS/MS
AILYLNTGYQR	YLNETQQLTAELKSKAILYLNTGYQRQLLY	LKSKAILYLNTGYQRQLLYKHFDGSYSTFG	K	A	I	Q	R	Q	1	1	1	0	0	1	0	1	0	1	2	0	0	0	0	0	1	0	2	0	0	0	11	0	1310.7	Q7SIH1;CON__ENSEMBL:ENSBTAP00000024146	Q7SIH1	1041	1051	yes	no	2	3.6133e-14	158.07	By MS/MS	By MS/MS	By MS/MS	By MS/MS	By MS/MS	By MS/MS
AILYNYR	RLPYSVVRNEQVEIRAILYNYREAENLKVR	RNEQVEIRAILYNYREAENLKVRVELLYNP	R	A	I	Y	R	E	1	1	1	0	0	0	0	0	0	1	1	0	0	0	0	0	0	0	2	0	0	0	7	0	911.486	Q2UVX4;CON__Q2UVX4;A0A3Q1M2B2;A0A3Q1MGT0;A0A3Q1MHV6	Q2UVX4	848	854	yes	no	2	0.0042985	120.76	By MS/MS	By MS/MS	By MS/MS	By matching	By MS/MS	By matching
AIMKDPDDHTVCHLLFANQTEK	IAGGTGITPMLQVIRAIMKDPDDHTVCHLL	DHTVCHLLFANQTEKDILLRPELEELRNEH	R	A	I	E	K	D	2	0	1	3	1	1	1	0	2	1	2	2	1	1	1	0	2	0	0	1	0	0	22	1	2582.23	A0A3Q1LMX0;P07514;F1N7T1;A0A3Q1N6T1;A0A3Q1LZ18	A0A3Q1LMX0	170	191	yes	no	3;4;5	8.6159e-08	69.765		By MS/MS	By MS/MS	By MS/MS	By MS/MS	By MS/MS
AINENWK	RFQEARDGTSQVKLKAINENWKNLSNSQKQ	GTSQVKLKAINENWKNLSNSQKQVYIQLAK	K	A	I	W	K	N	1	0	2	0	0	0	1	0	0	1	0	1	0	0	0	0	0	1	0	0	0	0	7	0	873.434	Q0II87;E1BA21	Q0II87	184	190	yes	no	2	0.032277	94.163
AINFNFGYAK	FPPEPNGILHIGHAKAINFNFGYAKANNGI	IGHAKAINFNFGYAKANNGICFLRFDDTNP	K	A	I	A	K	A	2	0	2	0	0	0	0	1	0	1	0	1	0	2	0	0	0	0	1	0	0	0	10	0	1143.57	Q3MHH4	Q3MHH4	283	292	yes	yes	2	0.024852	54.157					By MS/MS
AINPENGFFGVAPGTSVR	DDIAWMKFDQQGNLRAINPENGFFGVAPGT	PENGFFGVAPGTSVRTNPNAIKTIQKNTIF	R	A	I	V	R	T	2	1	2	0	0	0	1	3	0	1	0	0	0	2	2	1	1	0	0	2	0	0	18	0	1831.92	F1N1Z7;A0A3Q1MDS5;Q8HYZ4	F1N1Z7	325	342	yes	no	2;3	2.4359e-45	202.25	By MS/MS	By MS/MS	By MS/MS	By MS/MS	By MS/MS	By MS/MS
AINPINTFTK	GPNLLWAKDAAITLKAINPINTFTKFLLDH	AITLKAINPINTFTKFLLDHQGELFPSPDA	K	A	I	T	K	F	1	0	2	0	0	0	0	0	0	2	0	1	0	1	1	0	2	0	0	0	0	0	10	0	1117.61	F6RWK1	F6RWK1	412	421	yes	yes	2	0.0198	64.654		By matching		By MS/MS	By matching	By MS/MS
AINQEMFK	LPETKNLPVGYGAPKAINQEMFKLSSMDPT	VGYGAPKAINQEMFKLSSMDPTHAALVNKF	K	A	I	F	K	L	1	0	1	0	0	1	1	0	0	1	0	1	1	1	0	0	0	0	0	0	0	0	8	0	979.48	O77512;A0A452DK56	O77512	161	168	yes	no	2	0.0079643	91.9				By matching			By MS/MS
AINQGGLTSVAVR	FSPEGRLYQVEYAFKAINQGGLTSVAVRGK	FKAINQGGLTSVAVRGKDCAVIVTQKKVPD	K	A	I	V	R	G	2	1	1	0	0	1	0	2	0	1	1	0	0	0	0	1	1	0	0	2	0	0	13	0	1284.71	Q2YDE4	Q2YDE4	31	43	yes	yes	2	2.2664e-06	134.84	By MS/MS	By MS/MS	By MS/MS	By MS/MS	By MS/MS
AINQQTGAFVEISR	HKCGLVIGRGGENVKAINQQTGAFVEISRQ	KAINQQTGAFVEISRQLPPNGDPNFKLFII	K	A	I	S	R	Q	2	1	1	0	0	2	1	1	0	2	0	0	0	1	0	1	1	0	0	1	0	0	14	0	1532.79	A0A3Q1NE05;A0A3Q1N6L6;A0A3Q1MB99	A0A3Q1NE05	452	465	no	no	2	9.1752e-05	93.839			By MS/MS	By MS/MS
AINVQEEK	DSVEALIKKHEDFDKAINVQEEKIAALQSF	KHEDFDKAINVQEEKIAALQSFADQLIAGG	K	A	I	E	K	I	1	0	1	0	0	1	2	0	0	1	0	1	0	0	0	0	0	0	0	1	0	0	8	0	929.482	A0A3Q1LWG5;E1BFB0;A0A3Q1M8L3;A0A3Q1N827;A0A3Q1NKL1;A0A3Q1MT78;A0A3Q1LNC8	A0A3Q1NKL1	1485	1492	no	no	2	0.0032341	113.5							By MS/MS
AINVYGTSEPSQESELTALGEKPEEEPK	VQDLLPDREYKFRVRAINVYGTSEPSQESE	SELTALGEKPEEEPKDEVEVSDDDEKEPEV	R	A	I	P	K	D	2	0	1	0	0	1	7	2	0	1	2	2	0	0	3	3	2	0	1	1	0	0	28	1	3031.45	F1N269;Q28824	F1N269	658	685	yes	no	3	0.0020818	37.673			By MS/MS			By MS/MS
AIPASVEHGR	DFYHQGLRLGGRLFRAIPASVEHGRVYVGN	GRLFRAIPASVEHGRVYVGNVAWMHVLVAR	R	A	I	G	R	V	2	1	0	0	0	0	1	1	1	1	0	0	0	0	1	1	0	0	0	1	0	0	10	0	1035.55	Q3MHF2	Q3MHF2	219	228	yes	yes	3	0.0035287	66.19							By MS/MS
AIPDLTAPVAAVQAAVSNLVR	SHLVIMHEEGEVDGKAIPDLTAPVAAVQAA	APVAAVQAAVSNLVRVGKETVQTTEDQILK	K	A	I	V	R	V	6	1	1	1	0	1	0	0	0	1	2	0	0	0	2	1	1	0	0	4	0	0	21	0	2075.17	A0A3Q1MN97;A0A3Q1MRN4;F1N789	A0A3Q1MN97	36	56	yes	no	2	6.7621e-31	157.23	By matching	By MS/MS	By MS/MS	By MS/MS	By matching	By MS/MS
AIPHFTAAADAFK	ALVMFYAPWCPHCKKAIPHFTAAADAFKDD	KKAIPHFTAAADAFKDDRKIACAAIDCVKE	K	A	I	F	K	D	5	0	0	1	0	0	0	0	1	1	0	1	0	2	1	0	1	0	0	0	0	0	13	0	1358.7	Q2KIL5	Q2KIL5	434	446	yes	yes	2;3	0.0034167	62.408	By MS/MS	By matching	By MS/MS	By MS/MS	By MS/MS	By MS/MS
AIPHFTAAADAFKDDR	ALVMFYAPWCPHCKKAIPHFTAAADAFKDD	IPHFTAAADAFKDDRKIACAAIDCVKENNK	K	A	I	D	R	K	5	1	0	3	0	0	0	0	1	1	0	1	0	2	1	0	1	0	0	0	0	0	16	1	1744.85	Q2KIL5	Q2KIL5	434	449	yes	yes	4	5.1373e-05	74.786	By matching	By MS/MS		By MS/MS	By MS/MS
AIPNNQVLGK	INEKPQVIADYESGRAIPNNQVLGKIERAI	YESGRAIPNNQVLGKIERAIGLKLRGKDIG	R	A	I	G	K	I	1	0	2	0	0	1	0	1	0	1	1	1	0	0	1	0	0	0	0	1	0	0	10	0	1052.6	Q3T0V7	Q3T0V7	114	123	yes	yes	2	0.0020579	91.9	By MS/MS	By MS/MS	By MS/MS	By MS/MS	By MS/MS	By MS/MS	By MS/MS
AIPPFDIQIIDDK	GTLRGMKIKPGSMGKAIPPFDIQIIDDKGN	GKAIPPFDIQIIDDKGNIQPPNTEGNIGIR	K	A	I	D	K	G	1	0	0	3	0	1	0	0	0	4	0	1	0	1	2	0	0	0	0	0	0	0	13	0	1483.79	F1MPP7;Q9BEA2	F1MPP7	392	404	no	no	2	0.00014209	98.254				By MS/MS		By matching
AIQAELLK	LADLKKAQEIAPEDKAIQAELLKVKQKIKA	EIAPEDKAIQAELLKVKQKIKAQKDKEKAA	K	A	I	L	K	V	2	0	0	0	0	1	1	0	0	1	2	1	0	0	0	0	0	0	0	0	0	0	8	0	884.533	P26882	P26882	342	349	yes	yes	2	0.068597	56.547						By MS/MS
AIQDPAFSDGIR	QRAALLKSMLNFLKKAIQDPAFSDGIRHVM	LKKAIQDPAFSDGIRHVMDGSLPTSLKHII	K	A	I	I	R	H	2	1	0	2	0	1	0	1	0	2	0	0	0	1	1	1	0	0	0	0	0	0	12	0	1288.64	A0A3Q1LSM9;E1BNY9	A0A3Q1LSM9	522	533	yes	no	2	0.0017592	81.338		By MS/MS			By matching
AIQGATSHHLGQNFSK	DYTTTVEAFISASGRAIQGATSHHLGQNFS	IQGATSHHLGQNFSKMFEIVFEDPKTAGEK	R	A	I	S	K	M	2	0	1	0	0	2	0	2	2	1	1	1	0	1	0	2	1	0	0	0	0	0	16	0	1694.85	A0A3Q1MKR2;G3X6L9;A0A3Q1MSP0	A0A3Q1MKR2	1241	1256	yes	no	2;3;4	5.9265e-07	97.235		By MS/MS	By MS/MS	By MS/MS		By MS/MS	By MS/MS
AIQGWLK	AGDGDCGTTHSRAARAIQGWLKEGPPPASP	TTHSRAARAIQGWLKEGPPPASPAQLLSKL	R	A	I	L	K	E	1	0	0	0	0	1	0	1	0	1	1	1	0	0	0	0	0	1	0	0	0	0	7	0	814.47	A0A3Q1MGZ4;A0JN77	A0A3Q1MGZ4	459	465	yes	no	2	0.054102	80.555		By MS/MS	By MS/MS	By matching	By matching
AIQISYNPDQPSKPNNIESATK	YQVENKTSEARELVKAIQISYNPDQPSKPN	PDQPSKPNNIESATKNSKSMMEEIMKYETL	K	A	I	T	K	N	2	0	3	1	0	2	1	0	0	3	0	2	0	0	3	3	1	0	1	0	0	0	22	1	2414.21	Q3SZZ9;F1MGU7;A0A3Q1MV91;A0A3Q1N064;P12799	Q3SZZ9	87	108	yes	no	2;3;4	2.7483e-131	269.51	By MS/MS	By MS/MS	By MS/MS	By MS/MS	By MS/MS	By MS/MS
AIQLSGAEQLEALK	SHKDLAGKYRQILEKAIQLSGAEQLEALKA	KAIQLSGAEQLEALKAFVESMVNENVSLVI	K	A	I	L	K	A	3	0	0	0	0	2	2	1	0	1	3	1	0	0	0	1	0	0	0	0	0	0	14	0	1469.81	Q3SZA0	Q3SZA0	33	46	yes	yes	2	0.0059265	60.49	By matching	By matching	By MS/MS	By matching	By MS/MS
AISAANLHLR	YETQTFSSKTEWRVRAISAANLHLRTNHIY	EWRVRAISAANLHLRTNHIYVSSDDIKETG	R	A	I	L	R	T	3	1	1	0	0	0	0	0	1	1	2	0	0	0	0	1	0	0	0	0	0	0	10	0	1064.61	A7Z025	A7Z025	2077	2086	yes	yes	3	0.018521	46.819		By MS/MS		By matching	By MS/MS
AISCHFADANCHYIDVEGTSQENIEK	LIHGSGRNKSQGFRKAISCHFADANCHYID	HYIDVEGTSQENIEKEVVDIVRKKYGFKDV	K	A	I	E	K	E	3	0	2	2	2	1	3	1	2	3	0	1	0	1	0	2	1	0	1	1	0	0	26	0	3007.31	O18778	O18778	277	302	yes	yes	3;4	7.8769e-45	144.4	By MS/MS	By MS/MS	By MS/MS	By MS/MS	By MS/MS	By MS/MS
AISESGVALISTLVK	SILVLSPLARNLFHRAISESGVALISTLVK	AISESGVALISTLVKRDSKAAAEQIAVIAG	R	A	I	V	K	R	2	0	0	0	0	0	1	1	0	2	2	1	0	0	0	3	1	0	0	2	0	0	15	0	1486.86	A0A3Q1MQJ1;A0A3S5ZPA1	A0A3Q1MQJ1	243	257	yes	no	2;3	2.1925e-53	216.84	By MS/MS	By MS/MS	By MS/MS	By MS/MS	By MS/MS	By MS/MS
AISFVGSNQAGEYIFER	QHEAVNFICDHPDIKAISFVGSNQAGEYIF	SFVGSNQAGEYIFERGSRHGKRVQANMGAK	K	A	I	E	R	G	2	1	1	0	0	1	2	2	0	2	0	0	0	2	0	2	0	0	1	1	0	0	17	0	1886.92	A0A3Q1LN22;Q07536;F1N7K8	A0A3Q1LN22	258	274	yes	no	2	1.1117e-18	155.08					By matching	By matching
AISHEHSPSDLEAHFVPLVK	VEETVVRDKAVESLRAISHEHSPSDLEAHF	HSPSDLEAHFVPLVKRLAGGDWFTSRTSAC	R	A	I	V	K	R	2	0	0	1	0	0	2	0	3	1	2	1	0	1	2	3	0	0	0	2	0	0	20	0	2212.13	A0A3Q1M1U2;A0A3Q1LW84;Q32PI5;A5D973	A0A3Q1M1U2	114	133	yes	no	3;4;5	1.2934e-15	122.14	By MS/MS	By MS/MS	By MS/MS	By MS/MS	By MS/MS	By MS/MS
AISNNEADAVTLDGGLVYEAGLKPNNLKPVVAEFHGTK	FVSCVKKTSHMDCIKAISNNEADAVTLDGG	PNNLKPVVAEFHGTKDNPQTHYYAVAVVKK	K	A	I	T	K	D	5	0	4	2	0	0	3	4	1	1	4	3	0	1	2	1	2	0	1	4	0	0	38	2	3951.04	CON__Q0IIK2;CON__Q29443;G3X6N3;Q29443	CON__Q0IIK2	69	106	yes	no	5	1.4597e-54	132.99	By MS/MS	By MS/MS	By MS/MS	By MS/MS	By MS/MS	By MS/MS
AISPDKDNFYFEVK	QASTLYSNNITKLLKAISPDKDNFYFEVKD	KAISPDKDNFYFEVKDDFDFGTMGHVIRGT	K	A	I	V	K	D	1	0	1	2	0	0	1	0	0	1	0	2	0	2	1	1	0	0	1	1	0	0	14	1	1671.81	P11024	P11024	398	411	yes	yes	3	3.4863e-05	100.45	By matching	By MS/MS	By MS/MS	By matching	By MS/MS	By MS/MS
AISSTEAVLNNR	EGALIQFATYEEAKKAISSTEAVLNNRFIK	AKKAISSTEAVLNNRFIKVYWHREGSTQQL	K	A	I	N	R	F	2	1	2	0	0	0	1	0	0	1	1	0	0	0	0	2	1	0	0	1	0	0	12	0	1273.66	A0A3Q1LX11;F1MYG6;A0A3Q1M153;A0A3Q1MNU7;A0A3Q1NNK5;E1BCT9	A0A3Q1LX11	586	597	yes	no	2	0.002072	75.294			By MS/MS	By MS/MS	By MS/MS
AISVLAK	NMNGVNSSNGVVDPRAISVLAKWQNSYSIK	SNGVVDPRAISVLAKWQNSYSIKVVLQELR	R	A	I	A	K	W	2	0	0	0	0	0	0	0	0	1	1	1	0	0	0	1	0	0	0	1	0	0	7	0	700.448	Q3SZ52;A0A3Q1NL19;A0A452DJ78	Q3SZ52	104	110	yes	no	2	0.046556	84.064				By matching	By MS/MS	By matching
AISVSAPVFYAPQK	______________________________	RAISVSAPVFYAPQKKFAPVVAPKPKVNPF	R	A	I	Q	K	K	3	0	0	0	0	1	0	0	0	1	0	1	0	1	2	2	0	0	1	2	0	0	14	0	1476.8	Q08DQ6	Q08DQ6	9	22	yes	yes	2	0.00012933	111.65	By MS/MS	By MS/MS	By matching	By matching	By matching
AISYLISGYQR	YLNETGQLTEKIKSKAISYLISGYQRQLNY	IKSKAISYLISGYQRQLNYKHSDGSYSTFG	K	A	I	Q	R	Q	1	1	0	0	0	1	0	1	0	2	1	0	0	0	0	2	0	0	2	0	0	0	11	0	1269.67	A0A3Q1MNN6;A0A3Q1MCP0;A0A3Q1M8I5;A0A3Q1NGH3;A0A3Q1M4S0;A0A3Q1M2P2;F1MI18	A0A3Q1MNN6	938	948	no	no	2	0.00024003	104.2	By matching	By matching			By MS/MS
AITDDTVK	ISTTVARGIKESLQKAITDDTVKAIVICGA	IKESLQKAITDDTVKAIVICGADGIFCAGA	K	A	I	V	K	A	1	0	0	2	0	0	0	0	0	1	0	1	0	0	0	0	2	0	0	1	0	0	8	0	861.444	E1BMH4;Q3T0W1;A0A3Q1LW40	E1BMH4	39	46	yes	no	2	0.0089379	89.046	By matching		By MS/MS
AITDGQAGFGSDTLSK	AYSSSYGYPPSSLGRAITDGQAGFGSDTLS	ITDGQAGFGSDTLSKVPGISSIEQGMTGLK	R	A	I	S	K	V	2	0	0	2	0	1	0	3	0	1	1	1	0	1	0	2	2	0	0	0	0	0	16	0	1566.75	A0A3Q1LRG7;A0A3Q1NK84;E1BH80;A0A3Q1MRA6;A0A3Q1MIT1	A0A3Q1LRG7	123	138	yes	no	2	3.4845e-05	74.76	By MS/MS		By MS/MS	By MS/MS
AITGASLADIMAK	EIQKKRTRRAVKFQRAITGASLADIMAKRN	QRAITGASLADIMAKRNQKPEVRKAQREQA	R	A	I	A	K	R	4	0	0	1	0	0	0	1	0	2	1	1	1	0	0	1	1	0	0	0	0	0	13	0	1260.67	Q862I1	Q862I1	81	93	yes	yes	2	1.0063e-27	180.07	By MS/MS	By MS/MS	By MS/MS	By MS/MS	By matching	By MS/MS
AITGIQAFVAGK	TYEGTHDIHALILGRAITGIQAFVAGK___	LGRAITGIQAFVAGK_______________	R	A	I	G	K	-	3	0	0	0	0	1	0	2	0	2	0	1	0	1	0	0	1	0	0	1	0	0	12	0	1174.67	Q2KHZ9	Q2KHZ9	427	438	yes	yes	2	3.0107e-10	149.72	By MS/MS	By matching	By MS/MS	By MS/MS	By matching	By matching
AITHLNNNFMFGQK	GAAMVEMADGYAVDRAITHLNNNFMFGQKL	RAITHLNNNFMFGQKLNVCVSKQPAIMPGQ	R	A	I	Q	K	L	1	0	3	0	0	1	0	1	1	1	1	1	1	2	0	0	1	0	0	0	0	0	14	0	1633.8	E1BIB4	E1BIB4	434	447	yes	yes	2;3	5.9827e-05	81.278	By MS/MS	By MS/MS	By MS/MS	By MS/MS	By MS/MS	By MS/MS
AITIAGVPQSVTECVK	QVQVAGDMLPNSTERAITIAGVPQSVTECV	ITIAGVPQSVTECVKQICLVMLETLSQSPQ	R	A	I	V	K	Q	2	0	0	0	1	1	1	1	0	2	0	1	0	0	1	1	2	0	0	3	0	0	16	0	1671.89	Q5E9A3;A0A452DKH0	Q5E9A3	145	160	yes	no	2	4.4041e-22	167.71	By MS/MS	By MS/MS	By MS/MS	By MS/MS	By MS/MS	By MS/MS
AITIASQTNCPLYITK	VLSRPEELEAEAVFRAITIASQTNCPLYIT	ITIASQTNCPLYITKVMSKSAADLISQARK	R	A	I	T	K	V	2	0	1	0	1	1	0	0	0	3	1	1	0	0	1	1	3	0	1	0	0	0	16	0	1792.94	A0A3Q1LXY5;A7MBI5	A0A3Q1LXY5	239	254	yes	no	2	1.1412e-07	129.84	By MS/MS	By MS/MS			By matching	By MS/MS
AITIFQER	GTVKAENGKLVINGKAITIFQERDPANIKW	KLVINGKAITIFQERDPANIKWGDAGAEYV	K	A	I	E	R	D	1	1	0	0	0	1	1	0	0	2	0	0	0	1	0	0	1	0	0	0	0	0	8	0	976.534	P10096;A0A3Q1M8J9;A0A3Q1LPH5	P10096	71	78	no	no	2	2.7481e-09	182.13	By MS/MS	By MS/MS	By MS/MS	By MS/MS	By matching	By MS/MS
AITIFQERDPANIK	GTVKAENGKLVINGKAITIFQERDPANIKW	KAITIFQERDPANIKWGDAGAEYVVESTGV	K	A	I	I	K	W	2	1	1	1	0	1	1	0	0	3	0	1	0	1	1	0	1	0	0	0	0	0	14	1	1614.87	P10096;A0A3Q1M8J9	P10096	71	84	yes	no	3	0.032951	37.954		By MS/MS		By matching	By matching
AITSGGITYQDQPWHAECFVCVTCSK	CHEAKFAKHCVKCNKAITSGGITYQDQPWH	QPWHAECFVCVTCSKKLAGQRFTAVEDQYY	K	A	I	S	K	K	2	0	0	1	3	2	1	2	1	2	0	1	0	1	1	2	3	1	1	2	0	0	26	0	3014.34	F1MR86;A0A3Q1LZP8;G3MZ95	G3MZ95	217	242	no	no	3	2.184e-31	120	By MS/MS	By matching		By MS/MS	By MS/MS	By MS/MS
AITYQVVPSDVPSEEPK	QVSWQPFLDGIFPEKAITYQVVPSDVPSEE	TYQVVPSDVPSEEPKVATAYRPPALRNKPV	K	A	I	P	K	V	1	0	0	1	0	1	2	0	0	1	0	1	0	0	3	2	1	0	1	3	0	0	17	0	1857.94	A0A3Q1M2B7;F1MBF0;A0A3Q1LW11	A0A3Q1M2B7	386	402	yes	no	2	8.0638e-07	75.695	By matching	By MS/MS	By MS/MS	By MS/MS	By MS/MS	By MS/MS
AIVAIENPADVSVISSR	INLKRTWEKLLLAARAIVAIENPADVSVIS	VAIENPADVSVISSRNTGQRAVLKFAAATG	R	A	I	S	R	N	3	1	1	1	0	0	1	0	0	3	0	0	0	0	1	3	0	0	0	3	0	0	17	0	1739.94	A0A3Q1MKQ7;P26452;A0A3Q1MFG3	A0A3Q1MKQ7	64	80	yes	no	2;3	1.4317e-19	162.32	By MS/MS	By MS/MS	By MS/MS	By MS/MS	By MS/MS	By MS/MS
AIVDALPPPCESACTIPTDVDK	TVSESPFQCDPDAAKAIVDALPPPCESACT	PPCESACTIPTDVDKWFHHQKN________	K	A	I	D	K	W	3	0	0	3	2	0	1	0	0	2	1	1	0	0	4	1	2	0	0	2	0	0	22	0	2368.13	P37980	P37980	261	282	yes	yes	2;3	6.3586e-12	84.762	By MS/MS	By MS/MS	By MS/MS	By MS/MS	By MS/MS	By MS/MS
AIVICPTDEDLK	AQRRKMRPFEGFQRKAIVICPTDEDLKDRT	QRKAIVICPTDEDLKDRTIKRTDEEGKDVP	K	A	I	L	K	D	1	0	0	2	1	0	1	0	0	2	1	1	0	0	1	0	1	0	0	1	0	0	12	0	1372.69	A0A3Q1LKU3;A4FUC2;A0A3Q1LP65	A0A3Q1LKU3	510	521	yes	no	2	0.00288	70.908	By matching	By MS/MS		By matching	By MS/MS
AIVQLTPR	NEYRGHLSGLAKRAKAIVQLTPRNPTQPTR	GLAKRAKAIVQLTPRNPTQPTRGRVPLLAV	K	A	I	P	R	N	1	1	0	0	0	1	0	0	0	1	1	0	0	0	1	0	1	0	0	1	0	0	8	0	896.544	A0A3Q1LXK9;A0A3Q1M2E4;E1BF59;A0A3Q1MQG2;A0A3Q1M6Q7;A0A3Q1NIP5;A0A3Q1LJL6;A0A3Q1LVA4;A0A3Q1LXH1;A0A3Q1MRS3	A0A3Q1LXK9	761	768	yes	no	2	0.0012425	130.04			By MS/MS	By MS/MS		By matching
AIVTTDTLAPEVESVAPECPSLK	KAKDILYRLQVSGAKAIVTTDTLAPEVESV	APEVESVAPECPSLKTKLLVSDHSREGWLD	K	A	I	L	K	T	3	0	0	1	1	0	3	0	0	1	2	1	0	0	3	2	3	0	0	3	0	0	23	0	2426.23	F1MPP7;Q9BEA2	F1MPP7	161	183	no	no	2;3	1.9331e-228	312.42	By matching	By MS/MS	By matching	By MS/MS	By matching	By MS/MS
AIWAALQTQTSNSAK	NPSEDISYEKTQISRAIWAALQTQTSNSAK	AIWAALQTQTSNSAKNFITKMAKEETAEAL	R	A	I	A	K	N	4	0	1	0	0	2	0	0	0	1	1	1	0	0	0	2	2	1	0	0	0	0	15	0	1588.82	E1B9R3;A0A3Q1LLZ3	E1B9R3	665	679	yes	no	2	3.0827e-06	97.214	By MS/MS	By matching	By MS/MS	By matching	By MS/MS
AIWNVINWENVTAR	AYYLQYKNVRPDYLKAIWNVINWENVTARY	KAIWNVINWENVTARYTACSK_________	K	A	I	A	R	Y	2	1	3	0	0	0	1	0	0	2	0	0	0	0	0	0	1	2	0	2	0	0	14	0	1684.87	P41976;E1BHL1	P41976	203	216	yes	no	2	3.4022e-06	133.05	By matching		By MS/MS
AIWQVGR	TLLPQQRGKRGPLLRAIWQVGRSAFLLGTL	GKRGPLLRAIWQVGRSAFLLGTLSLIVSDV	R	A	I	G	R	S	1	1	0	0	0	1	0	1	0	1	0	0	0	0	0	0	0	1	0	1	0	0	7	0	828.461	A0A3Q1N6N0;G5E626;A0A3Q1LZ85;G3N1X7;A0A3Q1MT83	A0A3Q1N6N0	241	247	yes	no	2	0.041518	87.627	By matching
AIYDIYGK	LVHQAYEVLSDPQTRAIYDIYGKRGLEMEG	LSDPQTRAIYDIYGKRGLEMEGWEVVERRR	R	A	I	G	K	R	1	0	0	1	0	0	0	1	0	2	0	1	0	0	0	0	0	0	2	0	0	0	8	0	941.486	Q2NL21;A0A3Q1MCN5	Q2NL21	76	83	yes	no	2	0.065645	47.849		By MS/MS
AIYDTPCIQAESEK	DQHEGSYLSICKHYRAIYDTPCIQAESEKW	RAIYDTPCIQAESEKWQQALKSVVLYVILA	R	A	I	E	K	W	2	0	0	1	1	1	2	0	0	2	0	1	0	0	1	1	1	0	1	0	0	0	14	0	1623.74	Q2KJ25	Q2KJ25	249	262	yes	yes	2	0.00016087	113.63	By MS/MS	By MS/MS		By MS/MS	By matching	By MS/MS
AIYQATYR	SYDLEVEEAYDLARRAIYQATYRDAYSGGS	AYDLARRAIYQATYRDAYSGGSVSLYHVRE	R	A	I	Y	R	D	2	1	0	0	0	1	0	0	0	1	0	0	0	0	0	0	1	0	2	0	0	0	8	0	984.503	Q32KL2	Q32KL2	218	225	yes	yes	2	0.0034616	111.29	By MS/MS		By MS/MS	By MS/MS		By matching
AKDDDDSDIPTAQR	ELRKARAEVEDAKQKAKDDDDSDIPTAQRK	KAKDDDDSDIPTAQRKRFTRVEMARVLMER	K	A	K	Q	R	K	2	1	0	5	0	1	0	0	0	1	0	1	0	0	1	1	1	0	0	0	0	0	14	1	1545.69	A0A3Q1NAH5;A0A3Q1LP94;F1MZ69	A0A3Q1NAH5	473	486	yes	no	3	0.0074795	50.155		By matching
AKDEQSAVSMLK	AWMSEQELYMMSEEKAKDEQSAVSMLKKHQ	EEKAKDEQSAVSMLKKHQILEQAVEDYAET	K	A	K	L	K	K	2	0	0	1	0	1	1	0	0	0	1	2	1	0	0	2	0	0	0	1	0	0	12	1	1305.66	F1MYC9;A0A3Q1MXU7;A0A3Q1LUF1	F1MYC9	1620	1631	yes	no	2	0.058508	74.962
AKDPFAHLPK	EELDECEQALAAEPKAKDPFAHLPKSTFVL	AAEPKAKDPFAHLPKSTFVLDEFKRKYSNE	K	A	K	P	K	S	2	0	0	1	0	0	0	0	1	0	1	2	0	1	2	0	0	0	0	0	0	0	10	1	1122.62	Q3SZV3;F1MG05	Q3SZV3	279	288	yes	no	3	0.0032627	72.29	By MS/MS	By MS/MS	By matching	By MS/MS	By MS/MS	By matching	By matching
AKDSQPADPTLK	VGEVLFQEAHEVILKAKDSQPADPTLKQKM	ILKAKDSQPADPTLKQKMLPKVLAMIQ___	K	A	K	L	K	Q	2	0	0	2	0	1	0	0	0	0	1	2	0	0	2	1	1	0	0	0	0	0	12	1	1269.66	Q2NL00	Q2NL00	217	228	yes	yes	2;3	0.0028243	87.298							By MS/MS
AKEQLAALK	GKREQAEEERYFRARAKEQLAALKKHHENE	RYFRARAKEQLAALKKHHENEISHHAKEIE	R	A	K	L	K	K	3	0	0	0	0	1	1	0	0	0	2	2	0	0	0	0	0	0	0	0	0	0	9	1	970.581	P01096	P01096	63	71	yes	yes	2;3	0.0048621	100.25
AKEVGEALCTDPLVSK	IPPGVYNVIPCSQKKAKEVGEALCTDPLVS	KEVGEALCTDPLVSKISFTGSTATGKVLLH	K	A	K	S	K	I	2	0	0	1	1	0	2	1	0	0	2	2	0	0	1	1	1	0	0	2	0	0	16	1	1715.88	E1BDP3	E1BDP3	255	270	yes	yes	3	0.030081	34.87
AKPLTDQEK	______________________________	______________________________	M	A	K	E	K	R	1	0	0	1	0	1	1	0	0	0	1	2	0	0	1	0	1	0	0	0	0	0	9	1	1028.55	Q0VCM4;A0A3Q1M168;A0A3Q1M2P3;A0A3Q1NA32	Q0VCM4	2	10	yes	no	2	8.3478e-05	142.55	By matching		By MS/MS	By matching		By matching	By MS/MS
AKPLTDQEKR	______________________________	______________________________	M	A	K	K	R	R	1	1	0	1	0	1	1	0	0	0	1	2	0	0	1	0	1	0	0	0	0	0	10	2	1184.65	Q0VCM4;A0A3Q1M168;A0A3Q1M2P3;A0A3Q1NA32	Q0VCM4	2	11	yes	no	2;3	1.6542e-05	121.36							By MS/MS
AKPSPAPPPTTTAPDASGPQK	ELEELLESALDDFDKAKPSPAPPPTTTAPD	PPPTTTAPDASGPQKRSPGDTAKDALFASQ	K	A	K	Q	K	R	4	0	0	1	0	1	0	1	0	0	0	2	0	0	7	2	3	0	0	0	0	0	21	1	2015.03	Q3SZD1	Q3SZD1	32	52	yes	yes	3	3.1334e-22	125.45	By MS/MS	By MS/MS	By MS/MS	By MS/MS		By MS/MS
AKPVLEDLR	YHAKASEQLKALGEKAKPVLEDLRQGLLPV	KALGEKAKPVLEDLRQGLLPVLESLKVSIL	K	A	K	L	R	Q	1	1	0	1	0	0	1	0	0	0	2	1	0	0	1	0	0	0	0	1	0	0	9	1	1039.6	P15497;CON__P15497	P15497	229	237	yes	no	3	0.0013803	90.15	By MS/MS	By MS/MS		By MS/MS	By MS/MS	By MS/MS	By MS/MS
AKPVVSFIAGLTAPPGR	ENAAEFLKQHNSGPKAKPVVSFIAGLTAPP	PVVSFIAGLTAPPGRRMGHAGAIIAGGKGG	K	A	K	G	R	R	3	1	0	0	0	0	0	2	0	1	1	1	0	1	3	1	1	0	0	2	0	0	17	1	1679.97	A0A3Q1N238;Q58DR8;F1MZ38	A0A3Q1N238	267	283	yes	no	3	4.3715e-05	67.644	By MS/MS	By matching	By MS/MS	By matching	By MS/MS	By matching
AKSQGMALSLGDK	QQGPEAPVTGHIRIRAKSQGMALSLGDKIN	IRAKSQGMALSLGDKINLSQKKNSI_____	R	A	K	D	K	I	2	0	0	1	0	1	0	2	0	0	2	2	1	0	0	2	0	0	0	0	0	0	13	1	1304.68	A0JN39	A0JN39	931	943	yes	yes	3	0.028838	46.481						By matching
AKWDAWNELK	DINTERPGMLDFKGKAKWDAWNELKGTSKE	DFKGKAKWDAWNELKGTSKEDAMKAYIDKV	K	A	K	L	K	G	2	0	1	1	0	0	1	0	0	0	1	2	0	0	0	0	0	2	0	0	0	0	10	1	1259.63	P07107;A0A3Q1M8I0	P07107	54	63	yes	no	3	0.0087663	58.889		By matching	By MS/MS	By matching	By MS/MS
ALAAAGYDVEK	ASKERSGVSLAALKKALAAAGYDVEKNNSR	ALKKALAAAGYDVEKNNSRIKLGLKSLVSK	K	A	L	E	K	N	4	0	0	1	0	0	1	1	0	0	1	1	0	0	0	0	0	0	1	1	0	0	11	0	1106.56	P02253;A0A452DIF5;A5PK20;G3N131;A7MAZ5;G3MWV5	P02253	65	75	no	no	1;2	0.00021931	108.98	By MS/MS				By MS/MS	By matching
ALAAAGYDVEKNNSR	ASKERSGVSLAALKKALAAAGYDVEKNNSR	ALAAAGYDVEKNNSRIKLGLKSLVSKGTLV	K	A	L	S	R	I	4	1	2	1	0	0	1	1	0	0	1	1	0	0	0	1	0	0	1	1	0	0	15	1	1577.78	P02253;A0A452DIF5;A5PK20;G3N131;A7MAZ5;G3MWV5	P02253	65	79	no	no	3	0.00060102	63.682						By MS/MS
ALAAGGVGSIVR	PSDNSSAVLLQWHEKALAAGGVGSIVRVLT	HEKALAAGGVGSIVRVLTARKTV_______	K	A	L	V	R	V	3	1	0	0	0	0	0	3	0	1	1	0	0	0	0	1	0	0	0	2	0	0	12	0	1069.62	G3MXC8;Q3SYX9	G3MXC8	132	143	yes	no	2	9.2339e-09	143.39	By MS/MS	By MS/MS	By MS/MS	By MS/MS	By MS/MS	By MS/MS
ALAAQNIVEDMEQR	NKVSMAPDGNGGLYRALAAQNIVEDMEQRG	RALAAQNIVEDMEQRGIWSIHVYCVDNILV	R	A	L	Q	R	G	3	1	1	1	0	2	2	0	0	1	1	0	1	0	0	0	0	0	0	1	0	0	14	0	1586.77	F1MJP7;A0A3Q1LZ31	F1MJP7	229	242	yes	no	2	4.9718e-06	113.63	By matching	By MS/MS		By matching	By MS/MS	By MS/MS
ALADLVHSHLQSK	IRRAESLNGNPLFSKALADLVHSHLQSKER	SKALADLVHSHLQSKERCSTQLTLSCPLCV	K	A	L	S	K	E	2	0	0	1	0	1	0	0	2	0	3	1	0	0	0	2	0	0	0	1	0	0	13	0	1417.77	A0A3Q1LWD9;P22600	A0A3Q1LWD9	368	380	yes	no	3;4	0.0085088	50.563	By MS/MS	By matching	By MS/MS		By MS/MS
ALADTENLR	KLEEQLKETMEKYKRALADTENLRQRSQKL	MEKYKRALADTENLRQRSQKLVEEAKLYGI	R	A	L	L	R	Q	2	1	1	1	0	0	1	0	0	0	2	0	0	0	0	0	1	0	0	0	0	0	9	0	1001.51	Q3SZC1;A0A3Q1NDT7	Q3SZC1	81	89	yes	no	2	6.6352e-05	134.81	By MS/MS	By MS/MS	By MS/MS	By MS/MS	By MS/MS	By MS/MS
ALADVEVSYTVQR	GAQEPQDVSYENTLKALADVEVSYTVQRNI	LKALADVEVSYTVQRNILDFPQHVSPSKDI	K	A	L	Q	R	N	2	1	0	1	0	1	1	0	0	0	1	0	0	0	0	1	1	0	1	3	0	0	13	0	1449.75	A0A140T8A4;A0A3Q1M0V8;Q1JPJ8	Q1JPJ8	67	79	no	no	2	0.00020509	93.058	By matching	By MS/MS	By MS/MS	By MS/MS	By MS/MS	By MS/MS
ALADYIR	GMMMKREYRGQRSVKALADYIRQQKSDPIQ	YRGQRSVKALADYIRQQKSDPIQELHDLAE	K	A	L	I	R	Q	2	1	0	1	0	0	0	0	0	1	1	0	0	0	0	0	0	0	1	0	0	0	7	0	820.444	Q3T0L2;A0A3Q1M5Q1	Q3T0L2	131	137	yes	no	2	0.012583	119.06	By matching	By MS/MS		By MS/MS	By MS/MS	By MS/MS
ALAEALMGLGYR	PEFRAYQRQVVANCRALAEALMGLGYRVVT	NCRALAEALMGLGYRVVTGGSDNHLILVDL	R	A	L	Y	R	V	3	1	0	0	0	0	1	2	0	0	3	0	1	0	0	0	0	0	1	0	0	0	12	0	1263.66	A0A140T896;Q5E9P9;A0A3Q1LKF4	A0A140T896	337	348	yes	no	2	4.0088e-40	195.48	By MS/MS	By MS/MS	By MS/MS	By MS/MS	By MS/MS	By MS/MS
ALAEEVEVQDGPNEDGEMFMRPGK	YRHLVGVCYTEDEAKALAEEVEVQDGPNED	DGPNEDGEMFMRPGKLSDYFPKPYPNPEAA	K	A	L	G	K	L	2	1	1	2	0	1	5	3	0	0	1	1	2	1	2	0	0	0	0	2	0	0	24	1	2647.19	P00125	P00125	147	170	yes	yes	3	1.7225e-06	62.684	By MS/MS	By MS/MS			By MS/MS	By MS/MS
ALAEGGGILSQVAETR	LALGRARHTQAELQRALAEGGGILSQVAET	LAEGGGILSQVAETRRQAGEAQQRAQAALD	R	A	L	T	R	R	3	1	0	0	0	1	2	3	0	1	2	0	0	0	0	1	1	0	0	1	0	0	16	0	1570.83	E1BDK6	E1BDK6	1470	1485	yes	yes	2	6.6942e-08	132.59	By matching	By MS/MS			By MS/MS	By matching
ALAEIAK	INKGKGFGFIKLESRALAEIAKAELDDTPM	GFIKLESRALAEIAKAELDDTPMRGRQLRV	R	A	L	A	K	A	3	0	0	0	0	0	1	0	0	1	1	1	0	0	0	0	0	0	0	0	0	0	7	0	714.428	E1BQ37;A0A3Q1LXA1	E1BQ37	343	349	yes	no	2	0.049256	82.386
ALAENPGLVNK	ELYSPLSGEVTEINKALAENPGLVNKSCYE	EINKALAENPGLVNKSCYEDGWLIKMTFSN	K	A	L	N	K	S	2	0	2	0	0	0	1	1	0	0	2	1	0	0	1	0	0	0	0	1	0	0	11	0	1124.62	F1MBI9;E1BBV5;P20821;E1BDC8;A0A3Q1NNL4;E1BEA7	F1MBI9	126	136	yes	no	2	1.3486e-09	144.12	By MS/MS	By MS/MS	By MS/MS	By MS/MS	By MS/MS	By MS/MS	By MS/MS
ALAEQLVLEANGR	TPYEAVHRHPYPCSKALAEQLVLEANGREV	SKALAEQLVLEANGREVLGGLPLVTCALRP	K	A	L	G	R	E	3	1	1	0	0	1	2	1	0	0	3	0	0	0	0	0	0	0	0	1	0	0	13	0	1382.75	Q3MHF2	Q3MHF2	164	176	yes	yes	2;3	8.9982e-46	208.15	By MS/MS	By MS/MS	By MS/MS	By MS/MS	By MS/MS	By MS/MS
ALAIEEFCK	IIFIPGYISNMNGTKALAIEEFCKSLGHAY	NMNGTKALAIEEFCKSLGHAYIRFDYSGVG	K	A	L	C	K	S	2	0	0	0	1	0	2	0	0	1	1	1	0	1	0	0	0	0	0	0	0	0	9	0	1079.53	Q5E9H9	Q5E9H9	93	101	yes	yes	2	0.0060345	85.064	By matching		By MS/MS	By matching	By MS/MS	By MS/MS
ALAISDLNR	EFEVELERGKTLHIKALAISDLNRAGQRQV	KTLHIKALAISDLNRAGQRQVFFELNGQLR	K	A	L	N	R	A	2	1	1	1	0	0	0	0	0	1	2	0	0	0	0	1	0	0	0	0	0	0	9	0	971.54	Q29RK2;A0A3Q1MIC2;A0A3Q1MIX4	Q29RK2	1062	1070	yes	no	2	4.1687e-05	135.77	By MS/MS	By MS/MS	By MS/MS	By MS/MS	By MS/MS	By MS/MS
ALALDESQYGVR	VPYVATKGAVTAMTKALALDESQYGVRVNC	MTKALALDESQYGVRVNCISPGNIWTPLWE	K	A	L	V	R	V	2	1	0	1	0	1	1	1	0	0	2	0	0	0	0	1	0	0	1	1	0	0	12	0	1320.67	A0A3Q1MES8;Q9MYP6	A0A3Q1MES8	160	171	yes	no	2	1.1563e-05	123.86	By MS/MS	By MS/MS	By MS/MS	By matching	By MS/MS	By MS/MS
ALALGALQNIR	DEVKSEFKLNTYNDKALALGALQNIRYRGG	YNDKALALGALQNIRYRGGNTRTGKALTFI	K	A	L	I	R	Y	3	1	1	0	0	1	0	1	0	1	3	0	0	0	0	0	0	0	0	0	0	0	11	0	1138.68	F1N401	F1N401	2387	2397	yes	yes	2	0.023444	63.565	By matching		By MS/MS
ALALHGTCTGEHGIGLGK	ELLRVQAFAEQLGRRALALHGTCTGEHGIG	LHGTCTGEHGIGLGKRQLLPEEVGAVGMET	R	A	L	G	K	R	2	0	0	0	1	0	1	5	2	1	3	1	0	0	0	0	2	0	0	0	0	0	18	0	1790.91	Q148K4	Q148K4	432	449	yes	yes	3;4	0.034146	31.42	By matching		By MS/MS	By matching	By matching
ALALTSMLQK	NSQRKYFGKSLDLYKALALTSMLQKLGIEP	LDLYKALALTSMLQKLGIEPSTDHYYQVSD	K	A	L	Q	K	L	2	0	0	0	0	1	0	0	0	0	3	1	1	0	0	1	1	0	0	0	0	0	10	0	1074.61	F6QIT9	F6QIT9	141	150	yes	yes	2	0.0043295	82.279	By MS/MS		By MS/MS
ALAMGYKPK	LTDGASAVLIMAEEKALAMGYKPKAYLRDF	IMAEEKALAMGYKPKAYLRDFMYVSQDPKD	K	A	L	P	K	A	2	0	0	0	0	0	0	1	0	0	1	2	1	0	1	0	0	0	1	0	0	0	9	1	977.537	O46629;A0A3Q1MH46	O46629	327	335	yes	no	2;3	0.01026	105.12			By MS/MS
ALANSLACQGK	KKENLKAAQEEYVKRALANSLACQGKYTPS	YVKRALANSLACQGKYTPSGKAGAAASESL	R	A	L	G	K	Y	3	0	1	0	1	1	0	1	0	0	2	1	0	0	0	1	0	0	0	0	0	0	11	0	1131.57	A6QLL8;A0A3Q1LMG1	A6QLL8	332	342	yes	no	2	4.1962e-30	201.07	By matching	By MS/MS	By MS/MS		By MS/MS	By MS/MS	By MS/MS
ALANSQAAK	KAENKKTTQEAFMKRALANSQAAKGQYVHM	EAFMKRALANSQAAKGQYVHMGSSGSASTQ	R	A	L	A	K	G	4	0	1	0	0	1	0	0	0	0	1	1	0	0	0	1	0	0	0	0	0	0	9	0	872.472	A5PK73;G3MXL6;A0A3Q1MFK7;Q3T0S5	Q3T0S5	332	340	no	no	2	0.024875	65.252					By matching		By matching
ALAPEYAK	YLLVEFYAPWCGHCKALAPEYAKAAGKLKA	PWCGHCKALAPEYAKAAGKLKAEGSEIRLA	K	A	L	A	K	A	3	0	0	0	0	0	1	0	0	0	1	1	0	0	1	0	0	0	1	0	0	0	8	0	861.46	F6Q9Q9;P05307;A0A3Q1LPQ0	F6Q9Q9	115	122	yes	no	2	0.0031021	114.78	By MS/MS	By MS/MS	By MS/MS	By matching	By matching	By MS/MS	By MS/MS
ALAPLGIGVATGEQCHNR	PTSPDDILGHAAISKALAPLGIGVATGEQC	PLGIGVATGEQCHNRVIFKQLLQAKALKFL	K	A	L	N	R	V	3	1	1	0	1	1	1	3	1	1	2	0	0	0	1	0	1	0	0	1	0	0	18	0	1862.94	Q2KIA9	Q2KIA9	293	310	yes	yes	2;3	2.2792e-26	163.7	By MS/MS	By MS/MS	By MS/MS	By MS/MS	By MS/MS	By MS/MS
ALAQEWGCPFMETSAK	VDLEPEREVMSSEGRALAQEWGCPFMETSA	LAQEWGCPFMETSAKSKSMVDELFAEIVRQ	R	A	L	A	K	S	3	0	0	0	1	1	2	1	0	0	1	1	1	1	1	1	1	1	0	0	0	0	16	0	1824.82	Q08DI5;A0A3Q1M9I1	Q08DI5	133	148	yes	no	2	1e-05	92.925	By MS/MS	By MS/MS			By MS/MS	By MS/MS
ALASIDSK	DEDAWASKDTEAMKRALASIDSKLNQAKGW	DTEAMKRALASIDSKLNQAKGWLRDPNASP	R	A	L	S	K	L	2	0	0	1	0	0	0	0	0	1	1	1	0	0	0	2	0	0	0	0	0	0	8	0	803.439	A0A3Q1MN97;A0A3Q1MRN4;F1N789;A0A3Q1LIB4	A0A3Q1MN97	269	276	yes	no	2	0.012151	81.89		By matching					By MS/MS
ALASILLQDHIR	VLVQKDQHSFELEEKALASILLQDHIRELD	EEKALASILLQDHIRELDVVVVSVAGAFRK	K	A	L	I	R	E	2	1	0	1	0	1	0	0	1	2	3	0	0	0	0	1	0	0	0	0	0	0	12	0	1348.78	A0A3Q1LYU3;A5PJD6	A0A3Q1LYU3	39	50	yes	no	3	0.033354	36.284		By matching	By MS/MS		By MS/MS	By matching
ALASLMTYK	GGIRYSTDVSVDEVKALASLMTYKCAVVDV	SVDEVKALASLMTYKCAVVDVPFGGAKAGV	K	A	L	Y	K	C	2	0	0	0	0	0	0	0	0	0	2	1	1	0	0	1	1	0	1	0	0	0	9	0	996.531	A0A140T871;P00366	A0A140T871	166	174	yes	no	2	0.00086166	117.04	By MS/MS	By MS/MS	By MS/MS	By MS/MS	By MS/MS	By MS/MS
ALASQLQDSLK	ADLAARGEGESPQARALASQLQDSLKDLKA	PQARALASQLQDSLKDLKARMQEAMTQEVS	R	A	L	L	K	D	2	0	0	1	0	2	0	0	0	0	3	1	0	0	0	2	0	0	0	0	0	0	11	0	1172.64	A0A3Q1MN97;A0A3Q1MRN4;F1N789;A0A3Q1LIB4	A0A3Q1MN97	571	581	yes	no	2	5.8418e-20	170.69	By MS/MS	By MS/MS	By MS/MS	By MS/MS	By MS/MS	By MS/MS
ALASVCKPELQK	FQEALVQITLPTLQKALASVCKPELQKYEQ	LQKALASVCKPELQKYEQYIFADHTNMIHV	K	A	L	Q	K	Y	2	0	0	0	1	1	1	0	0	0	2	2	0	0	1	1	0	0	0	1	0	0	12	1	1342.73	F1N2F1	F1N2F1	511	522	yes	yes	3	0.057059	34.75						By MS/MS
ALATQLPVLPR	EFLEQGEATLSVVRRALATQLPVLPRSEVT	VVRRALATQLPVLPRSEVTFLAPVTRPDKV	R	A	L	P	R	S	2	1	0	0	0	1	0	0	0	0	3	0	0	0	2	0	1	0	0	1	0	0	11	0	1177.72	F1MLX0;Q2KIB0	F1MLX0	83	93	yes	no	2	2.0359e-29	190.73	By MS/MS	By MS/MS	By MS/MS	By MS/MS	By MS/MS	By MS/MS
ALAVGGLGSIIR	PTENSSAVLLQWHEKALAVGGLGSIIRVLT	HEKALAVGGLGSIIRVLTARKTV_______	K	A	L	I	R	V	2	1	0	0	0	0	0	3	0	2	2	0	0	0	0	1	0	0	0	1	0	0	12	0	1125.69	Q5E963	Q5E963	134	145	yes	yes	2	0.0001612	107.21	By MS/MS	By MS/MS	By matching	By MS/MS	By MS/MS	By MS/MS
ALAVNPR	KTMLESAGGLIQTARALAVNPRDPPRWSVL	GGLIQTARALAVNPRDPPRWSVLAGHSRTV	R	A	L	P	R	D	2	1	1	0	0	0	0	0	0	0	1	0	0	0	1	0	0	0	0	1	0	0	7	0	739.434	F1MDH3;A0A3Q1MLQ7	F1MDH3	1628	1634	yes	no	2	0.0072822	126.05							By MS/MS
ALCAEADR	EGLERDLAALEDKVKALCAEADRLHQSHPL	ALEDKVKALCAEADRLHQSHPLSATQIQVK	K	A	L	D	R	L	3	1	0	1	1	0	1	0	0	0	1	0	0	0	0	0	0	0	0	0	0	0	8	0	904.407	A0A3Q1LWG5;E1BFB0;A0A3Q1M8L3;A0A3Q1N827;A0A3Q1NKL1;A0A3Q1MT78;A0A3Q1LNC8	A0A3Q1NKL1	325	332	no	no	2	0.003194	113.89
ALCDLGPWVK	AYHVEREKERDPEHRALCDLGPWVKCSAAL	DPEHRALCDLGPWVKCSAALASRWGRGFGL	R	A	L	V	K	C	1	0	0	1	1	0	0	1	0	0	2	1	0	0	1	0	0	1	0	1	0	0	10	0	1157.59	G3MZM8	G3MZM8	48	57	yes	yes	2	0.0010931	88.294	By MS/MS	By MS/MS	By MS/MS	By MS/MS	By MS/MS	By MS/MS
ALCDVGTAISCSR	ALHVKAARARDRDYRALCDVGTAISCSRVF	YRALCDVGTAISCSRVFSSRWGRGFGLVEH	R	A	L	S	R	V	2	1	0	1	2	0	0	1	0	1	1	0	0	0	0	2	1	0	0	1	0	0	13	0	1408.64	Q6B4J2	Q6B4J2	41	53	yes	yes	2;3	1.2174e-37	195.51	By MS/MS	By MS/MS	By MS/MS	By MS/MS	By MS/MS	By MS/MS
ALCGLDESK	EKLAIAERYLVPQARALCGLDESKAKLSSD	LVPQARALCGLDESKAKLSSDVLTLLIKQY	R	A	L	S	K	A	1	0	0	1	1	0	1	1	0	0	2	1	0	0	0	1	0	0	0	0	0	0	9	0	991.464	A0A140T842;Q59HJ6	A0A140T842	747	755	yes	no	2	0.0048902	88.948							By MS/MS
ALCLKPEIEYGR	SCTSSGWSPAVPQCKALCLKPEIEYGRLSV	QCKALCLKPEIEYGRLSVEKVRYVEPEIIT	K	A	L	G	R	L	1	1	0	0	1	0	2	1	0	1	2	1	0	0	1	0	0	0	1	0	0	0	12	1	1447.75	Q28065;CON__Q28065;Q1RMN9	Q28065	485	496	yes	no	3	0.038611	42.797		By matching		By matching	By matching	By matching
ALCQKPEISNGK	SCRFVGWSPPAPQCKALCQKPEISNGKLSV	QCKALCQKPEISNGKLSVEKDQYVSPETVT	K	A	L	G	K	L	1	0	1	0	1	1	1	1	0	1	1	2	0	0	1	1	0	0	0	0	0	0	12	1	1343.69	G3N0S9;CON__ENSEMBL:ENSBTAP00000034412	G3N0S9	83	94	yes	no	2;3	2.112e-05	117.86			By MS/MS				By MS/MS
ALCTALGATVATPK	LYVTNREKMPFSSVKALCTALGATVATPKN	KALCTALGATVATPKNAEENKAIQDMASDT	K	A	L	P	K	N	4	0	0	0	1	0	0	1	0	0	2	1	0	0	1	0	3	0	0	1	0	0	14	0	1372.74	F1MTW5	F1MTW5	153	166	yes	yes	2	0.00012168	89.731	By MS/MS	By MS/MS		By MS/MS		By MS/MS
ALCVDTSLDVFK	GRIDILVNNGGVSQRALCVDTSLDVFKELI	SQRALCVDTSLDVFKELIELNYLGTVSLTK	R	A	L	F	K	E	1	0	0	2	1	0	0	0	0	0	2	1	0	1	0	1	1	0	0	2	0	0	12	0	1366.68	Q24K14	Q24K14	145	156	yes	yes	2	0.00071242	82.749
ALDCSGVTVR	ALPPDTDPAFFEHLRALDCSGVTVRALPEG	FEHLRALDCSGVTVRALPEGSLAFPGVPLL	R	A	L	V	R	A	1	1	0	1	1	0	0	1	0	0	1	0	0	0	0	1	1	0	0	2	0	0	10	0	1076.53	A5PK51;F1N3B0;A0A3Q1N5S3	A5PK51	98	107	yes	no	2	9.9039e-06	130.66		By matching				By matching	By MS/MS
ALDDMISTLK	EQQMHPTVVISAYRKALDDMISTLKKISIP	SAYRKALDDMISTLKKISIPVDTSNRDTML	K	A	L	L	K	K	1	0	0	2	0	0	0	0	0	1	2	1	1	0	0	1	1	0	0	0	0	0	10	0	1105.57	Q3T0K2	Q3T0K2	129	138	yes	yes	2	0.0040696	82.749	By matching	By MS/MS		By matching	By MS/MS	By MS/MS
ALDESHNQNLK	EKCHLLIEHETQKLKALDESHNQNLKEWRD	QKLKALDESHNQNLKEWRDKLRPRKKALEE	K	A	L	L	K	E	1	0	2	1	0	1	1	0	1	0	2	1	0	0	0	1	0	0	0	0	0	0	11	0	1267.62	H2XJF0;E1BK52;A0A3Q1M334	H2XJF0	868	878	yes	no	3	0.016424	44.847							By MS/MS
ALDFIASK	ERGKMRVHKINNVNKALDFIASKGVKLVSI	KINNVNKALDFIASKGVKLVSIGAEEIVDG	K	A	L	S	K	G	2	0	0	1	0	0	0	0	0	1	1	1	0	1	0	1	0	0	0	0	0	0	8	0	863.475	Q3B7N2;A0A3Q1MPS4;A0A3Q1MBS5;A0A3Q1M2X5;Q0III9;A5D7D1;A0A452DIE5;A0A3Q1MFS2;A0A3Q1MR52;A0A3Q1MAJ8;A0A3Q1MRU0	A5D7D1	115	122	no	no	2	0.0077073	92.653	By MS/MS	By MS/MS	By MS/MS	By MS/MS	By MS/MS	By MS/MS
ALDGAFTEENR	KEVANSTANLVKTIKALDGAFTEENRAQCR	KTIKALDGAFTEENRAQCRAATAPLLEAVD	K	A	L	N	R	A	2	1	1	1	0	0	2	1	0	0	1	0	0	1	0	0	1	0	0	0	0	0	11	0	1221.56	F1MDH3;A0A3Q1MLQ7	F1MDH3	1554	1564	yes	no	2	2.6078e-05	118.71	By matching	By MS/MS		By matching	By MS/MS	By MS/MS	By MS/MS
ALDGYSK	NKELANIRSKFKGDKALDGYSKKKYVCKLL	RSKFKGDKALDGYSKKKYVCKLLFIFLLGH	K	A	L	S	K	K	1	0	0	1	0	0	0	1	0	0	1	1	0	0	0	1	0	0	1	0	0	0	7	0	752.37	A0A3Q1N8C9;E1BMW2;A0A3Q1LVF9;G5E675;Q0VCK5;A0A3Q1LIW3	G5E675	46	52	no	no	2	0.042003	87.284
ALDHSQLPSGLVIDK	ALESKTAASGQENGRALDHSQLPSGLVIDK	ALDHSQLPSGLVIDKESEVYKMLQEKQELN	R	A	L	D	K	E	1	0	0	2	0	1	0	1	1	1	3	1	0	0	1	2	0	0	0	1	0	0	15	0	1591.86	A6H7E3;Q5E9E1	A6H7E3	177	191	yes	no	2;3	1.8065e-05	94.191	By MS/MS	By MS/MS	By MS/MS	By MS/MS	By MS/MS	By matching
ALDISGSDDEMARPK	AEKKRPKAESFFQTKALDISGSDDEMARPK	ALDISGSDDEMARPKKPDQAIKGDQFLFYE	K	A	L	P	K	K	2	1	0	3	0	0	1	1	0	1	1	1	1	0	1	2	0	0	0	0	0	0	15	1	1603.75	P80227;A0A3Q1M9W1	P80227	179	193	yes	no	3	1.3575e-05	89.624	By matching	By MS/MS		By matching	By MS/MS	By MS/MS	By MS/MS
ALDLAENEMPGLMHMR	PYKVADISLAAWGRKALDLAENEMPGLMHM	LDLAENEMPGLMHMREMYSASKPLKGARIA	K	A	L	M	R	E	2	1	1	1	0	0	2	1	1	0	3	0	3	0	1	0	0	0	0	0	0	0	16	0	1826.85	Q3MHL4;A0A3Q1LW27	Q3MHL4	21	36	yes	no	3	2.2383e-08	130.06	By matching	By matching	By matching		By matching	By matching
ALDLDSNCK	EAMKDYTKAMDVYQKALDLDSNCKEAADGY	MDVYQKALDLDSNCKEAADGYQRCVMAQYN	K	A	L	C	K	E	1	0	1	2	1	0	0	0	0	0	2	1	0	0	0	1	0	0	0	0	0	0	9	0	1034.47	Q3ZBZ8;A0A3Q1LW78;A0A3Q1ML02	Q3ZBZ8	454	462	yes	no	2	0.00030445	125.58	By MS/MS	By MS/MS	By MS/MS	By MS/MS	By MS/MS	By MS/MS	By MS/MS
ALDLFSDNAPPPELLEIINEDVAK	VDYDGGRTRSDIVSRALDLFSDNAPPPELL	PPPELLEIINEDVAKKTCEEHQLCVVAVLP	R	A	L	A	K	K	3	0	2	3	0	0	3	0	0	2	4	1	0	1	3	1	0	0	0	1	0	0	24	0	2622.34	F6QH94;A0A3Q1MRD2	F6QH94	265	288	yes	no	3	1.9758e-27	116.45	By matching	By matching	By matching	By matching	By MS/MS	By matching
ALDLLDK	NKVPWNRLFPNADSKALDLLDKMLTFNPHK	LFPNADSKALDLLDKMLTFNPHKRIEVEQA	K	A	L	D	K	M	1	0	0	2	0	0	0	0	0	0	3	1	0	0	0	0	0	0	0	0	0	0	7	0	786.449	P46196	P46196	286	292	yes	yes	2	0.05279	67.032		By MS/MS
ALDLSMR	LPENLYNDRVFRIKRALDLSMRQQILPKEQ	DRVFRIKRALDLSMRQQILPKEQWTKYEED	R	A	L	M	R	Q	1	1	0	1	0	0	0	0	0	0	2	0	1	0	0	1	0	0	0	0	0	0	7	0	804.416	P00129;A0A3Q1LTJ5	P00129	66	72	yes	no	2	0.066069	76.035		By matching				By MS/MS
ALDLVAAK	ISDDLMQKISTQNRRALDLVAAKCYYYHAR	ISTQNRRALDLVAAKCYYYHARVYEFLDKL	R	A	L	A	K	C	3	0	0	1	0	0	0	0	0	0	2	1	0	0	0	0	0	0	0	1	0	0	8	0	799.48	Q2KJ46	Q2KJ46	202	209	yes	yes	2	0.023367	73.616						By MS/MS
ALDMEDFK	QARAKGKTAGLVRSRALDMEDFKTEVSIAP	AGLVRSRALDMEDFKTEVSIAPGAKVQFEL	R	A	L	F	K	T	1	0	0	2	0	0	1	0	0	0	1	1	1	1	0	0	0	0	0	0	0	0	8	0	967.432	A5D7R6;CON__Q9TRI1;A0A3Q1LK49	A5D7R6	159	166	yes	no	2	0.027558	70.525
ALDPADWTVQK	PYLHPVGLELLVDHKALDPADWTVQKVFFQ	VDHKALDPADWTVQKVFFQGRYYENLAQLE	K	A	L	Q	K	V	2	0	0	2	0	1	0	0	0	0	1	1	0	0	1	0	1	1	0	1	0	0	11	0	1242.62	Q29437;E1BJN3	Q29437	252	262	yes	no	2	0.00067832	89.247	By matching	By matching	By MS/MS	By MS/MS	By matching	By MS/MS
ALDPAQWTIQK	YYLHPVGLELLVDHKALDPAQWTIQKVFFQ	VDHKALDPAQWTIQKVFFQGRYYESLAQLE	K	A	L	Q	K	V	2	0	0	1	0	2	0	0	0	1	1	1	0	0	1	0	1	1	0	0	0	0	11	0	1269.67	Q9TTK6;E1BD43;A0A452DHX8	Q9TTK6	253	263	no	no	2	8.6601e-21	175.93	By MS/MS	By MS/MS	By MS/MS	By MS/MS	By MS/MS	By MS/MS
ALDQLGIPVYNHTDK	RGHGLISHMLAVHTRALDQLGIPVYNHTDK	ALDQLGIPVYNHTDKANKIVQKVSHNLHHI	R	A	L	D	K	A	1	0	1	2	0	1	0	1	1	1	2	1	0	0	1	0	1	0	1	1	0	0	15	0	1682.86	O77512;A0A452DK56	O77512	252	266	yes	no	2;3	1.7794e-10	144.57	By MS/MS	By MS/MS	By MS/MS	By MS/MS	By matching	By MS/MS
ALDTMNFDVIK	GYAYVNFQQPADAERALDTMNFDVIKGKPV	DAERALDTMNFDVIKGKPVRIMWSQRDPSL	R	A	L	I	K	G	1	0	1	2	0	0	0	0	0	1	1	1	1	1	0	0	1	0	0	1	0	0	11	0	1265.63	A4IFC3;P61286;A0A3Q1LVE7	P61286	68	78	no	no	2	1.2285e-07	135.71	By matching	By MS/MS	By matching	By MS/MS	By MS/MS	By MS/MS
ALDVNVALR	YWKMLANENFEEYLRALDVNVALRKIANLL	FEEYLRALDVNVALRKIANLLKPDKEIVQE	R	A	L	L	R	K	2	1	1	1	0	0	0	0	0	0	2	0	0	0	0	0	0	0	0	2	0	0	9	0	969.561	P02694;A0A452DJ95	P02694	23	31	yes	no	2	0.0008319	117.4	By MS/MS	By MS/MS	By MS/MS	By MS/MS	By MS/MS	By MS/MS
ALDYVQDHSPR	GKSSILQHERPPPKKALDYVQDHSPRVSNE	PPKKALDYVQDHSPRVSNEASLYQSSIDRS	K	A	L	P	R	V	1	1	0	2	0	1	0	0	1	0	1	0	0	0	1	1	0	0	1	1	0	0	11	0	1299.62	A0A3Q1MRI6;A0A3Q1M7N6;A0A3Q1NL10;A0A3Q1MUK3	A0A3Q1MRI6	319	329	yes	no	3	0.0029725	62.924	By MS/MS	By MS/MS		By MS/MS	By MS/MS
ALEAAQLIR	KKYSWDVKSLVMGKKALEAAQLIRDTLQLP	LVMGKKALEAAQLIRDTLQLPMSAEELVEV	K	A	L	I	R	D	3	1	0	0	0	1	1	0	0	1	2	0	0	0	0	0	0	0	0	0	0	0	9	0	983.576	A0A3Q1LVT9;Q2KJ86	A0A3Q1LVT9	57	65	yes	no	2	0.039498	72.789						By MS/MS
ALEAEAAGLR	QEETRAKLALGSRARALEAEAAGLREQLDE	GSRARALEAEAAGLREQLDEEAAARERAGR	R	A	L	L	R	E	4	1	0	0	0	0	2	1	0	0	2	0	0	0	0	0	0	0	0	0	0	0	10	0	999.535	F1MM57	F1MM57	1391	1400	yes	yes	2	0.0003424	110.87	By MS/MS	By matching	By MS/MS	By MS/MS	By matching	By MS/MS	By MS/MS
ALEAFETSK	VNVKPLVTHRFPLEKALEAFETSKKGLGLK	RFPLEKALEAFETSKKGLGLKVMIKCDPND	K	A	L	S	K	K	2	0	0	0	0	0	2	0	0	0	1	1	0	1	0	1	1	0	0	0	0	0	9	0	994.497	Q58D31;A0A3Q1M465;A0A3Q1NA36	Q58D31	330	338	yes	no	2	2.3428e-07	140.5	By MS/MS	By MS/MS	By MS/MS	By MS/MS	By MS/MS	By MS/MS	By MS/MS
ALEAFETSKK	VNVKPLVTHRFPLEKALEAFETSKKGLGLK	FPLEKALEAFETSKKGLGLKVMIKCDPNDQ	K	A	L	K	K	G	2	0	0	0	0	0	2	0	0	0	1	2	0	1	0	1	1	0	0	0	0	0	10	1	1122.59	Q58D31;A0A3Q1M465;A0A3Q1NA36	Q58D31	330	339	yes	no	2	0.063526	65.157			By matching
ALEALVAK	GTIRYDSTHYKETWRALEALVAKGLVRALG	HYKETWRALEALVAKGLVRALGLSNFNSRQ	R	A	L	A	K	G	3	0	0	0	0	0	1	0	0	0	2	1	0	0	0	0	0	0	0	1	0	0	8	0	813.496	Q3ZCJ2	Q3ZCJ2	146	153	yes	yes	2	0.0028861	116.88	By MS/MS	By MS/MS	By MS/MS	By MS/MS	By MS/MS	By MS/MS	By MS/MS
ALEATTEHIR	KTVKAVEDEATKGTRALEATTEHIRQELAV	TKGTRALEATTEHIRQELAVFCSPEPPAKT	R	A	L	I	R	Q	2	1	0	0	0	0	2	0	1	1	1	0	0	0	0	0	2	0	0	0	0	0	10	0	1139.59	F1MDH3;A0A3Q1MLQ7	F1MDH3	2131	2140	yes	no	2;3	0.00036406	93.096	By MS/MS	By MS/MS		By matching		By matching
ALEAVFGK	GKLFIGGLNTETNEKALEAVFGKYGRIVEV	NTETNEKALEAVFGKYGRIVEVLLMKDRET	K	A	L	G	K	Y	2	0	0	0	0	0	1	1	0	0	1	1	0	1	0	0	0	0	0	1	0	0	8	0	833.465	D3JUI8	D3JUI8	23	30	yes	yes	2	0.012295	81.784	By MS/MS	By MS/MS	By MS/MS		By MS/MS
ALEDEDVCK	KTVYCEDKCGNCSLKALEDEDVCKNVFLAT	GNCSLKALEDEDVCKNVFLATKEKTAEASQ	K	A	L	C	K	N	1	0	0	2	1	0	2	0	0	0	1	1	0	0	0	0	0	0	0	1	0	0	9	0	1077.46	P49907	P49907	179	187	yes	yes	2	0.00086166	117.04	By MS/MS	By MS/MS		By MS/MS	By MS/MS	By MS/MS
ALEDMFDALEGK	YQSRNAREFLQCVEKALEDMFDALEGKMIK	VEKALEDMFDALEGKMIKT___________	K	A	L	G	K	M	2	0	0	2	0	0	2	1	0	0	2	1	1	1	0	0	0	0	0	0	0	0	12	0	1337.62	Q2KJB7;F1N1M7	Q2KJB7	643	654	yes	no	2	0.00021621	96.342	By matching	By matching		By matching	By MS/MS	By MS/MS
ALEDNMSLDEIMK	ELADPSSIRIYAIAKALEDNMSLDEIMKLT	AKALEDNMSLDEIMKLTSIDKWFLYKMRDI	K	A	L	M	K	L	1	0	1	2	0	0	2	0	0	1	2	1	2	0	0	1	0	0	0	0	0	0	13	0	1507.69	F1ML89	F1ML89	857	869	yes	yes	2	6.0252e-38	199.68	By MS/MS	By MS/MS	By MS/MS	By MS/MS	By MS/MS	By MS/MS
ALEEAGFK	DVDRSGTMNSYEMRKALEEAGFKMPCQLHQ	NSYEMRKALEEAGFKMPCQLHQVIVARFAD	K	A	L	F	K	M	2	0	0	0	0	0	2	1	0	0	1	1	0	1	0	0	0	0	0	0	0	0	8	0	863.439	Q27971;A0A3Q1LRZ7	Q27971	630	637	yes	no	2	0.049637	62.659	By matching	By MS/MS		By matching
ALEEALEAK	AEAREKETKALSLARALEEALEAKEELERT	ALSLARALEEALEAKEELERTNKMLKAEME	R	A	L	A	K	E	3	0	0	0	0	0	3	0	0	0	2	1	0	0	0	0	0	0	0	0	0	0	9	0	972.513	A6QLN6;A0A3Q1LWN6;A0A3Q1MG42;F1MYM9	A6QLN6	1491	1499	yes	no	2	0.0013432	111.17	By MS/MS	By MS/MS	By MS/MS	By matching	By MS/MS		By MS/MS
ALEEALEAR	AEAREKETKALSLARALEEALEAREEAERQ	ALSLARALEEALEAREEAERQNKQLRADME	R	A	L	A	R	E	3	1	0	0	0	0	3	0	0	0	2	0	0	0	0	0	0	0	0	0	0	0	9	0	1000.52	Q27991;A0A452DIZ9	Q27991	1491	1499	yes	no	2	0.005586	81.296	By MS/MS	By matching	By MS/MS		By matching	By MS/MS
ALEEAMEQK	AEAREKETKALSLARALEEAMEQKAELERL	ALSLARALEEAMEQKAELERLNKQFRTEME	R	A	L	Q	K	A	2	0	0	0	0	1	3	0	0	0	1	1	1	0	0	0	0	0	0	0	0	0	9	0	1047.49	F1MQ37	F1MQ37	1484	1492	yes	yes	2	0.0002244	128.69	By MS/MS	By MS/MS	By MS/MS	By MS/MS	By MS/MS	By MS/MS	By MS/MS
ALEEANADLEVK	QNLNDRLASYLDKVRALEEANADLEVKIRD	KVRALEEANADLEVKIRDWYQRQRPAEIKD	R	A	L	V	K	I	3	0	1	1	0	0	3	0	0	0	2	1	0	0	0	0	0	0	0	1	0	0	12	0	1300.65	CON__P02533;CON__Q6IFX2;CON__P08779;F1MC11;A0A3Q1M2I5;CON__ENSEMBL:ENSP00000377550;CON__P13646-1	CON__P02533	135	146	no	no	2	0.00016137	99.973				By MS/MS		By MS/MS
ALEEANGDLEVK	QNLNDRLASYLEKVRALEEANGDLEVKIRD	KVRALEEANGDLEVKIRDWYQKQGPGPARD	R	A	L	V	K	I	2	0	1	1	0	0	3	1	0	0	2	1	0	0	0	0	0	0	0	1	0	0	12	0	1286.64	P08728	P08728	99	110	yes	yes	2	6.6164e-09	145.25	By MS/MS			By matching	By MS/MS	By matching
ALEEANTELEVK	QNLNDRLASYLDKVRALEEANTELEVKIRD	KVRALEEANTELEVKIRDWYQRQAPGPARD	R	A	L	V	K	I	2	0	1	0	0	0	4	0	0	0	2	1	0	0	0	0	1	0	0	1	0	0	12	0	1344.68	CON__Q04695	CON__Q04695	104	115	no	no	2	0.00016123	105.98						By MS/MS
ALEEDLNQK	QNLKEWRDKLRPRKKALEEDLNQKKREQEM	LRPRKKALEEDLNQKKREQEMFFKMNEESE	K	A	L	Q	K	K	1	0	1	1	0	1	2	0	0	0	2	1	0	0	0	0	0	0	0	0	0	0	9	0	1058.52	H2XJF0;E1BK52;A0A3Q1M334	H2XJF0	890	898	yes	no	2	0.0018936	105.25				By matching		By matching
ALEENNNFSK	QLAEKREHEREVLQKALEENNNFSKMAEEK	EVLQKALEENNNFSKMAEEKLILKMEQIKE	K	A	L	S	K	M	1	0	3	0	0	0	2	0	0	0	1	1	0	1	0	1	0	0	0	0	0	0	10	0	1164.54	Q3MHJ8;A0A3Q1MNK3	Q3MHJ8	120	129	yes	no	2	0.0022006	85.731			By MS/MS				By matching
ALEESNYELEGK	QNLNDRLASYLDKVRALEESNYELEGKIKE	KVRALEESNYELEGKIKEWYEKHGNSHQGE	R	A	L	G	K	I	1	0	1	0	0	0	4	1	0	0	2	1	0	0	0	1	0	0	1	0	0	0	12	0	1380.64	CON__P13645;CON__P02535-1	CON__P13645	166	177	yes	no	2	3.2805e-06	132.91	By MS/MS	By MS/MS	By MS/MS	By MS/MS	By MS/MS	By MS/MS	By MS/MS
ALEFVAR	RRLRFKGGSPLNTGKALEFVARNYFVKSAG	GSPLNTGKALEFVARNYFVKSAGSRIEDGV	K	A	L	A	R	N	2	1	0	0	0	0	1	0	0	0	1	0	0	1	0	0	0	0	0	1	0	0	7	0	804.449	E1BB91	E1BB91	1518	1524	yes	yes	2	0.025207	103.29	By matching	By MS/MS		By MS/MS	By MS/MS	By MS/MS
ALEHFTDLYDIK	AHIAQLCEKAGLLQRALEHFTDLYDIKRAV	LQRALEHFTDLYDIKRAVVHTHLLNPEWLV	R	A	L	I	K	R	1	0	0	2	0	0	1	0	1	1	2	1	0	1	0	0	1	0	1	0	0	0	12	0	1463.73	F1MPU0;P49951	F1MPU0	624	635	yes	no	2;3	8.4978e-10	149.33	By MS/MS	By MS/MS	By MS/MS	By MS/MS	By MS/MS	By MS/MS
ALELDPDNETYK	SSLNKHTEAVAYYRKALELDPDNETYKSNL	YRKALELDPDNETYKSNLKVAELRLREAPS	K	A	L	Y	K	S	1	0	1	2	0	0	2	0	0	0	2	1	0	0	1	0	1	0	1	0	0	0	12	0	1406.66	Q32LM2;A0A3Q1MB35	Q32LM2	185	196	yes	no	2	0.00013025	112.36	By MS/MS	By MS/MS	By MS/MS	By MS/MS	By MS/MS	By MS/MS
ALELDPNLYR	KGFMDGKQACILMIKALELDPNLYRIGQSK	ILMIKALELDPNLYRIGQSKIFFRTGVLAH	K	A	L	Y	R	I	1	1	1	1	0	0	1	0	0	0	3	0	0	0	1	0	0	0	1	0	0	0	10	0	1202.63	Q27991;A0A452DIZ9;A6QLN6;A0A3Q1LWN6;A0A3Q1MG42;F1MYM9	A6QLN6	753	762	no	no	2	0.0020682	91.853	By matching	By MS/MS	By MS/MS	By MS/MS	By matching	By MS/MS
ALELDQER	QTMKAQKELEEQTRKALELDQERKRAKEEA	LEEQTRKALELDQERKRAKEEAERLEKERQ	K	A	L	E	R	K	1	1	0	1	0	1	2	0	0	0	2	0	0	0	0	0	0	0	0	0	0	0	8	0	972.488	Q32LP2;A0A3Q1MS33	Q32LP2	372	379	yes	no	2	0.003608	109.86	By MS/MS	By matching	By MS/MS	By MS/MS	By MS/MS	By MS/MS	By MS/MS
ALELDSNLYR	KGFMDGKQACVLMIKALELDSNLYRIGQSK	VLMIKALELDSNLYRIGQSKVFFRAGVLAH	K	A	L	Y	R	I	1	1	1	1	0	0	1	0	0	0	3	0	0	0	0	1	0	0	1	0	0	0	10	0	1192.61	F1MQ37	F1MQ37	746	755	yes	yes	2	5.3603e-15	175.44	By MS/MS	By MS/MS	By MS/MS	By MS/MS	By MS/MS
ALELDSNNEK	LKLQAFSAAIENCNKALELDSNNEKGLFRR	ENCNKALELDSNNEKGLFRRGEAHLAVNDF	K	A	L	E	K	G	1	0	2	1	0	0	2	0	0	0	2	1	0	0	0	1	0	0	0	0	0	0	10	0	1131.54	F1MU79;Q9TRY0	F1MU79	345	354	no	no	2	1.3825e-06	130.31	By MS/MS	By MS/MS	By MS/MS	By matching	By matching	By MS/MS	By MS/MS
ALELENDR	RELNDRLAHYIDRVRALELENDRLQLKISE	HYIDRVRALELENDRLQLKISEREEVTTRE	R	A	L	D	R	L	1	1	1	1	0	0	2	0	0	0	2	0	0	0	0	0	0	0	0	0	0	0	8	0	958.472	F1MJI7	F1MJI7	70	77	yes	yes	2	0.021343	75.109				By matching		By matching
ALELEQER	QTKKAQQELEEQTRRALELEQERKRAQSEA	LEEQTRRALELEQERKRAQSEAEKLAKERQ	R	A	L	E	R	K	1	1	0	0	0	1	3	0	0	0	2	0	0	0	0	0	0	0	0	0	0	0	8	0	986.503	Q2HJ49	Q2HJ49	372	379	yes	yes	2	0.0067257	95.531		By MS/MS		By matching	By MS/MS	By MS/MS	By matching
ALELNMISLK	NTKGDDALEKRFLDKALELNMISLKGHRSV	RFLDKALELNMISLKGHRSVGGIRVSLYNA	K	A	L	L	K	G	1	0	1	0	0	0	1	0	0	1	3	1	1	0	0	1	0	0	0	0	0	0	10	0	1130.64	A0A3S5ZPF7	A0A3S5ZPF7	392	401	yes	yes	2	4.6061e-05	122.13
ALELSHLK	NLDPFNNYSDEEIWKALELSHLKSFVAGLQ	SDEEIWKALELSHLKSFVAGLQAGLSYEVT	K	A	L	L	K	S	1	0	0	0	0	0	1	0	1	0	3	1	0	0	0	1	0	0	0	0	0	0	8	0	909.528	A0A3Q1NLJ8;A0A3Q1MQT0;F1MIP7;A0A3Q1LRZ6;A0A3Q1M3I4;A0A3Q1LMT1;A0A3Q1LV88;A0A3Q1LTY1;A0A3Q1LT82	A0A3Q1NLJ8	1162	1169	yes	no	3	0.017254	53.968	By MS/MS	By matching	By MS/MS	By MS/MS	By MS/MS
ALELTGLK	KFGYVDFESAEDLEKALELTGLKVFGNEIK	SAEDLEKALELTGLKVFGNEIKLEKPKGKD	K	A	L	L	K	V	1	0	0	0	0	0	1	1	0	0	3	1	0	0	0	0	1	0	0	0	0	0	8	0	843.507	A0A3Q1LRY6;E1B8K6	A0A3Q1LRY6	351	358	yes	no	2	0.0059084	98.997	By MS/MS	By MS/MS	By MS/MS	By MS/MS	By MS/MS	By MS/MS
ALENDPDCR	YSEEEKYAFVNWINKALENDPDCRHVIPMN	VNWINKALENDPDCRHVIPMNPNTDDLFKA	K	A	L	C	R	H	1	1	1	2	1	0	1	0	0	0	1	0	0	0	1	0	0	0	0	0	0	0	9	0	1088.46	A0A3Q1LSN0;F1MYX5;A7E3Q8;F1MSB7	A7E3Q8	136	144	no	no	2	1.5197e-12	178.83			By matching				By MS/MS
ALENVLSSK	KNVSLNNFSADQVTRALENVLSSKA_____	ADQVTRALENVLSSKA______________	R	A	L	S	K	A	1	0	1	0	0	0	1	0	0	0	2	1	0	0	0	2	0	0	0	1	0	0	9	0	959.529	Q02370;F1MB80;G3MZ04	Q02370	90	98	yes	no	2	0.0009701	115.71	By matching	By MS/MS	By MS/MS	By matching	By MS/MS	By MS/MS
ALEQKPDDAPYYCQR	LIEQDPQAALEELTKALEQKPDDAPYYCQR	ALEQKPDDAPYYCQRAYCHILLGNYSDAVA	K	A	L	Q	R	A	2	1	0	2	1	2	1	0	0	0	1	1	0	0	2	0	0	0	2	0	0	0	15	1	1852.84	Q2KIK0;A0A452DHZ1;A0A3Q1LWL8	Q2KIK0	38	52	yes	no	3	0.003123	53.403	By MS/MS	By matching	By MS/MS	By MS/MS	By matching	By MS/MS	By MS/MS
ALEQLNGFELAGR	GYGFITFSDSECAKKALEQLNGFELAGRPM	KKALEQLNGFELAGRPMKVGHVTERTDASS	K	A	L	G	R	P	2	1	1	0	0	1	2	2	0	0	3	0	0	1	0	0	0	0	0	0	0	0	13	0	1416.74	A0A3Q1M5Y3;F6QIA5;A0A3Q1LWZ4;F1MY46;A0A3Q1LKV3	A0A3Q1M5Y3	274	286	yes	no	2	2.2391e-22	159.83	By MS/MS			By MS/MS	By MS/MS
ALEQQVEEMK	DDVGKSVHELEKSKRALEQQVEEMKTQLEE	EKSKRALEQQVEEMKTQLEELEDELQATED	R	A	L	M	K	T	1	0	0	0	0	2	3	0	0	0	1	1	1	0	0	0	0	0	0	1	0	0	10	0	1203.58	F1MQ37	F1MQ37	1529	1538	yes	yes	2	1.2286e-13	157.96	By matching	By MS/MS	By MS/MS	By MS/MS	By MS/MS	By MS/MS	By MS/MS
ALEQQVEEMR	DDVGKNVHELEKSKRALEQQVEEMRTQLEE	EKSKRALEQQVEEMRTQLEELEDELQATED	R	A	L	M	R	T	1	1	0	0	0	2	3	0	0	0	1	0	1	0	0	0	0	0	0	1	0	0	10	0	1231.59	Q27991;A0A452DIZ9	Q27991	1536	1545	yes	no	2	0.0069958	78.113					By MS/MS	By matching
ALERPYTSK	AKFQKSELEYKFNRKALERPYTSKHSWGKT	YKFNRKALERPYTSKHSWGKTYGEHKRHLE	K	A	L	S	K	H	1	1	0	0	0	0	1	0	0	0	1	1	0	0	1	1	1	0	1	0	0	0	9	1	1063.57	Q1RMX7	Q1RMX7	66	74	yes	yes	2	0.017817	94.309
ALESCSPELQQK	PQGRVVNMSSGWGFKALESCSPELQQKLRS	GFKALESCSPELQQKLRSETITEEELVGLM	K	A	L	Q	K	L	1	0	0	0	1	2	2	0	0	0	2	1	0	0	1	2	0	0	0	0	0	0	12	0	1388.66	Q3T0T9	Q3T0T9	146	157	yes	yes	2	2.0752e-19	165.58	By MS/MS	By MS/MS		By matching	By matching	By MS/MS	By MS/MS
ALESPERPFLAILGGAK	AGGFLMKKELNYFAKALESPERPFLAILGG	ESPERPFLAILGGAKVADKIQLISNMLDKV	K	A	L	A	K	V	3	1	0	0	0	0	2	2	0	1	3	1	0	1	2	1	0	0	0	0	0	0	17	1	1767.99	Q3T0P6;G3X7N4	Q3T0P6	200	216	yes	no	3	2.8591e-34	179.17	By MS/MS	By MS/MS	By matching	By MS/MS	By MS/MS	By matching
ALETCGGDLK	KLRRKTGYSFINCKKALETCGGDLKQAESW	INCKKALETCGGDLKQAESWLHKQAQKEGW	K	A	L	L	K	Q	1	0	0	1	1	0	1	2	0	0	2	1	0	0	0	0	1	0	0	0	0	0	10	0	1062.5	P43896;A0A452DIR5	P43896	80	89	yes	no	2	1.2048e-05	129.38	By MS/MS	By MS/MS	By MS/MS	By MS/MS		By matching	By MS/MS
ALETDYITYIDELLTAINAK	RKKNKPSGFGLCYCKALETDYITYIDELLT	YITYIDELLTAINAKPNLFSLLLTDPRLAL	K	A	L	A	K	P	3	0	1	2	0	0	2	0	0	3	3	1	0	0	0	0	3	0	2	0	0	0	20	0	2269.17	A0A3Q1N427;G5E5R0;A0A3Q1M207	A0A3Q1N427	427	446	yes	no	3	0.062208	21.045
ALETHTYFER	SYDGLNISWSRQNGKALETHTYFERHLNDT	RQNGKALETHTYFERHLNDTFSARGEASVC	K	A	L	E	R	H	1	1	0	0	0	0	2	0	1	0	1	0	0	1	0	0	2	0	1	0	0	0	10	0	1265.6	CON__Q1RMK2;G5E513;A0A3Q1M032;A0A3Q1LPI6;G5E5T5	CON__Q1RMK2	411	420	no	no	2;3	6.7493e-08	141.02	By MS/MS	By MS/MS	By MS/MS	By MS/MS	By MS/MS	By MS/MS	By MS/MS
ALETQMEEMK	DDVGKNVHELEKSKRALETQMEEMKTQLEE	EKSKRALETQMEEMKTQLEELEDELQATED	R	A	L	M	K	T	1	0	0	0	0	1	3	0	0	0	1	1	2	0	0	0	1	0	0	0	0	0	10	0	1208.54	A6QLN6;A0A3Q1LWN6;A0A3Q1MG42;F1MYM9	A6QLN6	1536	1545	yes	no	2	0.0036901	84.476					By MS/MS	By MS/MS
ALEVEECR	VSLEVAQPGPSEGPRALEVEECRCPPGYVG	GPSEGPRALEVEECRCPPGYVGSSCQDCAP	R	A	L	C	R	C	1	1	0	0	1	0	3	0	0	0	1	0	0	0	0	0	0	0	0	1	0	0	8	0	1004.46	F1MER7	F1MER7	1505	1512	yes	yes	2	0.0021024	124.08	By matching	By MS/MS	By matching	By MS/MS	By matching	By MS/MS
ALEVGYEDPINPTYEATSAVYHR	AKLVRGAYMAQERARALEVGYEDPINPTYE	PINPTYEATSAVYHRCLDYVLEELKHNARA	R	A	L	H	R	C	3	1	1	1	0	0	3	1	1	1	1	0	0	0	2	1	2	0	3	2	0	0	23	0	2594.23	G3N3Y2	G3N3Y2	454	476	yes	yes	3	3.6745e-09	72.145		By MS/MS	By MS/MS	By MS/MS	By MS/MS
ALEYACGIEAEVVGK	KETSGLMLDVGPYMKALEYACGIEAEVVGK	ALEYACGIEAEVVGKPSPEFFKSALQEMGV	K	A	L	G	K	P	3	0	0	0	1	0	3	2	0	1	1	1	0	0	0	0	0	0	1	2	0	0	15	0	1607.79	Q0VD18;A0A3Q1MLV3	Q0VD18	175	189	yes	no	2	2.2405e-07	131.43	By MS/MS	By MS/MS	By MS/MS	By MS/MS	By MS/MS	By MS/MS
ALEYTIYNQELNETR	KEELAQYQKWDKMRRALEYTIYNQELNETR	ALEYTIYNQELNETRAKLDELSAKRETSGE	R	A	L	T	R	A	1	1	2	0	0	1	3	0	0	1	2	0	0	0	0	0	2	0	2	0	0	0	15	0	1855.9	G3N365;A7Z065;O97594	G3N365	188	202	yes	no	2	0.041696	39.918						By MS/MS
ALFHMDNCYK	NAGNSRDLSHSIMERALFHMDNCYKIPNIR	SIMERALFHMDNCYKIPNIRGTGRLCKTNL	R	A	L	Y	K	I	1	0	1	1	1	0	0	0	1	0	1	1	1	1	0	0	0	0	1	0	0	0	10	0	1297.56	A0A3S5ZPW7;A0A3Q1MM92;F1MUT3;A0A3Q1LW91;P80457	A0A3S5ZPW7	881	890	yes	no	2;3	0.002345	83.456	By MS/MS	By MS/MS	By MS/MS	By MS/MS	By MS/MS	By MS/MS
ALFHTDLVNPR	LDKIERARLDGSERRALFHTDLVNPRAIAV	SERRALFHTDLVNPRAIAVDPIQGNLYWTD	R	A	L	P	R	A	1	1	1	1	0	0	0	0	1	0	2	0	0	1	1	0	1	0	0	1	0	0	11	0	1281.68	F1MF97	F1MF97	1152	1162	yes	yes	3	3.1664e-05	106.62		By MS/MS	By MS/MS	By matching	By matching	By MS/MS
ALFLDVQKPSQDEWGK	GAERLLKLQNQRGGRALFLDVQKPSQDEWG	LFLDVQKPSQDEWGKTQDAMEAALLVEKNL	R	A	L	G	K	T	1	0	0	2	0	2	1	1	0	0	2	2	0	1	1	1	0	1	0	1	0	0	16	1	1859.94	A0A3Q1MF87;O46415;F1MMT9	A0A3Q1MF87	77	92	yes	no	3	1.3765e-06	104.95	By matching	By MS/MS	By MS/MS	By matching	By MS/MS	By matching
ALFNGAQK	AGAKIIEVGDTPKDRALFNGAQKLFGMTIT	GDTPKDRALFNGAQKLFGMTITIGQSIVYV	R	A	L	Q	K	L	2	0	1	0	0	1	0	1	0	0	1	1	0	1	0	0	0	0	0	0	0	0	8	0	847.455	Q5EA68;A0A452DI19;A0A3Q1LNM8;A0A3Q1NGK0;Q2KHX4;A0A3Q1NCI5	Q5EA68	110	117	yes	no	2	0.049789	75.269			By MS/MS				By matching
ALFSIGFPVPK	LPKAHKIDREFKVQKALFSIGFPVPKPLLY	KVQKALFSIGFPVPKPLLYCSDSSVIGTEF	K	A	L	P	K	P	1	0	0	0	0	0	0	1	0	1	1	1	0	2	2	1	0	0	0	1	0	0	11	0	1174.67	Q0P5G8;A0A3Q1NE20	Q0P5G8	93	103	yes	no	2	5.392e-05	113.71		By MS/MS	By MS/MS	By MS/MS	By matching
ALGAQDLTEAEGWHCFR	LAVLDWNKRAMDLYKALGAQDLTEAEGWHC	GAQDLTEAEGWHCFRFEGEAMRELAGK___	K	A	L	F	R	F	3	1	0	1	1	1	2	2	1	0	2	0	0	1	0	0	1	1	0	0	0	0	17	0	1959.89	Q7PCJ8	Q7PCJ8	142	158	yes	yes	3	1.7295e-07	83.386					By matching	By MS/MS
ALGATDCLNPK	IIVVDINSEKFTKAKALGATDCLNPKDLDK	TKAKALGATDCLNPKDLDKPIQEVIVEMTN	K	A	L	P	K	D	2	0	1	1	1	0	0	1	0	0	2	1	0	0	1	0	1	0	0	0	0	0	11	0	1158.57	F1MFZ4	F1MFZ4	240	250	yes	yes	2	1.7429e-29	192.6	By MS/MS	By MS/MS	By MS/MS	By MS/MS	By MS/MS	By MS/MS	By MS/MS
ALGAVIMK	FKMFLAALSLSFISKALGAVIMKSSITQIE	SLSFISKALGAVIMKSSITQIERRFDISSS	K	A	L	M	K	S	2	0	0	0	0	0	0	1	0	1	1	1	1	0	0	0	0	0	0	1	0	0	8	0	801.478	F1MYV0;A0A3Q1LW09	F1MYV0	44	51	yes	no	2	0.0099477	86.086		By MS/MS			By MS/MS	By MS/MS
ALGDLISATK	ETQVVLINAVKDVAKALGDLISATKAAAGK	KDVAKALGDLISATKAAAGKVGDDPAVWQL	K	A	L	T	K	A	2	0	0	1	0	0	0	1	0	1	2	1	0	0	0	1	1	0	0	0	0	0	10	0	987.56	F1MDH3;A0A3Q1MLQ7	F1MDH3	2076	2085	yes	no	2	0.00087441	100.71		By MS/MS	By matching	By matching	By matching	By matching
ALGFPLER	VSRALGVLAQLIWSRALGFPLERPKSMSTD	AQLIWSRALGFPLERPKSMSTDGLMKFVDS	R	A	L	E	R	P	1	1	0	0	0	0	1	1	0	0	2	0	0	1	1	0	0	0	0	0	0	0	8	0	901.502	Q29RK1	Q29RK1	441	448	yes	yes	2	0.01178	72.138	By matching	By MS/MS		By matching	By MS/MS	By MS/MS
ALGFPLERPK	VSRALGVLAQLIWSRALGFPLERPKSMSTD	LIWSRALGFPLERPKSMSTDGLMKFVDSKS	R	A	L	P	K	S	1	1	0	0	0	0	1	1	0	0	2	1	0	1	2	0	0	0	0	0	0	0	10	1	1126.65	Q29RK1	Q29RK1	441	450	yes	yes	3	0.029333	46.033		By matching		By matching	By MS/MS
ALGGASGGYTTGPGALVSLLR	GVMDQVTIINSTLGKALGGASGGYTTGPGA	GGYTTGPGALVSLLRQRARPYLFSNSLPPA	K	A	L	L	R	Q	3	1	0	0	0	0	0	6	0	0	4	0	0	0	1	2	2	0	1	1	0	0	21	0	1917.03	Q0P5L8;A0A3Q1MNI2;A0A452DIZ6;A0A3Q1M4U0	Q0P5L8	266	286	yes	no	2	1.9593e-171	292.82	By matching	By matching	By matching	By matching	By matching	By matching
ALGGDLASINSK	KHEKKTWFESRDFCRALGGDLASINSKEEQ	FCRALGGDLASINSKEEQQAIWRLVTASGS	R	A	L	S	K	E	2	0	1	1	0	0	0	2	0	1	2	1	0	0	0	2	0	0	0	0	0	0	12	0	1144.61	F1MWM8	F1MWM8	682	693	yes	yes	2	2.6216e-09	121.9	By MS/MS	By MS/MS	By matching	By MS/MS	By MS/MS	By MS/MS
ALGGEDVR	AEKQYGFCKGSVIQKALGGEDVRVTCTLFQ	KGSVIQKALGGEDVRVTCTLFQTQPVIPQP	K	A	L	V	R	V	1	1	0	1	0	0	1	2	0	0	1	0	0	0	0	0	0	0	0	1	0	0	8	0	815.414	P12763;CON__P12763	P12763	238	245	yes	no	2	0.021587	74.929	By matching	By matching	By matching		By matching	By matching	By MS/MS
ALGKDDFTK	TTTGSDNCTFNSCQKALGKDDFTKIPNGVN	FNSCQKALGKDDFTKIPNGVNGVEDRMSII	K	A	L	T	K	I	1	0	0	2	0	0	0	1	0	0	1	2	0	1	0	0	1	0	0	0	0	0	9	1	993.513	E1BFN6	E1BFN6	336	344	yes	yes	2;3	8.524e-05	140.83	By matching	By matching	By MS/MS			By matching	By MS/MS
ALGLSNFNSR	TWRALEALVAKGLVRALGLSNFNSRQIDDV	KGLVRALGLSNFNSRQIDDVLSVASVRPAV	R	A	L	S	R	Q	1	1	2	0	0	0	0	1	0	0	2	0	0	1	0	2	0	0	0	0	0	0	10	0	1077.56	Q3ZCJ2	Q3ZCJ2	158	167	yes	yes	2	6.6155e-08	141.2	By MS/MS	By MS/MS	By MS/MS	By MS/MS	By MS/MS	By MS/MS
ALGNAGVPVPK	LPSAHAVEREFRIMKALGNAGVPVPKVLDL	RIMKALGNAGVPVPKVLDLCEDSSVVGTPF	K	A	L	P	K	V	2	0	1	0	0	0	0	2	0	0	1	1	0	0	2	0	0	0	0	2	0	0	11	0	1021.59	E1BGS2;A0A3Q1MFK8	E1BGS2	335	345	yes	no	2	3.3381e-05	117.4	By MS/MS	By MS/MS	By MS/MS	By MS/MS	By MS/MS	By MS/MS
ALGQNPTNAEVLK	GDGKILYSQCGDVMRALGQNPTNAEVLKVL	MRALGQNPTNAEVLKVLGNPKSDEMNVKVL	R	A	L	L	K	V	2	0	2	0	0	1	1	1	0	0	2	1	0	0	1	0	1	0	0	1	0	0	13	0	1353.73	P60661;A0A452DID9	P60661	38	50	yes	no	2	0.0001635	110.38	By MS/MS	By MS/MS	By MS/MS	By MS/MS	By MS/MS	By MS/MS	By MS/MS
ALGQSPVDFR	KNRSQAEDVFAAVSRALGQSPVDFRGAELL	AAVSRALGQSPVDFRGAELLTGQDEGAFGW	R	A	L	F	R	G	1	1	0	1	0	1	0	1	0	0	1	0	0	1	1	1	0	0	0	1	0	0	10	0	1088.56	G3X6Y8;A0JND9	G3X6Y8	149	158	yes	no	2	0.0010135	98.233	By matching	By matching	By MS/MS	By MS/MS	By matching	By MS/MS
ALGQSQEPSLNDK	GDSYEKAMKKQVDLKALGQSQEPSLNDKKA	LKALGQSQEPSLNDKKAPSVMNGGAQMWMQ	K	A	L	D	K	K	1	0	1	1	0	2	1	1	0	0	2	1	0	0	1	2	0	0	0	0	0	0	13	0	1385.68	Q3T0X8	Q3T0X8	104	116	yes	yes	2	4.048e-22	155.98	By MS/MS	By matching	By MS/MS	By MS/MS	By MS/MS	By MS/MS
ALGQTASDNSGPEDAK	IPLLLQLTSRLQGVRALGQTASDNSGPEDA	LGQTASDNSGPEDAKRQAKKQKTRRT____	R	A	L	A	K	R	3	0	1	2	0	1	1	2	0	0	1	1	0	0	1	2	1	0	0	0	0	0	16	0	1559.71	F1MF76	F1MF76	1196	1211	yes	yes	2	1.5861e-10	137.59		By MS/MS	By MS/MS
ALGQTASDNSGPEDAKR	IPLLLQLTSRLQGVRALGQTASDNSGPEDA	GQTASDNSGPEDAKRQAKKQKTRRT_____	R	A	L	K	R	Q	3	1	1	2	0	1	1	2	0	0	1	1	0	0	1	2	1	0	0	0	0	0	17	1	1715.81	F1MF76	F1MF76	1196	1212	yes	yes	3	1.4461e-09	113.47			By MS/MS				By MS/MS
ALGTALGR	GVAPASSTTNAEFARALGTALGRPAFIPLP	TNAEFARALGTALGRPAFIPLPSAVVQAVF	R	A	L	G	R	P	2	1	0	0	0	0	0	2	0	0	2	0	0	0	0	0	1	0	0	0	0	0	8	0	757.445	Q17QH8;F1MK41	Q17QH8	232	239	yes	no	2	0.017222	79.116				By MS/MS		By MS/MS	By matching
ALGTNPTNAEVK	GECKITLSQVGDVLRALGTNPTNAEVKKVL	VLRALGTNPTNAEVKKVLGNPSNEEMNAKK	R	A	L	V	K	K	2	0	2	0	0	0	1	1	0	0	1	1	0	0	1	0	2	0	0	1	0	0	12	0	1213.63	A0JNJ5	A0JNJ5	79	90	yes	yes	2	3.2327e-31	200.71	By MS/MS	By matching		By MS/MS	By matching	By matching
ALGVTALFDK	KFKLEKDYDLVGALRALGVTALFDKHSNTT	VGALRALGVTALFDKHSNTTGITGQRIVID	R	A	L	D	K	H	2	0	0	1	0	0	0	1	0	0	2	1	0	1	0	0	1	0	0	1	0	0	10	0	1033.58	A0A3Q1MAK6;CON__ENSEMBL:ENSBTAP00000018574;F6R4P6	A0A3Q1MAK6	408	417	yes	no	2	1.8051e-05	125.82	By MS/MS	By MS/MS		By MS/MS	By MS/MS	By MS/MS
ALGYFAVVTGK	SRIQQIIEGKLFPMKALGYFAVVTGKGNSS	FPMKALGYFAVVTGKGNSSESIEAIRDYEE	K	A	L	G	K	G	2	0	0	0	0	0	0	2	0	0	1	1	0	1	0	0	1	0	1	2	0	0	11	0	1124.62	E1BBC4;A0A3Q1LJL3;A0A3Q1MGQ5	E1BBC4	550	560	yes	no	2	0.0016247	82.749			By MS/MS	By matching	By MS/MS
ALHFEGVEIHSGFQSLNADINK	VFLGARGDTAAQMSKALHFEGVEIHSGFQS	EIHSGFQSLNADINKCGAPYTLKLANRLFG	K	A	L	N	K	C	2	0	2	1	0	1	2	2	2	2	2	1	0	2	0	2	0	0	0	1	0	0	22	0	2425.2	Q1JPB0;A0A3Q1LN63	Q1JPB0	57	78	yes	no	3;4	5.4536e-08	70.414	By MS/MS	By MS/MS	By MS/MS	By MS/MS	By MS/MS
ALHHGIDLEK	SGAQRIHDPQLVTERALHHGIDLEKIKAYI	LVTERALHHGIDLEKIKAYIDSFRFGAPPH	R	A	L	E	K	I	1	0	0	1	0	0	1	1	2	1	2	1	0	0	0	0	0	0	0	0	0	0	10	0	1131.6	F1MTX7;A0A3Q1LXT8;Q3SYZ4	Q3SYZ4	442	451	no	no	2;3	0.0025145	75.825			By MS/MS
ALHIPEQLPR	TTAASNYLNDPHVRKALHIPEQLPRWDLCN	PHVRKALHIPEQLPRWDLCNFLVNIQYRRL	K	A	L	P	R	W	1	1	0	0	0	1	1	0	1	1	2	0	0	0	2	0	0	0	0	0	0	0	10	0	1172.67	A0A452DJ87;Q3MI05	A0A452DJ87	347	356	yes	no	3	0.017494	47.603	By MS/MS		By MS/MS
ALIAAQYSGAQVR	AGTLYTYPENWRAFKALIAAQYSGAQVRVL	FKALIAAQYSGAQVRVLSAPPHFHFGQTNR	K	A	L	V	R	V	4	1	0	0	0	2	0	1	0	1	1	0	0	0	0	1	0	0	1	1	0	0	13	0	1346.73	Q3SZV3;F1MG05	Q3SZV3	18	30	yes	no	2;3	1.0619e-13	160.36	By MS/MS	By MS/MS	By MS/MS	By MS/MS	By MS/MS	By MS/MS
ALIDMYSEGVADLGEMIMHFPLCPPAEK	IATKYNLYGKDMKERALIDMYSEGVADLGE	GEMIMHFPLCPPAEKDAKLTLIREKTTNRY	R	A	L	E	K	D	3	0	0	2	1	0	3	2	1	2	3	1	3	1	3	1	0	0	1	1	0	0	28	0	3133.46	A0A140T854;Q28035;A0A3Q1MEC8	A0A140T854	90	117	yes	no	3	7.0906e-51	154.49	By MS/MS				By matching
ALIDPSSGLPNR	RGGMIVDPLRSGFPRALIDPSSGLPNRLPP	FPRALIDPSSGLPNRLPPGAVPPGARFDPF	R	A	L	N	R	L	1	1	1	1	0	0	0	1	0	1	2	0	0	0	2	2	0	0	0	0	0	0	12	0	1238.66	Q3SX30	Q3SX30	219	230	yes	yes	2	9.5456e-06	126.07	By MS/MS	By MS/MS	By MS/MS	By MS/MS	By MS/MS	By MS/MS
ALIEAEK	KQKVVEKEAETERKKALIEAEKVAQVAEIT	EAETERKKALIEAEKVAQVAEITFGQKVME	K	A	L	E	K	V	2	0	0	0	0	0	2	0	0	1	1	1	0	0	0	0	0	0	0	0	0	0	7	0	772.433	Q1RMU4	Q1RMU4	214	220	yes	yes	2	0.041463	72.138							By MS/MS
ALIEGQFMAK	ENHEVSAFPQDVEIRALIEGQFMAKKIHAE	DVEIRALIEGQFMAKKIHAEALGYRVMPKT	R	A	L	A	K	K	2	0	0	0	0	1	1	1	0	1	1	1	1	1	0	0	0	0	0	0	0	0	10	0	1106.58	A0A3Q1NGI1;A0A3Q1LRL7;Q3SYZ6;A0A3Q1MR05	A0A3Q1NGI1	383	392	yes	no	2	0.0055075	80.438
ALIEILATR	KQLKKAMEGAGTDEKALIEILATRTNAEIQ	AGTDEKALIEILATRTNAEIQAINKAYKED	K	A	L	T	R	T	2	1	0	0	0	0	1	0	0	2	2	0	0	0	0	0	1	0	0	0	0	0	9	0	998.612	P79134;A0A3Q1M318;A0A3Q1N703	P79134	457	465	no	no	2	6.0483e-08	158.07	By MS/MS	By MS/MS	By MS/MS	By MS/MS	By MS/MS	By MS/MS
ALIESYQNLTR	ELQMLLEEEIPSGKRALIESYQNLTRVAEY	SGKRALIESYQNLTRVAEYCENNYIQATDK	R	A	L	T	R	V	1	1	1	0	0	1	1	0	0	1	2	0	0	0	0	1	1	0	1	0	0	0	11	0	1306.69	Q0VCW2;A0A3Q1N9L4;A0A3Q1LQX9;A0A3Q1MQK6	Q0VCW2	18	28	yes	no	2	0.0020844	81.525	By matching	By MS/MS	By MS/MS	By MS/MS	By MS/MS	By MS/MS
ALIGATNPADATPGTIR	VAMVWQGLDVVRASRALIGATNPADATPGT	IGATNPADATPGTIRGDFCIEVGKNVIHGS	R	A	L	I	R	G	4	1	1	1	0	0	0	2	0	2	1	0	0	0	2	0	3	0	0	0	0	0	17	0	1637.87	A5PK70	A5PK70	106	122	yes	yes	2	1.7301e-13	136.7	By matching	By matching	By MS/MS	By matching	By MS/MS
ALILVGLER	DLQRASEELRQEGVRALILVGLERVANLEQ	RQEGVRALILVGLERVANLEQLMQLEFGRG	R	A	L	E	R	V	1	1	0	0	0	0	1	1	0	1	3	0	0	0	0	0	0	0	0	1	0	0	9	0	982.618	E1BB91	E1BB91	1975	1983	yes	yes	2	0.026844	65.038	By MS/MS	By matching	By MS/MS	By MS/MS	By MS/MS
ALISGGENGPWMK	EWEVQNHIPSGTIVKALISGGENGPWMKFM	VKALISGGENGPWMKFMRAEITTEDFLQEF	K	A	L	M	K	F	1	0	1	0	0	0	1	3	0	1	1	1	1	0	1	1	0	1	0	0	0	0	13	0	1358.67	E1BGS2;A0A3Q1MFK8	E1BGS2	78	90	yes	no	2	0.00013025	96.665			By MS/MS		By MS/MS	By matching
ALIVEPSR	SAQVAQTKFLPNAPKALIVEPSRELAEQTL	FLPNAPKALIVEPSRELAEQTLNNVKQFKK	K	A	L	S	R	E	1	1	0	0	0	0	1	0	0	1	1	0	0	0	1	1	0	0	0	1	0	0	8	0	883.513	Q0IIK5;A7E3W7	Q0IIK5	289	296	yes	no	2	0.041591	65.252	By matching	By MS/MS	By MS/MS	By matching	By MS/MS
ALKPPCDLAMQSVEVPGSDGAR	AFAALTTFWYATRPRALKPPCDLAMQSVEV	LAMQSVEVPGSDGARRSTLLDSDEPLVYFY	R	A	L	A	R	R	3	1	0	2	1	1	1	2	0	0	2	1	1	0	3	2	0	0	0	2	0	0	22	1	2297.11	Q0VCZ8;A0A3Q1LWT4;A0A3Q1M3G1;A0A3Q1NM08;A0A3Q1LVU8;A0A3S5ZPL3	Q0VCZ8	51	72	yes	no	3	1.1871e-12	93.551	By MS/MS	By MS/MS	By MS/MS	By MS/MS	By MS/MS	By MS/MS
ALLAICGGED	LHQAIEGDTSGHFLKALLAICGGED_____	GHFLKALLAICGGED_______________	K	A	L	E	D	-	2	0	0	1	1	0	1	2	0	1	2	0	0	0	0	0	0	0	0	0	0	0	10	0	1017.48	P79134;A0A3Q1M318;A0A3Q1N703	P79134	664	673	no	no	2	2.0668e-06	112.59		By MS/MS	By MS/MS	By MS/MS	By MS/MS	By MS/MS
ALLALNHGLDK	SLVEKLPDSPALAKKALLALNHGLDKAHSL	LAKKALLALNHGLDKAHSLMELSSPALPSG	K	A	L	D	K	A	2	0	1	1	0	0	0	1	1	0	4	1	0	0	0	0	0	0	0	0	0	0	11	0	1163.67	G3X721;Q58CP9	G3X721	580	590	no	no	2;3	0.010519	56.258	By MS/MS	By matching	By MS/MS	By MS/MS	By MS/MS	By MS/MS
ALLAMYTNQAEQCR	FKLSKKQLQAIEFNKALLAMYTNQAEQCRK	KALLAMYTNQAEQCRKISASLQSQSPERLL	K	A	L	C	R	K	3	1	1	0	1	2	1	0	0	0	2	0	1	0	0	0	1	0	1	0	0	0	14	0	1667.78	E1BB38	E1BB38	311	324	yes	yes	2	0.0001171	78.655
ALLDACEGR	DDIQKRENEVLEAWKALLDACEGRRVRLVD	VLEAWKALLDACEGRRVRLVDTGDKFRFFS	K	A	L	G	R	R	2	1	0	1	1	0	1	1	0	0	2	0	0	0	0	0	0	0	0	0	0	0	9	0	1003.48	F1MYC9;A0A3Q1MXU7;A0A3Q1LUF1	F1MYC9	1894	1902	yes	no	2	0.0029289	95.605	By MS/MS	By MS/MS	By MS/MS	By MS/MS	By MS/MS	By MS/MS
ALLDSEEYPNTEAQK	______________________________	ALLDSEEYPNTEAQKDRVLTLEEWQEKWVN	R	A	L	Q	K	D	2	0	1	1	0	1	3	0	0	0	2	1	0	0	1	1	1	0	1	0	0	0	15	0	1706.8	Q17QQ2	Q17QQ2	6	20	yes	yes	2	1.0748e-21	168.22	By matching	By matching		By MS/MS	By matching	By matching
ALLEEIER	LADSQAVREQLRQEKALLEEIERHAEKVEE	EQLRQEKALLEEIERHAEKVEECQRFAKQY	K	A	L	E	R	H	1	1	0	0	0	0	3	0	0	1	2	0	0	0	0	0	0	0	0	0	0	0	8	0	971.529	A0A3Q1LXK9;A0A3Q1M2E4;E1BF59;A0A3Q1MQG2;A0A3Q1M6Q7;A0A3Q1NIP5;A0A3Q1LJL6;A0A3Q1LVA4;A0A3Q1LXH1;A0A3Q1MRS3	A0A3Q1LXK9	1224	1231	yes	no	2	0.0033707	112.17	By matching	By MS/MS	By MS/MS	By MS/MS	By matching
ALLEEYNK	IQQQDQCVEITEESKALLEEYNKTTMLLSK	EITEESKALLEEYNKTTMLLSKQFVQWDEL	K	A	L	N	K	T	1	0	1	0	0	0	2	0	0	0	2	1	0	0	0	0	0	0	1	0	0	0	8	0	978.502	Q0P5A1	Q0P5A1	149	156	yes	yes	2	0.053673	61.357	By matching	By matching			By matching
ALLEMQQTK	REFKSQLQEAPLEWKALLEMQQTKMVLETF	APLEWKALLEMQQTKMVLETFGGDGHARGD	K	A	L	T	K	M	1	0	0	0	0	2	1	0	0	0	2	1	1	0	0	0	1	0	0	0	0	0	9	0	1060.56	P02672;CON__P02672;F6QND5;A0A3Q1LVV7	P02672	253	261	yes	no	2	2.2294e-13	180.45	By MS/MS	By MS/MS	By MS/MS	By MS/MS	By MS/MS	By MS/MS
ALLEPALETPPQAK	KSYVDLISPDCQAPRALLEPALETPPQAKV	RALLEPALETPPQAKVPKFIDVLLKVSGIS	R	A	L	A	K	V	3	0	0	0	0	1	2	0	0	0	3	1	0	0	3	0	1	0	0	0	0	0	14	0	1476.82	Q9XSC9	Q9XSC9	317	330	yes	yes	2	0.00059657	69.346
ALLEVLGR	GCGKFYEGTADEMYKALLEVLGRLPADTRV	TADEMYKALLEVLGRLPADTRVYCGHEYTI	K	A	L	G	R	L	1	1	0	0	0	0	1	1	0	0	3	0	0	0	0	0	0	0	0	1	0	0	8	0	869.533	A0A3Q1ND53;Q3B7M2	A0A3Q1ND53	456	463	yes	no	2	0.006322	97.071		By matching	By MS/MS		By MS/MS
ALLEVVQSGGK	EAIETDDLTIKLVIKALLEVVQSGGKNIEL	LVIKALLEVVQSGGKNIELAVMRRDQPLKI	K	A	L	G	K	N	1	0	0	0	0	1	1	2	0	0	2	1	0	0	0	1	0	0	0	2	0	0	11	0	1099.62	Q3ZBG0;E1BD83	Q3ZBG0	194	204	yes	no	2	4.9527e-05	114.5	By matching	By MS/MS	By MS/MS	By MS/MS	By MS/MS	By MS/MS
ALLFVPR	LAVKHFSVEGQLEFRALLFVPRRAPFDLFE	VEGQLEFRALLFVPRRAPFDLFENRKKKNN	R	A	L	P	R	R	1	1	0	0	0	0	0	0	0	0	2	0	0	1	1	0	0	0	0	1	0	0	7	0	814.507	Q76LV2;A0A452DI85	Q76LV2	340	346	yes	no	2	0.047736	83.229	By matching			By MS/MS
ALLGYADNQCK	LLGMKIYEEDEKKQRALLGYADNQCKLELR	KKQRALLGYADNQCKLELRAIPGKVDHATG	R	A	L	C	K	L	2	0	1	1	1	1	0	1	0	0	2	1	0	0	0	0	0	0	1	0	0	0	11	0	1251.59	A7MBI6	A7MBI6	173	183	yes	yes	2	1.4709e-36	206.09	By MS/MS	By MS/MS	By MS/MS	By MS/MS	By MS/MS	By MS/MS	By MS/MS
ALLHSACVKPGESVLVHGASGGVGIAACQIAR	KQGAAIGIPYFTAYRALLHSACVKPGESVL	GASGGVGIAACQIARAYGLKVLGTASTEEG	R	A	L	A	R	A	6	1	0	0	2	1	1	5	2	2	3	1	0	0	1	3	0	0	0	4	0	0	32	1	3184.66	O97764	O97764	139	170	yes	yes	3;4	3.8713e-131	224.56	By MS/MS	By MS/MS	By MS/MS	By MS/MS	By MS/MS	By MS/MS
ALLILANGR	LGDEISSETSGDFRKALLILANGRRDESLK	SGDFRKALLILANGRRDESLKVDEQLARKD	K	A	L	G	R	R	2	1	1	0	0	0	0	1	0	1	3	0	0	0	0	0	0	0	0	0	0	0	9	0	939.587	Q3SWX7;F1MWQ2;A0A3Q1MJD9	Q3SWX7	155	163	yes	no	2	0.040215	57.559
ALLIQAVK	VDEKTASLCQLDGFKALLIQAVKKAQKESP	CQLDGFKALLIQAVKKAQKESPLPGQEGGV	K	A	L	V	K	K	2	0	0	0	0	1	0	0	0	1	2	1	0	0	0	0	0	0	0	1	0	0	8	0	854.559	A0A3Q1LHQ9;F6QRH3;Q32LJ4	A0A3Q1LHQ9	200	207	yes	no	2	0.014315	80.294		By MS/MS		By matching	By MS/MS
ALLLLCGGEDD	LYSMIKGDTSGDYKKALLLLCGGEDD____	DYKKALLLLCGGEDD_______________	K	A	L	D	D	-	1	0	0	2	1	0	1	2	0	0	4	0	0	0	0	0	0	0	0	0	0	0	11	0	1174.55	A0A3Q1MU33;P81287;F6QVC9	A0A3Q1MU33	309	319	yes	no	2	0.0061647	71.342		By MS/MS	By MS/MS	By matching	By matching	By matching
ALLLSTYIK	HLLHSKFHLCSVPTRALLLSTYIKFVNLFP	CSVPTRALLLSTYIKFVNLFPEVKGTIQDV	R	A	L	I	K	F	1	0	0	0	0	0	0	0	0	1	3	1	0	0	0	1	1	0	1	0	0	0	9	0	1020.62	A0A3Q1N8C9;E1BMW2;A0A3Q1LVF9;G5E675;Q0VCK5;A0A3Q1LIW3;A0A3Q1MS92	G5E675	536	544	no	no	2	0.0075873	81.548	By matching	By MS/MS		By matching	By MS/MS	By MS/MS
ALLNHLDVGVGR	HRYGEGDSLTLQQLKALLNHLDVGVGRGNI	QLKALLNHLDVGVGRGNISQPVQGPRNLST	K	A	L	G	R	G	1	1	1	1	0	0	0	2	1	0	3	0	0	0	0	0	0	0	0	2	0	0	12	0	1262.71	A5D7L5;A0A3Q1LUT0	A5D7L5	62	73	yes	no	2;3	0.00040723	90.149	By MS/MS	By MS/MS	By MS/MS	By MS/MS	By MS/MS	By MS/MS
ALLNNSHFYHLAHGK	TLGGTCLNVGCIPSKALLNNSHFYHLAHGK	ALLNNSHFYHLAHGKDFASRGIEMSEVRLN	K	A	L	G	K	D	2	0	2	0	0	0	0	1	3	0	3	1	0	1	0	1	0	0	1	0	0	0	15	0	1720.88	F1N206	F1N206	90	104	yes	yes	3;4;5	6.2533e-06	90.707	By MS/MS		By MS/MS	By MS/MS	By MS/MS
ALLPAMIR	RVMETNYFGPVALTKALLPAMIRRRQGHVV	GPVALTKALLPAMIRRRQGHVVAISSIQGK	K	A	L	I	R	R	2	1	0	0	0	0	0	0	0	1	2	0	1	0	1	0	0	0	0	0	0	0	8	0	883.531	A0A3Q1MB48;Q3T0R4;F1MN23	A0A3Q1MB48	161	168	yes	no	2	0.043067	64.776
ALLPSMIR	KTFEVNILGHFWITKALLPSMIRRNHGHIV	GHFWITKALLPSMIRRNHGHIVTVASVCGH	K	A	L	I	R	R	1	1	0	0	0	0	0	0	0	1	2	0	1	0	1	1	0	0	0	0	0	0	8	0	899.526	Q29RS1	Q29RS1	154	161	yes	yes	2	0.009285	88.029	By MS/MS	By matching		By matching	By MS/MS
ALLQQQPEDDSK	TAIKRNENMAKGLQKALLQQQPEDDSKRAP	LQKALLQQQPEDDSKRAPRPQDLIRLYDII	K	A	L	S	K	R	1	0	0	2	0	3	1	0	0	0	2	1	0	0	1	1	0	0	0	0	0	0	12	0	1370.67	A0A3Q1LNK7;F6RAC6	A0A3Q1LNK7	402	413	yes	no	2	2.5087e-13	156.83	By MS/MS	By MS/MS	By matching		By MS/MS	By MS/MS
ALLQQQPEDDSKR	TAIKRNENMAKGLQKALLQQQPEDDSKRAP	QKALLQQQPEDDSKRAPRPQDLIRLYDIIL	K	A	L	K	R	A	1	1	0	2	0	3	1	0	0	0	2	1	0	0	1	1	0	0	0	0	0	0	13	1	1526.77	A0A3Q1LNK7;F6RAC6	A0A3Q1LNK7	402	414	yes	no	3	0.00066534	66.989	By MS/MS	By MS/MS				By matching
ALLQSHPR	VHLAHYLEKALLDMRALLQSHPRAKL____	KALLDMRALLQSHPRAKL____________	R	A	L	P	R	A	1	1	0	0	0	1	0	0	1	0	2	0	0	0	1	1	0	0	0	0	0	0	8	0	920.519	Q08DN5;A0A3Q1LYY4;A0A3Q1M201;A0A3Q1M387	Q08DN5	616	623	yes	no	3	0.048091	37.727							By MS/MS
ALLQSSASR	DLYKSEMEVQDAELKALLQSSASRKTQKKK	QDAELKALLQSSASRKTQKKKKKKASKTAE	K	A	L	S	R	K	2	1	0	0	0	1	0	0	0	0	2	0	0	0	0	3	0	0	0	0	0	0	9	0	931.509	Q3ZBH5	Q3ZBH5	356	364	yes	yes	2	0.026844	64.265			By MS/MS
ALLSAVTR	PCSSVKRGNMVRAARALLSAVTRLLILADM	NMVRAARALLSAVTRLLILADMADVYKLLV	R	A	L	T	R	L	2	1	0	0	0	0	0	0	0	0	2	0	0	0	0	1	1	0	0	1	0	0	8	0	829.502	Q3MHM6;F1MM34;A0A3Q1MLR1;A0A3Q1M9M0;A0A3Q1M0V1;A6QPC5	Q3MHM6	130	137	yes	no	2	0.010226	85.272	By MS/MS	By MS/MS		By MS/MS	By matching	By MS/MS
ALLSLAK	LAKDIASDTSGDYEKALLSLAKGDRSEELA	DTSGDYEKALLSLAKGDRSEELAVNDDLAD	K	A	L	A	K	G	2	0	0	0	0	0	0	0	0	0	3	1	0	0	0	1	0	0	0	0	0	0	7	0	714.464	P46193;F1N650	P46193	179	185	yes	no	2	0.027145	100.07	By MS/MS	By MS/MS	By matching	By MS/MS	By MS/MS	By MS/MS
ALLSLVPVQK	DCSLVLPPLDAPSEKALLSLVPVQKELLRR	APSEKALLSLVPVQKELLRRRYLPSPAKPD	K	A	L	Q	K	E	1	0	0	0	0	1	0	0	0	0	3	1	0	0	1	1	0	0	0	2	0	0	10	0	1066.67	A0A3Q1MR36;Q9XSW5;F6QPG2;Q9TUQ0	A0A3Q1MR36	345	354	yes	no	2	0.00047057	107.9	By MS/MS		By MS/MS	By MS/MS
ALLTPVAIAAGR	TNVKGVYAVGDVCGKALLTPVAIAAGRKLA	CGKALLTPVAIAAGRKLAHRLFECKEDSKL	K	A	L	G	R	K	4	1	0	0	0	0	0	1	0	1	2	0	0	0	1	0	1	0	0	1	0	0	12	0	1151.7	E1BKZ1	E1BKZ1	377	388	yes	yes	2	0.00052442	87.308	By MS/MS	By MS/MS	By MS/MS	By MS/MS	By MS/MS	By MS/MS
ALLVTASQCQQPAGNK	QKHAEMVHTGLKLERALLVTASQCQQPAGN	LLVTASQCQQPAGNKLSDLLAPISEQIQEV	R	A	L	N	K	L	3	0	1	0	1	3	0	1	0	0	2	1	0	0	1	1	1	0	0	1	0	0	16	0	1684.86	Q3SYV4;A6QLB7;A0A3Q1LJQ7	Q3SYV4	85	100	yes	no	2;3	2.1072e-30	180.36	By MS/MS	By MS/MS	By MS/MS	By MS/MS	By MS/MS	By MS/MS	By MS/MS
ALLYLCGGDD	LYYYIQQDTKGDYQKALLYLCGGDD_____	GDYQKALLYLCGGDD_______________	K	A	L	D	D	-	1	0	0	2	1	0	0	2	0	0	3	0	0	0	0	0	0	0	1	0	0	0	10	0	1095.49	P04272	P04272	330	339	yes	yes	2	0.0096442	73.975		By MS/MS		By MS/MS	By MS/MS	By MS/MS
ALMAAEDK	RQLEEQLRIMDQTLKALMAAEDKYSQKEDK	IMDQTLKALMAAEDKYSQKEDKYEEEIKVL	K	A	L	D	K	Y	3	0	0	1	0	0	1	0	0	0	1	1	1	0	0	0	0	0	0	0	0	0	8	0	847.411	A0A3Q1N0N4	A0A3Q1N0N4	379	386	yes	yes	2	0.02568	60.478							By MS/MS
ALMDEVVK	PVGVFEWEAFARGTKALMDEVVKATSRGCI	AFARGTKALMDEVVKATSRGCITIIGGGDT	K	A	L	V	K	A	1	0	0	1	0	0	1	0	0	0	1	1	1	0	0	0	0	0	0	2	0	0	8	0	903.474	Q3T0P6;G3X7N4	Q3T0P6	354	361	yes	no	2	0.06156	58.815						By matching
ALMGLYR	ESQTFGELAMTKESKALMGLYRGQTQCKKN	LAMTKESKALMGLYRGQTQCKKNKFGAPQK	K	A	L	Y	R	G	1	1	0	0	0	0	0	1	0	0	2	0	1	0	0	0	0	0	1	0	0	0	7	0	822.442	Q3SZ00;A0A3Q1NDR1	Q3SZ00	338	344	yes	no	2	0.016675	114.67	By MS/MS		By matching
ALMLQGVDLLADAVAVTMGPK	TRAYAKDVKFGADARALMLQGVDLLADAVA	VDLLADAVAVTMGPKGRTVIIEQSWGSPKV	R	A	L	P	K	G	4	0	0	2	0	1	0	2	0	0	4	1	2	0	1	0	1	0	0	3	0	0	21	0	2112.13	F1MUZ9;P31081	F1MUZ9	38	58	yes	no	2	1.3732e-14	106.6						By MS/MS
ALMPVAQHLNPVR	LRQADQQKEQAFREKALMPVAQHLNPVRVL	EKALMPVAQHLNPVRVLQLVEDTLPDNSIL	K	A	L	V	R	V	2	1	1	0	0	1	0	0	1	0	2	0	1	0	2	0	0	0	0	2	0	0	13	0	1444.8	A0A3Q1LN79;A6QQT9;G1K1S1	A0A3Q1LN79	437	449	yes	no	3	0.01905	49.081			By MS/MS
ALMPVLLQGQAR	GRRMLYPGSVYLLQKALMPVLLQGQARLVE	LQKALMPVLLQGQARLVEECHGRRAKLLAC	K	A	L	A	R	L	2	1	0	0	0	2	0	1	0	0	3	0	1	0	1	0	0	0	0	1	0	0	12	0	1295.74	A0A3Q1N0G2;Q1JPD2;F1MRZ4	A0A3Q1N0G2	313	324	yes	no	2	0.0040398	68.224	By matching	By MS/MS		By matching	By MS/MS	By MS/MS
ALNDHHVYLEGTLLKPNMVTAGHACTK	HCQYVTEKVLAAVYKALNDHHVYLEGTLLK	LLKPNMVTAGHACTKKYTPEQVAMATVTAL	K	A	L	T	K	K	3	0	2	1	1	0	1	2	3	0	4	2	1	0	1	0	3	0	1	2	0	0	27	1	2989.49	A5PK73;G3MXL6;A0A3Q1MFK7;Q3T0S5	Q3T0S5	216	242	no	no	3;4;5;6	2.9433e-67	185.44	By MS/MS	By MS/MS	By MS/MS	By MS/MS	By MS/MS	By MS/MS
ALNEACESVIQTACK	LIQETDPGADYRIDRALNEACESVIQTACK	ALNEACESVIQTACKHIRSGDPMILSCLME	R	A	L	C	K	H	3	0	1	0	2	1	2	0	0	1	1	1	0	0	0	1	1	0	0	1	0	0	15	0	1692.78	G3N2K4;E1BDY3;A0A3Q1LL67;A0A3Q1LJT3	G3N2K4	508	522	yes	no	2	7.8973e-06	97.911		By MS/MS			By MS/MS	By MS/MS
ALNEGGLQCIPK	QPTLEGGKRIAYGARALNEGGLQCIPKLTF	GARALNEGGLQCIPKLTFPGGLLIGCSPGF	R	A	L	P	K	L	1	0	1	0	1	1	1	2	0	1	2	1	0	0	1	0	0	0	0	0	0	0	12	0	1298.67	Q2KIG0;A0A3Q1MBY0;A0A452DIQ6;A0A3Q1LGN5;A0A3Q1LSV7	Q2KIG0	365	376	yes	no	2	7.5892e-38	208.75	By MS/MS	By MS/MS	By MS/MS	By MS/MS	By MS/MS	By MS/MS
ALNEVFIGESLSSR	DERFEASGPQLLPVRALNEVFIGESLSSRA	RALNEVFIGESLSSRASYYEISVDDGPWEK	R	A	L	S	R	A	1	1	1	0	0	0	2	1	0	1	2	0	0	1	0	3	0	0	0	1	0	0	14	0	1520.78	A0A3Q1MUI7;A0A3Q1LR42;F1MV80	A0A3Q1MUI7	274	287	yes	no	2	3.6858e-09	146.5	By MS/MS	By MS/MS	By MS/MS	By MS/MS	By matching	By MS/MS
ALNHLPLEYNSALYSR	TMKTKDLQLSDVFLKALNHLPLEYNSALYS	LNHLPLEYNSALYSRIFDDFGTHYFTSGSL	K	A	L	S	R	I	2	1	2	0	0	0	1	0	1	0	4	0	0	0	1	2	0	0	2	0	0	0	16	0	1859.95	Q29RU4;F1MM86;A0A3Q1LM32	Q29RU4	341	356	yes	no	3	6.3273e-05	70.41	By matching	By MS/MS		By MS/MS	By matching
ALNLGYALDYAQR	EILNLVKRMKLKTGKALNLGYALDYAQRYI	GKALNLGYALDYAQRYIFVKSAGSRIEDGV	K	A	L	Q	R	Y	3	1	1	1	0	1	0	1	0	0	3	0	0	0	0	0	0	0	2	0	0	0	13	0	1466.75	E1BB91	E1BB91	912	924	yes	yes	2	0.00011308	118.4	By MS/MS	By MS/MS		By MS/MS	By MS/MS	By MS/MS
ALNMAIPGGPK	NYFYLFDLKAFFTSKALNMAIPGGPKFEPL	FTSKALNMAIPGGPKFEPLVRDINLQDEDW	K	A	L	P	K	F	2	0	1	0	0	0	0	2	0	1	1	1	1	0	2	0	0	0	0	0	0	0	11	0	1067.58	A7Z025	A7Z025	268	278	yes	yes	2	0.006773	69.825		By matching				By matching
ALNRPPTYPTK	NGIKTVIVNMVDVAKALNRPPTYPTKYFGC	DVAKALNRPPTYPTKYFGCELGAQTQFDVK	K	A	L	T	K	Y	1	1	1	0	0	0	0	0	0	0	1	1	0	0	3	0	2	0	1	0	0	0	11	1	1256.69	F1N0F7	F1N0F7	45	55	yes	yes	3	0.0097499	56.951
ALPAAAIEGPAYNR	WSQWLSHSGWPGYVRALPAAAIEGPAYNRA	RALPAAAIEGPAYNRALSRQLSSGVSEIQQ	R	A	L	N	R	A	5	1	1	0	0	0	1	1	0	1	1	0	0	0	2	0	0	0	1	0	0	0	14	0	1412.74	Q3T149	Q3T149	58	71	yes	yes	2;3	1.0691e-132	290.68	By MS/MS	By MS/MS	By MS/MS	By MS/MS	By MS/MS	By MS/MS
ALPCIVDVR	TIYTAAEEIKAAGGKALPCIVDVRDEEQIS	KAAGGKALPCIVDVRDEEQISSAVEKAVEK	K	A	L	V	R	D	1	1	0	1	1	0	0	0	0	1	1	0	0	0	1	0	0	0	0	2	0	0	9	0	1041.56	A4FUZ6;A0A3Q1LZ21;F1MF48	A4FUZ6	68	76	yes	no	2	0.032	61.679		By matching		By MS/MS	By matching	By MS/MS
ALPCIVDVRDEEQISSAVEK	TIYTAAEEIKAAGGKALPCIVDVRDEEQIS	VDVRDEEQISSAVEKAVEKFGGIDILVNNA	K	A	L	E	K	A	2	1	0	2	1	1	3	0	0	2	1	1	0	0	1	2	0	0	0	3	0	0	20	1	2257.13	A4FUZ6;A0A3Q1LZ21;F1MF48	A4FUZ6	68	87	yes	no	3	0.00087907	50.232		By matching		By matching	By matching	By matching
ALPESLAQQALR	GHPATFGRATHVVVRALPESLAQQALRRTK	VVRALPESLAQQALRRTKGDEVDFARAERQ	R	A	L	L	R	R	3	1	0	0	0	2	1	0	0	0	3	0	0	0	1	1	0	0	0	0	0	0	12	0	1295.72	P56965	P56965	20	31	yes	yes	2	1.985e-26	189.38	By MS/MS	By MS/MS	By MS/MS	By MS/MS	By MS/MS	By MS/MS
ALPEVHYR	AQRDLTPEQAAERLRALPEVHYRLGQKDRE	QAAERLRALPEVHYRLGQKDRETAAIA___	R	A	L	Y	R	L	1	1	0	0	0	0	1	0	1	0	1	0	0	0	1	0	0	0	1	1	0	0	8	0	983.519	Q0V7N7;A0A3Q1M1I6;Q58CX1	Q0V7N7	312	319	yes	no	2;3	0.002921	80.229	By MS/MS	By matching		By matching	By matching	By matching
ALPFWNEEIVPQIK	DQLPSCESLKDTIARALPFWNEEIVPQIKE	RALPFWNEEIVPQIKEGKRVLIAAHGNSLR	R	A	L	I	K	E	1	0	1	0	0	1	2	0	0	2	1	1	0	1	2	0	0	1	0	1	0	0	14	0	1682.9	Q3SZ62;A0A3Q1MLW8	Q3SZ62	163	176	yes	no	2	5.1462e-63	219.89	By matching	By MS/MS		By matching	By matching	By MS/MS
ALPGFAAALR	SQAPSGLLSLEAEEKALPGFAAALRSYQEA	EAEEKALPGFAAALRSYQEAEAAGTFLAIE	K	A	L	L	R	S	4	1	0	0	0	0	0	1	0	0	2	0	0	1	1	0	0	0	0	0	0	0	10	0	985.571	A0A3S5ZP75	A0A3S5ZP75	124	133	yes	yes	2	0.017582	66.073	By matching	By MS/MS		By MS/MS	By MS/MS	By MS/MS
ALPPLALFTSK	ARYQRYPDCKQRGLRALPPLALFTSKECHY	RGLRALPPLALFTSKECHYSIKKGAAFLGL	R	A	L	S	K	E	2	0	0	0	0	0	0	0	0	0	3	1	0	1	2	1	1	0	0	0	0	0	11	0	1156.69	E1BP41;E1BP42	E1BP41	178	188	yes	no	2	6.2817e-05	112.11	By matching	By MS/MS		By MS/MS	By MS/MS
ALPQHLKPFETLLSQNK	LIYTNYEAGKEDYVKALPQHLKPFETLLSQ	PQHLKPFETLLSQNKGGQAFIVGDQISFAD	K	A	L	N	K	G	1	0	1	0	0	2	1	0	1	0	4	2	0	1	2	1	1	0	0	0	0	0	17	1	1963.09	P28801;A0A3Q1LMV5	P28801	122	138	yes	no	2;3;4	2.1077e-06	79.545	By matching	By matching	By MS/MS	By MS/MS	By MS/MS	By MS/MS
ALPSQGLSPAAVLEK	SKSMTFLKVDQDYVKALPSQGLSPAAVLEK	ALPSQGLSPAAVLEKLKEYSSKDVLWQEGK	K	A	L	E	K	L	3	0	0	0	0	1	1	1	0	0	3	1	0	0	2	2	0	0	0	1	0	0	15	0	1479.83	A5D788;A0A3Q1LM94	A5D788	115	129	yes	no	2	8.0011e-06	98.105	By MS/MS	By MS/MS	By MS/MS	By MS/MS	By MS/MS
ALQAAYGTSAPSMTSAALR	YWKEHHFKGIALVEKALQAAYGTSAPSMTS	AYGTSAPSMTSAALRWMYHHSQLQGAHGDA	K	A	L	L	R	W	6	1	0	0	0	1	0	1	0	0	2	0	1	0	1	3	2	0	1	0	0	0	19	0	1865.93	F1MZC0;A0A3Q1MNN2;A0A3Q1MMT0;F1N6I4;A0A3Q1NB93	F1MZC0	289	307	no	no	2;3	6.6674e-41	190.03	By MS/MS	By MS/MS	By MS/MS	By MS/MS	By MS/MS	By MS/MS
ALQALEELR	LRVKAEAEAAREKQRALQALEELRLQAEEA	AREKQRALQALEELRLQAEEAERRLRQAEA	R	A	L	L	R	L	2	1	0	0	0	1	2	0	0	0	3	0	0	0	0	0	0	0	0	0	0	0	9	0	1041.58	A0A3Q1LXK9;A0A3Q1M2E4;E1BF59;A0A3Q1MQG2;A0A3Q1M6Q7;A0A3Q1NIP5;A0A3Q1LJL6;A0A3Q1LVA4;A0A3Q1LXH1;A0A3Q1MRS3	A0A3Q1LXK9	1505	1513	yes	no	2	0.00067798	119.27		By MS/MS		By MS/MS	By MS/MS	By MS/MS
ALQASALAAWGGK	CPLPKPWKLSFSYGRALQASALAAWGGKAE	GRALQASALAAWGGKAENKKTTQEAFMKRA	R	A	L	G	K	A	5	0	0	0	0	1	0	2	0	0	2	1	0	0	0	1	0	1	0	0	0	0	13	0	1242.67	A5PK73;G3MXL6;A0A3Q1MFK7;Q3T0S5	Q3T0S5	305	317	no	no	2;3	9.0919e-66	240	By MS/MS	By MS/MS	By MS/MS	By MS/MS	By MS/MS	By MS/MS
ALQATAGNSYK	DAKEGSFTATNSSLRALQATAGNSYKCNAE	SSLRALQATAGNSYKCNAEQRLRVTSSFSL	R	A	L	Y	K	C	3	0	1	0	0	1	0	1	0	0	1	1	0	0	0	1	1	0	1	0	0	0	11	0	1122.57	Q05204	Q05204	319	329	yes	yes	2	9.4796e-05	108.98	By matching	By MS/MS	By MS/MS	By matching		By matching
ALQDAIR	LEVSGGVLYADKALRALQDAIRQLGGIVHD	LYADKALRALQDAIRQLGGIVHDGEKVVEI	R	A	L	I	R	Q	2	1	0	1	0	1	0	0	0	1	1	0	0	0	0	0	0	0	0	0	0	0	7	0	785.44	Q29RU9	Q29RU9	157	163	yes	yes	2	0.0028152	134.44	By MS/MS	By MS/MS	By MS/MS	By matching	By matching	By matching
ALQDIIGSLR	CAKHGIEYQEKPLLRALQDIIGSLRKSGQL	KPLLRALQDIIGSLRKSGQLWLDAYLHK__	R	A	L	L	R	K	1	1	0	1	0	1	0	1	0	2	2	0	0	0	0	1	0	0	0	0	0	0	10	0	1084.62	A4FV48	A4FV48	422	431	yes	yes	2	0.0010248	98.033	By matching	By MS/MS	By MS/MS	By matching	By matching	By MS/MS
ALQEAGCQVLK	RKFFVLSLEQETVEKALQEAGCQVLKCQYS	TVEKALQEAGCQVLKCQYSPIKYSEAFCLN	K	A	L	L	K	C	2	0	0	0	1	2	1	1	0	0	2	1	0	0	0	0	0	0	0	1	0	0	11	0	1215.63	F1MPC5	F1MPC5	224	234	yes	yes	2	7.0175e-07	132.01	By MS/MS	By MS/MS		By MS/MS	By MS/MS	By MS/MS
ALQEAHQQALDDLQAEEDK	AGLDEIIAKLTKEKKALQEAHQQALDDLQA	AHQQALDDLQAEEDKVNTLTKAKVKLEQHV	K	A	L	D	K	V	4	0	0	3	0	4	3	0	1	0	3	1	0	0	0	0	0	0	0	0	0	0	19	0	2151.01	Q9BE39;F1MM07	Q9BE39	998	1016	no	no	3	0.05167	23.154				By MS/MS
ALQEAHQQALDDLQAEEDKVNTLTK	AGLDEIIAKLTKEKKALQEAHQQALDDLQA	DDLQAEEDKVNTLTKAKVKLEQHVDDLEGS	K	A	L	T	K	A	4	0	1	3	0	4	3	0	1	0	4	2	0	0	0	0	2	0	0	1	0	0	25	1	2807.39	Q9BE39;F1MM07	Q9BE39	998	1022	no	no	3	8.5507e-20	96.708				By MS/MS
ALQEAHQQTLDDLQAEEDK	AGLDETIAKLTKEKKALQEAHQQTLDDLQA	AHQQTLDDLQAEEDKVNTLTKAKTKLEQQV	K	A	L	D	K	V	3	0	0	3	0	4	3	0	1	0	3	1	0	0	0	0	1	0	0	0	0	0	19	0	2181.02	Q9BE41;F1MRC2;A0A3Q1LYQ9;A0A3Q1LMB7;Q9BE40;A0A3Q1LKJ5;F1N775;A0A3Q1LVZ9;A6QPA6	Q9BE41	1003	1021	no	no	3	0.0034364	50.957				By MS/MS
ALQEAHQQTLDDLQAEEDKVNTLTK	AGLDETIAKLTKEKKALQEAHQQTLDDLQA	DDLQAEEDKVNTLTKAKTKLEQQVDDLEGS	K	A	L	T	K	A	3	0	1	3	0	4	3	0	1	0	4	2	0	0	0	0	3	0	0	1	0	0	25	1	2837.4	Q9BE41;F1MRC2;A0A3Q1LYQ9;A0A3Q1LMB7;Q9BE40	Q9BE41	1003	1027	no	no	3	0.001026	41.208				By MS/MS
ALQEQALR	DAGPSSGQDAEDAARALQEQALRAATMEVR	DAEDAARALQEQALRAATMEVRVGRFQGRR	R	A	L	L	R	A	2	1	0	0	0	2	1	0	0	0	2	0	0	0	0	0	0	0	0	0	0	0	8	0	927.514	A0A3Q1LMV9	A0A3Q1LMV9	2612	2619	yes	no	2	2.8887e-06	169.26	By matching	By MS/MS	By MS/MS	By MS/MS		By MS/MS	By MS/MS
ALQFLEQVK	HPRIITEGFEAAKEKALQFLEQVKVSKEMD	EAAKEKALQFLEQVKVSKEMDRETLIDVAR	K	A	L	V	K	V	1	0	0	0	0	2	1	0	0	0	2	1	0	1	0	0	0	0	0	1	0	0	9	0	1074.61	Q3MHL7;F1MGX0	Q3MHL7	130	138	yes	no	2	0.00068628	119.17	By MS/MS	By MS/MS	By MS/MS	By MS/MS	By MS/MS	By MS/MS
ALQGASQIIAEIR	EDMAQRRKEAADMLKALQGASQIIAEIRET	LKALQGASQIIAEIRETHLW__________	K	A	L	I	R	E	3	1	0	0	0	2	1	1	0	3	1	0	0	0	0	1	0	0	0	0	0	0	13	0	1368.77	Q2KIA5;A0A3Q1M7W9	Q2KIA5	732	744	yes	no	2	0.00069368	80.014	By matching	By MS/MS		By matching	By matching	By matching
ALQHMTDFAIQFNK	HRQGHIYMEMNFTNKALQHMTDFAIQFNKN	KALQHMTDFAIQFNKNSFGVIPSTPLAIHT	K	A	L	N	K	N	2	0	1	1	0	2	0	0	1	1	1	1	1	2	0	0	1	0	0	0	0	0	14	0	1662.82	P63009;Q08DS7;G3X7G4	P63009	746	759	yes	no	3	0.063095	24.874		By matching			By MS/MS	By matching
ALQLGLGCQK	PEPDYGAAVAFFEERALQLGLGCQKVEEYW	FFEERALQLGLGCQKVEEYWSHDPFEAFKD	R	A	L	Q	K	V	1	0	0	0	1	2	0	2	0	0	3	1	0	0	0	0	0	0	0	0	0	0	10	0	1086.59	Q3T0V2;F1MR63	Q3T0V2	42	51	yes	no	2	3.4811e-08	145.34			By MS/MS			By matching
ALQPIVSEEEWAQTK	LPVPPLQQTLDHYLKALQPIVSEEEWAQTK	ALQPIVSEEEWAQTKQLVEEFQTAGGVGER	K	A	L	T	K	Q	2	0	0	0	0	2	3	0	0	1	1	1	0	0	1	1	1	1	0	1	0	0	15	0	1727.87	Q08DN5;A0A3Q1LYY4;A0A3Q1M201;A0A3Q1M387	Q08DN5	53	67	yes	no	2;3	4.2401e-10	137.16	By matching	By MS/MS	By MS/MS	By MS/MS	By MS/MS	By MS/MS
ALQPLEEGEGK	QNVYVLSEQQGLLLRALQPLEEGEGKEKVS	LLLRALQPLEEGEGKEKVSHQAGDHWLIRG	R	A	L	G	K	E	1	0	0	0	0	1	3	2	0	0	2	1	0	0	1	0	0	0	0	0	0	0	11	0	1169.59	F1MNN6;Q3SYU9;A0A3Q1MFD0	F1MNN6	336	346	yes	no	2	0.0012936	82.645	By matching	By MS/MS		By matching	By matching
ALQPTIFPVVPR	GFFQGDIRLLMDDLKALQPTIFPVVPRLLN	DLKALQPTIFPVVPRLLNRMFDRIFGQANT	K	A	L	P	R	L	1	1	0	0	0	1	0	0	0	1	1	0	0	1	3	0	1	0	0	2	0	0	12	0	1336.79	Q0VCZ8;A0A3Q1LWT4;A0A3Q1M3G1;A0A3Q1NM08;A0A3Q1LVU8;A0A3S5ZPL3	Q0VCZ8	358	369	yes	no	2	3.4803e-05	120.99	By MS/MS	By MS/MS	By matching	By MS/MS	By MS/MS	By MS/MS
ALQQEQEIEQR	LKVEHTSRLKAAFVKALQQEQEIEQRLLQQ	AFVKALQQEQEIEQRLLQQGAAPAQAKAEP	K	A	L	Q	R	L	1	1	0	0	0	4	3	0	0	1	1	0	0	0	0	0	0	0	0	0	0	0	11	0	1370.68	A0A3S5ZPD8;A0A3Q1M2D2;E1BDU9	A0A3S5ZPD8	471	481	yes	no	2	0.0027013	79.986							By matching
ALQQILFPNR	AVTLTVPIVLFPVRRALQQILFPNREFSWL	FPVRRALQQILFPNREFSWLRHVLIAVVLL	R	A	L	N	R	E	1	1	1	0	0	2	0	0	0	1	2	0	0	1	1	0	0	0	0	0	0	0	10	0	1198.68	F1MXZ5	F1MXZ5	391	400	yes	yes	2	0.033237	67.169			By MS/MS
ALQQYTLEPSEKPFDLK	YILNGLAVSIPGLERALQQYTLEPSEKPFD	QQYTLEPSEKPFDLKSVPLATAPLAEQRTE	R	A	L	L	K	S	1	0	0	1	0	2	2	0	0	0	3	2	0	1	2	1	1	0	1	0	0	0	17	1	2006.04	A0A3Q1LQI0;P53620;A0A140T886	A0A3Q1LQI0	548	564	yes	no	3	2.4956e-09	113.01	By MS/MS	By MS/MS
ALQSFIR	DYVHSSEETVSGAKKALQSFIRAYATYPRE	ETVSGAKKALQSFIRAYATYPRELKHIFHI	K	A	L	I	R	A	1	1	0	0	0	1	0	0	0	1	1	0	0	1	0	1	0	0	0	0	0	0	7	0	833.476	A0A3Q1LIR5;F1N5H8;A0A3Q1LL06	A0A3Q1LIR5	616	622	yes	no	2	0.049581	82.263		By matching		By matching	By matching
ALQSGQCAGAALDVFTEEPPR	NCARGGIVDEGALLRALQSGQCAGAALDVF	CAGAALDVFTEEPPRDRALVNHENVISCPH	R	A	L	P	R	D	4	1	0	1	1	2	2	2	0	0	2	0	0	1	2	1	1	0	0	1	0	0	21	0	2216.05	A0A140T866;Q5EAD2	Q5EAD2	248	268	no	no	2;3	2.5009e-57	168.41	By MS/MS	By MS/MS	By MS/MS	By MS/MS	By MS/MS	By MS/MS
ALQTELEEAQR	LHARKEEKEATSAKRALQTELEEAQRNLSR	SAKRALQTELEEAQRNLSRATQEQKQLSER	R	A	L	Q	R	N	2	1	0	0	0	2	3	0	0	0	2	0	0	0	0	0	1	0	0	0	0	0	11	0	1286.65	G5E5V6;A0A3Q1LY29;A0A3Q1MAJ2	G5E5V6	887	897	yes	no	2	1.3411e-05	120.99
ALQVGCLLR	PNPENFVGAGIIQTKALQVGCLLRLEPNAQ	GIIQTKALQVGCLLRLEPNAQAQMYRLTLR	K	A	L	L	R	L	1	1	0	0	1	1	0	1	0	0	3	0	0	0	0	0	0	0	0	1	0	0	9	0	1028.58	A0A3Q1N8C9;E1BMW2;A0A3Q1LVF9	A0A3Q1N8C9	875	883	yes	no	2	0.0074071	81.784		By MS/MS		By MS/MS	By MS/MS	By MS/MS
ALSDADVQK	______________________________	______________________________	M	A	L	Q	K	Q	2	0	0	2	0	1	0	0	0	0	1	1	0	0	0	1	0	0	0	1	0	0	9	0	945.477	P11019	P11019	2	10	yes	yes	2	0.0094208	64.42	By MS/MS			By MS/MS
ALSDADVQKQIK	______________________________	______________________________	M	A	L	I	K	H	2	0	0	2	0	2	0	0	0	1	1	2	0	0	0	1	0	0	0	1	0	0	12	1	1314.71	P11019	P11019	2	13	yes	yes	2	0.041586	60.019				By MS/MS		By matching
ALSFVLR	EVKFEVQKRQWENPRALSFVLRSPKLDQEV	KRQWENPRALSFVLRSPKLDQEVEFDVLPA	R	A	L	L	R	S	1	1	0	0	0	0	0	0	0	0	2	0	0	1	0	1	0	0	0	1	0	0	7	0	804.486	F1MV66;F1N6E0;F1N009	F1N6E0	129	135	no	no	2	0.0263	101.47	By matching	By matching	By MS/MS	By matching	By MS/MS
ALSLDPDSGELK	ESTVGAVLPGPLLQRALSLDPDSGELKVRD	LQRALSLDPDSGELKVRDRSFQLRQNLYLV	R	A	L	L	K	V	1	0	0	2	0	0	1	1	0	0	3	1	0	0	1	2	0	0	0	0	0	0	12	0	1243.63	Q2KJF7	Q2KJF7	58	69	yes	yes	2	0.00062713	84.817		By matching		By MS/MS	By MS/MS	By MS/MS
ALSNLESIPGGYNALR	RNPAMMQEMMRNQDRALSNLESIPGGYNAL	LSNLESIPGGYNALRRMYTDIQEPMLSAAQ	R	A	L	L	R	R	2	1	2	0	0	0	1	2	0	1	3	0	0	0	1	2	0	0	1	0	0	0	16	0	1673.87	F1N1A3;F1N6D3	F1N1A3	258	273	yes	no	2	1.7765e-06	132.03	By MS/MS	By matching			By MS/MS	By matching
ALSPDMLATDLAYYLVR	GVISTLQIHRENMGRALSPDMLATDLAYYL	SPDMLATDLAYYLVRKGMPFRQAHEASGKA	R	A	L	V	R	K	3	1	0	2	0	0	0	0	0	0	4	0	1	0	1	1	1	0	2	1	0	0	17	0	1910.98	A0A3Q1MI98;Q3SZJ0	A0A3Q1MI98	393	409	yes	no	3	0.01463	35.771	By matching	By matching	By matching		By matching	By matching
ALSQGFQASWNQASPEIK	MIEPGYFKTAVTSPKALSQGFQASWNQASP	QGFQASWNQASPEIKELYGEKFMANLMKSV	K	A	L	I	K	E	3	0	1	0	0	3	1	1	0	1	1	1	0	1	1	3	0	1	0	0	0	0	18	0	1960.96	Q0V8D0	Q0V8D0	218	235	yes	yes	2;3	5.1147e-36	189.44	By MS/MS	By MS/MS	By MS/MS	By MS/MS	By MS/MS	By MS/MS
ALSQGVESVK	VSKGGERLGRTAAFKALSQGVESVKKEIDE	TAAFKALSQGVESVKKEIDESVLGQTGPYR	K	A	L	V	K	K	1	0	0	0	0	1	1	1	0	0	1	1	0	0	0	2	0	0	0	2	0	0	10	0	1016.55	E1B844	E1B844	180	189	yes	yes	2	0.028666	58.981							By MS/MS
ALSQHPTINDDLPNR	QRFNHEMFGLKPKHRALSQHPTINDDLPNR	ALSQHPTINDDLPNRIISGFVKVKTNVKEF	R	A	L	N	R	I	1	1	2	2	0	1	0	0	1	1	2	0	0	0	2	1	1	0	0	0	0	0	15	0	1689.84	A6QLN7	A6QLN7	278	292	yes	yes	2;3	5.9343e-06	92.265	By matching	By matching		By matching	By MS/MS	By MS/MS
ALSQLAEVEEK	AAMLGNSEDHTALSRALSQLAEVEEKIDQL	ALSRALSQLAEVEEKIDQLHQEQAFADFYM	R	A	L	E	K	I	2	0	0	0	0	1	3	0	0	0	2	1	0	0	0	1	0	0	0	1	0	0	11	0	1215.63	A0A3Q1N1C2;F1MYH6;Q05B62;F1N399;A0A3Q1N2L3;F1MZN7;Q2TBW7	F1MZN7	363	373	no	no	2	1.7571e-09	142.36	By MS/MS	By MS/MS	By MS/MS	By MS/MS	By matching
ALSQYLR	SKLRAEAGLGPLPRRALSQYLRLLRLYPVL	GLGPLPRRALSQYLRLLRLYPVLTKAATSG	R	A	L	L	R	L	1	1	0	0	0	1	0	0	0	0	2	0	0	0	0	1	0	0	1	0	0	0	7	0	849.471	Q2KIY1;A0A452DI69	Q2KIY1	21	27	yes	no	2	0.013978	117.56						By matching
ALSSDQGSYR	LDTVGSDGYRLSVSRALSSDQGSYRCIVSE	LSVSRALSSDQGSYRCIVSEWIGEQGNWQE	R	A	L	Y	R	C	1	1	0	1	0	1	0	1	0	0	1	0	0	0	0	3	0	0	1	0	0	0	10	0	1082.5	F1MT41	F1MT41	237	246	yes	yes	2	0.0074255	71.379			By MS/MS
ALSSEGKPYVTK	TENVKSSEEIESAFRALSSEGKPYVTKEEL	AFRALSSEGKPYVTKEELYQNLTREQADYC	R	A	L	T	K	E	1	0	0	0	0	0	1	1	0	0	1	2	0	0	1	2	1	0	1	1	0	0	12	1	1278.68	A0A3Q1LWG5;E1BFB0;A0A3Q1M8L3;A0A3Q1NKL1;A0A3Q1MT78;A0A3Q1LNC8	A0A3Q1NKL1	2412	2423	no	no	2;3	0.0039858	79.659	By MS/MS	By MS/MS	By MS/MS	By MS/MS	By matching	By MS/MS	By MS/MS
ALSSSLDDTEVK	IPTTASKTETPTVSKALSSSLDDTEVKKVM	VSKALSSSLDDTEVKKVMEECKRLQSEVQR	K	A	L	V	K	K	1	0	0	2	0	0	1	0	0	0	2	1	0	0	0	3	1	0	0	1	0	0	12	0	1263.62	A2VDZ9;A0A3Q1LIG6	A2VDZ9	156	167	yes	no	2	0.0005413	86.898	By matching		By MS/MS	By MS/MS
ALSSSLDDTEVKK	IPTTASKTETPTVSKALSSSLDDTEVKKVM	SKALSSSLDDTEVKKVMEECKRLQSEVQRL	K	A	L	K	K	V	1	0	0	2	0	0	1	0	0	0	2	2	0	0	0	3	1	0	0	1	0	0	13	1	1391.71	A2VDZ9;A0A3Q1LIG6	A2VDZ9	156	168	yes	no	2;3	2.6824e-05	117.52	By MS/MS	By MS/MS	By MS/MS	By MS/MS	By MS/MS	By MS/MS
ALSTDPAAPTLK	KGISMSSSKLLLAAKALSTDPAAPTLKSQL	AAKALSTDPAAPTLKSQLAAAARAVTDSIN	K	A	L	L	K	S	3	0	0	1	0	0	0	0	0	0	2	1	0	0	2	1	2	0	0	0	0	0	12	0	1183.64	F1MDH3;A0A3Q1MLQ7	F1MDH3	1330	1341	yes	no	2	0.0020324	75.509	By MS/MS	By MS/MS	By MS/MS	By matching	By MS/MS	By MS/MS
ALSTTASTAAFDK	GVLGHIDSGKTALARALSTTASTAAFDKQP	ARALSTTASTAAFDKQPQSRERGITLDLGF	R	A	L	D	K	Q	4	0	0	1	0	0	0	0	0	0	1	1	0	1	0	2	3	0	0	0	0	0	13	0	1282.64	A3KN48;A0A3Q1LVF6	A3KN48	26	38	yes	no	2	1.4782e-05	125.74	By MS/MS	By matching		By matching	By matching		By MS/MS
ALSVETESHIYR	______________________________	______________________________	M	A	L	Y	R	A	1	1	0	0	0	0	2	0	1	1	1	0	0	0	0	2	1	0	1	1	0	0	12	0	1403.7	Q5E965	Q5E965	2	13	yes	yes	2;3	5.725e-05	105.2	By matching	By MS/MS	By MS/MS			By MS/MS
ALSVGLVK	SAKITVNEVELLVMKALSVGLVKGSIDEVD	VELLVMKALSVGLVKGSIDEVDKRVHMTWV	K	A	L	V	K	G	1	0	0	0	0	0	0	1	0	0	2	1	0	0	0	1	0	0	0	2	0	0	8	0	785.501	Q5E964	Q5E964	314	321	yes	yes	2	0.011589	82.305	By matching		By matching			By MS/MS
ALSVQGGNVGR	ETFSNLTVSTEAKVKALSVQGGNVGRKVKS	AKVKALSVQGGNVGRKVKSLESQLEKQQQE	K	A	L	G	R	K	1	1	1	0	0	1	0	3	0	0	1	0	0	0	0	1	0	0	0	2	0	0	11	0	1056.57	Q32KM0	Q32KM0	89	99	yes	yes	2	2.3038e-21	176.6	By MS/MS	By MS/MS	By MS/MS	By MS/MS	By MS/MS	By MS/MS	By MS/MS
ALTAGFSLEEAQR	VPDYSGGLTRDFGARALTAGFSLEEAQRQD	ARALTAGFSLEEAQRQDTEFEKKTPGRVSP	R	A	L	Q	R	Q	3	1	0	0	0	1	2	1	0	0	2	0	0	1	0	1	1	0	0	0	0	0	13	0	1391.7	E1BP50;A0A3Q1N4H7	E1BP50	953	965	yes	no	2	0.0020813	63.408
ALTEANVQYAAVR	VYLEQNLAAQDNVLRALTEANVQYAAVRRV	LRALTEANVQYAAVRRVLGDLDQKWNSTLQ	R	A	L	V	R	R	4	1	1	0	0	1	1	0	0	0	1	0	0	0	0	0	1	0	1	2	0	0	13	0	1404.74	E1BIU7	E1BIU7	629	641	yes	yes	2	0.00017027	99.815					By MS/MS
ALTEELSALK	LAYCSSKFAAVGFHKALTEELSALKRTGVK	VGFHKALTEELSALKRTGVKTTCLCPNFIN	K	A	L	L	K	R	2	0	0	0	0	0	2	0	0	0	3	1	0	0	0	1	1	0	0	0	0	0	10	0	1073.6	Q2KIS5	Q2KIS5	214	223	yes	yes	2	8.3703e-11	151.44	By MS/MS	By MS/MS	By MS/MS	By MS/MS	By MS/MS	By MS/MS
ALTEELSALKR	LAYCSSKFAAVGFHKALTEELSALKRTGVK	GFHKALTEELSALKRTGVKTTCLCPNFINT	K	A	L	K	R	T	2	1	0	0	0	0	2	0	0	0	3	1	0	0	0	1	1	0	0	0	0	0	11	1	1229.7	Q2KIS5	Q2KIS5	214	224	yes	yes	2;3	8.8805e-46	229.48	By MS/MS	By MS/MS	By MS/MS	By MS/MS	By MS/MS	By MS/MS
ALTEPLSAAQLR	MAAGAGARPAPRWLKALTEPLSAAQLRRLE	WLKALTEPLSAAQLRRLEEHRYTAAGVSLL	K	A	L	L	R	R	3	1	0	0	0	1	1	0	0	0	3	0	0	0	1	1	1	0	0	0	0	0	12	0	1268.71	Q1LZE6;A0A3Q1NL49	Q1LZE6	16	27	yes	no	2	1.5802e-07	136.33	By MS/MS	By matching	By MS/MS	By MS/MS	By MS/MS
ALTGGIAHLFK	LNLEKMMEQKSNAVKALTGGIAHLFKQNKV	NAVKALTGGIAHLFKQNKVVHVNGYGKITG	K	A	L	F	K	Q	2	0	0	0	0	0	0	2	1	1	2	1	0	1	0	0	1	0	0	0	0	0	11	0	1126.65	F1N206	F1N206	133	143	yes	yes	2;3	3.9095e-05	116.37	By MS/MS		By MS/MS	By MS/MS	By matching
ALTHIDHSLSR	VQGKKGEDVLGPVRRALTHIDHSLSRRSCP	PVRRALTHIDHSLSRRSCPFLAGETESLAD	R	A	L	S	R	R	1	1	0	1	0	0	0	0	2	1	2	0	0	0	0	2	1	0	0	0	0	0	11	0	1248.66	Q2T9L8;F1MDW1;A0A3Q1LLF2	Q2T9L8	120	130	yes	no	4	6.3909e-05	99.215	By MS/MS	By MS/MS
ALTLIAGSPLK	LERLKNEITRLTTVKALTLIAGSPLKIDLR	TTVKALTLIAGSPLKIDLRPVLGEGVPILA	K	A	L	L	K	I	2	0	0	0	0	0	0	1	0	1	3	1	0	0	1	1	1	0	0	0	0	0	11	0	1082.67	A7MBJ5	A7MBJ5	631	641	yes	yes	2	4.5722e-07	133.57	By matching		By MS/MS	By MS/MS	By MS/MS
ALTLPGSSENEYIMK	EIAPFVEILLTNLFKALTLPGSSENEYIMK	ALTLPGSSENEYIMKAIMRSFSLLQEAIIP	K	A	L	M	K	A	1	0	1	0	0	0	2	1	0	1	2	1	1	0	1	2	1	0	1	0	0	0	15	0	1651.81	F1MWN1;A5D785	F1MWN1	560	574	yes	no	2	0.0017185	66.595	By MS/MS	By matching	By MS/MS	By MS/MS	By MS/MS
ALTLYYDR	FLSCWFDRILLRDIKALTLYYDRYTTSRRL	ILLRDIKALTLYYDRYTTSRRLEPIPQLKC	K	A	L	D	R	Y	1	1	0	1	0	0	0	0	0	0	2	0	0	0	0	0	1	0	2	0	0	0	8	0	1013.52	A0A3Q1MIB2;Q08E24	A0A3Q1MIB2	43	50	yes	no	2	0.028271	69.998		By matching	By MS/MS	By MS/MS	By MS/MS	By MS/MS
ALTNLPHTDFTLCK	PAFFQTTVTAQILLKALTNLPHTDFTLCKC	KALTNLPHTDFTLCKCMIDQAHQEERPIRQ	K	A	L	C	K	C	1	0	1	1	1	0	0	0	1	0	3	1	0	1	1	0	3	0	0	0	0	0	14	0	1629.82	Q3T0V3	Q3T0V3	73	86	yes	yes	3	0.018709	47.037	By matching				By matching	By matching
ALTNQQEASVER	KKYRQLTAHLQDVNRALTNQQEASVERQQQ	VNRALTNQQEASVERQQQPPPETFDFKIKF	R	A	L	E	R	Q	2	1	1	0	0	2	2	0	0	0	1	0	0	0	0	1	1	0	0	1	0	0	12	0	1344.66	A0A3Q1LQT4;F1MIC9;A0A3Q1LJA4;A0A3Q1M3Y3	A0A3Q1LQT4	432	443	yes	no	2	1.6541e-08	138.22	By MS/MS	By matching	By MS/MS	By MS/MS	By MS/MS	By MS/MS	By MS/MS
ALTQTGGPHVK	GVFREATTEFSVDARALTQTGGPHVKARVA	VDARALTQTGGPHVKARVANPSGNLTETYV	R	A	L	V	K	A	1	0	0	0	0	1	0	2	1	0	1	1	0	0	1	0	2	0	0	1	0	0	11	0	1107.6	F1N169;A0A3Q1M057;A0A3Q1LMA3	F1N169	1284	1294	yes	no	2;3	0.0082071	68.224							By MS/MS
ALTSELANAR	TTEAEKNERVQKHLKALTSELANARDESKK	QKHLKALTSELANARDESKKTANDMIHAEN	K	A	L	A	R	D	3	1	1	0	0	0	1	0	0	0	2	0	0	0	0	1	1	0	0	0	0	0	10	0	1044.56	Q2HJ49	Q2HJ49	524	533	yes	yes	2	8.6199e-08	138.54	By MS/MS	By MS/MS	By MS/MS	By MS/MS	By MS/MS	By MS/MS	By MS/MS
ALTSELEALGK	IPYCSSKFAAVGFHRALTSELEALGKTGIK	GFHRALTSELEALGKTGIKTSCLCPVFVNT	R	A	L	G	K	T	2	0	0	0	0	0	2	1	0	0	3	1	0	0	0	1	1	0	0	0	0	0	11	0	1130.62	Q29RS1	Q29RS1	198	208	yes	yes	2	1.7378e-36	204.07	By MS/MS	By MS/MS	By MS/MS	By MS/MS	By MS/MS	By MS/MS
ALTSGLALLQSR	STLNSGKKSLETEHKALTSGLALLQSRLKT	EHKALTSGLALLQSRLKTEGSDLCDKVSEM	K	A	L	S	R	L	2	1	0	0	0	1	0	1	0	0	4	0	0	0	0	2	1	0	0	0	0	0	12	0	1228.71	A3KN04	A3KN04	527	538	yes	yes	2	1.4026e-25	183.78	By MS/MS	By MS/MS	By MS/MS	By MS/MS	By MS/MS	By MS/MS
ALTVNYK	VKKYADALQKIIQERALTVNYKQNLIEVRA	LQKIIQERALTVNYKQNLIEVRADKQEAVF	R	A	L	Y	K	Q	1	0	1	0	0	0	0	0	0	0	1	1	0	0	0	0	1	0	1	1	0	0	7	0	807.449	F1MKF8	F1MKF8	254	260	yes	yes	2	0.012583	119.06	By MS/MS	By matching	By MS/MS	By matching	By matching	By MS/MS	By MS/MS
ALTVPELTQQMFDAK	PGFAPLTSRGSQQYRALTVPELTQQMFDAK	ALTVPELTQQMFDAKNMMAACDPRHGRYLT	R	A	L	A	K	N	2	0	0	1	0	2	1	0	0	0	2	1	1	1	1	0	2	0	0	1	0	0	15	0	1690.86	Q3MHM5;Q3ZBU7;Q2HJ81	Q3MHM5	283	297	no	no	2	0.0048406	62.338
ALTVPELTQQMFDSK	PGFAPLTSRGSQQYRALTVPELTQQMFDSK	ALTVPELTQQMFDSKNMMAACDPRHGRYLT	R	A	L	S	K	N	1	0	0	1	0	2	1	0	0	0	2	1	1	1	1	1	2	0	0	1	0	0	15	0	1706.85	Q6B856;A0A452DIL8;E1B953;A0A452DI48;E1BJB1	E1BJB1	283	297	no	no	2	0.00051029	74.944	By MS/MS	By matching	By MS/MS	By matching	By MS/MS	By MS/MS
ALVADSHPESER	EDYAETVHQLSKTSRALVADSHPESERISM	TSRALVADSHPESERISMRQSKVDKLYAGL	R	A	L	E	R	I	2	1	0	1	0	0	2	0	1	0	1	0	0	0	1	2	0	0	0	1	0	0	12	0	1309.63	F1MYC9;A0A3Q1MXU7;A0A3Q1LUF1	F1MYC9	1656	1667	yes	no	2;3	0.00016141	98.249			By MS/MS				By MS/MS
ALVAYYQK	GHVAQIYAIRQSISKALVAYYQKYVDEASK	IRQSISKALVAYYQKYVDEASKKEIKDILI	K	A	L	Q	K	Y	2	0	0	0	0	1	0	0	0	0	1	1	0	0	0	0	0	0	2	1	0	0	8	0	954.517	Q3T0X6;A0A3Q1LQ87;E1BAT6	Q3T0X6	91	98	yes	no	2	0.0034075	111.81	By MS/MS	By MS/MS	By MS/MS	By matching	By MS/MS	By MS/MS	By MS/MS
ALVDGPCTQVR	AGKLVAIVDVIDQNRALVDGPCTQVRRQAM	DQNRALVDGPCTQVRRQAMPFKCMQLTDFI	R	A	L	V	R	R	1	1	0	1	1	1	0	1	0	0	1	0	0	0	1	0	1	0	0	2	0	0	11	0	1214.61	Q3T0U2;G8JKV5	Q3T0U2	36	46	no	no	2	9.2709e-06	121.73	By MS/MS	By MS/MS	By MS/MS	By MS/MS	By matching	By MS/MS	By MS/MS
ALVDKWPDFK	GTVFHMNQGNPFNLKALVDKWPDFKTVVIR	PFNLKALVDKWPDFKTVVIRPQEQEMADDF	K	A	L	F	K	T	1	0	0	2	0	0	0	0	0	0	1	2	0	1	1	0	0	1	0	1	0	0	10	1	1217.64	O77512;A0A452DK56	O77512	44	53	yes	no	2;3	0.0051195	99.34	By matching	By matching		By MS/MS	By matching	By MS/MS
ALVDKWPDFQTVVIRPQEQDMK	GTVMHMNHGNPFNLKALVDKWPDFQTVVIR	DFQTVVIRPQEQDMKDDLDHYTNTYHVYSE	K	A	L	M	K	D	1	1	0	3	0	3	1	0	0	1	1	2	1	1	2	0	1	1	0	3	0	0	22	2	2642.35	Q2KIR7;F1MTZ7;A0A3Q1MPE2;A0A3Q1MBJ0	Q2KIR7	44	65	yes	no	4	4.1047e-26	139.26		By MS/MS				By matching
ALVEFTNSPDCLSK	LYETTDTTTRLQAEKALVEFTNSPDCLSKC	KALVEFTNSPDCLSKCQLLLERGSSSYSQL	K	A	L	S	K	C	1	0	1	1	1	0	1	0	0	0	2	1	0	1	1	2	1	0	0	1	0	0	14	0	1579.76	A1A4I8;G3N1J2;A0A3Q1MPR1	A1A4I8	33	46	yes	no	2	4.8668e-05	120.77	By MS/MS	By MS/MS	By MS/MS	By MS/MS	By matching
ALVEVLGAER	LSEKERFFNYCGLERALVEVLGAERFSPQS	CGLERALVEVLGAERFSPQSWGADASPQPG	R	A	L	E	R	F	2	1	0	0	0	0	2	1	0	0	2	0	0	0	0	0	0	0	0	2	0	0	10	0	1055.6	A6H7I7;A0A452DIM8	A6H7I7	174	183	yes	no	2	0.0022407	91.069	By MS/MS	By MS/MS			By matching
ALVFVSHGAGEHCGR	QHLFCRYWRPLSAPRALVFVSHGAGEHCGR	ALVFVSHGAGEHCGRYDELAQMLVGLGLLV	R	A	L	G	R	Y	2	1	0	0	1	0	1	3	2	0	1	0	0	1	0	1	0	0	0	2	0	0	15	0	1595.76	F1MC02;A0A3Q1MFP1;A0A3Q1N439;A0A3Q1LUK0	F1MC02	43	57	yes	no	3;4	1.7139e-06	98.943	By MS/MS	By MS/MS	By MS/MS	By MS/MS	By MS/MS	By MS/MS	By MS/MS
ALVIETLNEQR	FLTALHIYANYRAVRALVIETLNEQRLWLV	RAVRALVIETLNEQRLWLVLRHFLQRGEVL	R	A	L	Q	R	L	1	1	1	0	0	1	2	0	0	1	2	0	0	0	0	0	1	0	0	1	0	0	11	0	1284.7	G3N1G1	G3N1G1	275	285	yes	yes	2	0.00095306	90.629	By MS/MS
ALVILAK	______________________________	______________________________	R	A	L	A	K	G	2	0	0	0	0	0	0	0	0	1	2	1	0	0	0	0	0	0	0	1	0	0	7	0	726.5	Q5E946	Q5E946	6	12	yes	yes	1;2	0.012593	113.82	By MS/MS	By matching	By MS/MS	By MS/MS	By matching	By MS/MS
ALVITVDVPK	INKQMIQKVESLGFKALVITVDVPKVGNRR	SLGFKALVITVDVPKVGNRRNDITNQVDLM	K	A	L	P	K	V	1	0	0	1	0	0	0	0	0	1	1	1	0	0	1	0	1	0	0	3	0	0	10	0	1053.64	Q3ZBW2	Q3ZBW2	152	161	yes	yes	2	0.0068539	78.334	By matching	By MS/MS	By MS/MS	By MS/MS	By MS/MS	By MS/MS
ALVLISNVEK	NKADIAMVICDTPQKALVLISNVEKGLTPG	DTPQKALVLISNVEKGLTPGLKLVILMDPF	K	A	L	E	K	G	1	0	1	0	0	0	1	0	0	1	2	1	0	0	0	1	0	0	0	2	0	0	10	0	1084.65	Q1LZF6	Q1LZF6	191	200	yes	yes	2	5.0967e-15	175.51	By MS/MS	By MS/MS	By MS/MS	By MS/MS	By MS/MS	By MS/MS
ALVLTEIGPR	NGQRLRVSGETDLSKALVLTEIGPRRDPAT	TDLSKALVLTEIGPRRDPATLKLFLSNMER	K	A	L	P	R	R	1	1	0	0	0	0	1	1	0	1	2	0	0	0	1	0	1	0	0	1	0	0	10	0	1067.63	E1BPR2;A0A3Q1LZI8	E1BPR2	168	177	yes	no	2	0.0060553	81.548	By matching
ALVNHENVISCPHLGASTK	GAALDVFTEEPPRDRALVNHENVISCPHLG	HENVISCPHLGASTKEAQSRCGEEIALQFV	R	A	L	T	K	E	2	0	2	0	1	0	1	1	2	1	2	1	0	0	1	2	1	0	0	2	0	0	19	0	2046.03	A0A140T866;Q5EAD2	Q5EAD2	271	289	no	no	2;3;4	6.0103e-17	135.49	By MS/MS	By MS/MS	By MS/MS	By MS/MS	By MS/MS	By MS/MS
ALVNQLHER	DSSSAIYQENYEQMKALVNQLHERAQSIRL	NYEQMKALVNQLHERAQSIRLGGGEKARAR	K	A	L	E	R	A	1	1	1	0	0	1	1	0	1	0	2	0	0	0	0	0	0	0	0	1	0	0	9	0	1078.59	E1BPP6;A0A3Q1LKL3;A0A3Q1LZ54	E1BPP6	51	59	yes	no	2;3	0.0005596	107.57	By MS/MS	By MS/MS	By MS/MS	By matching		By matching	By MS/MS
ALVPMYVR	SWLRAKEPAGENGGRALVPMYVRKSQFRLP	AGENGGRALVPMYVRKSQFRLPFKATTPVI	R	A	L	V	R	K	1	1	0	0	0	0	0	0	0	0	1	0	1	0	1	0	0	0	1	2	0	0	8	0	947.526	Q3SYT8;A0A3S5ZP34;A0A3Q1M7U0;A0A3Q1MQF2;A0A3Q1MEI8	Q3SYT8	507	514	yes	no	2	0.007694	92.692	By MS/MS	By MS/MS	By MS/MS	By matching	By MS/MS	By MS/MS
ALVQNDTLLQVK	FDQQNGRTYLKYSIKALVQNDTLLQVKGTG	SIKALVQNDTLLQVKGTGANGSFKLNRKKL	K	A	L	V	K	G	1	0	1	1	0	2	0	0	0	0	3	1	0	0	0	0	1	0	0	2	0	0	12	0	1340.77	F1MMU4	F1MMU4	95	106	yes	yes	2	2.474e-13	156.92	By matching	By MS/MS		By MS/MS	By MS/MS	By MS/MS
ALVQQGLK	LVTGASGGIGAAVARALVQQGLKVVGCART	IGAAVARALVQQGLKVVGCARTVGNIEELA	R	A	L	L	K	V	1	0	0	0	0	2	0	1	0	0	2	1	0	0	0	0	0	0	0	1	0	0	8	0	855.518	Q3ZBV9;A0A452DID6	Q3ZBV9	25	32	yes	no	2	0.0049871	103.29	By MS/MS	By matching	By MS/MS				By MS/MS
ALVQSLLAK	RTEALCYTDDTAMARALVQSLLAKEAFDEV	DTAMARALVQSLLAKEAFDEVDMAHRFAQE	R	A	L	A	K	E	2	0	0	0	0	1	0	0	0	0	3	1	0	0	0	1	0	0	0	1	0	0	9	0	941.591	Q3SYV9;F1MWJ3	Q3SYV9	85	93	yes	no	2	0.011932	75.854		By matching		By matching	By matching
ALVVNQDNSQVQQDPQYQSLR	RSLEEEKEAVTEAVRALVVNQDNSQVQQDP	DNSQVQQDPQYQSLRARGREIRKQLTLLYP	R	A	L	L	R	A	1	1	2	2	0	6	0	0	0	0	2	0	0	0	1	2	0	0	1	3	0	0	21	0	2429.19	Q9N0F3	Q9N0F3	119	139	yes	yes	3	1.5693e-07	67.43	By MS/MS	By MS/MS	By MS/MS	By MS/MS	By MS/MS	By MS/MS
ALWADSGIQNAYDR	IVETQVFLQYLPAIRALWADSGIQNAYDRR	RALWADSGIQNAYDRRREFQLGESVKYFLD	R	A	L	D	R	R	3	1	1	2	0	1	0	1	0	1	1	0	0	0	0	1	0	1	1	0	0	0	14	0	1578.74	G5E6P3	G5E6P3	151	164	yes	yes	2	0.0007106	67.776				By MS/MS
ALWEDEGVR	VPDFDFPPEFYEHAKALWEDEGVRACYERS	FYEHAKALWEDEGVRACYERSNEYQLIDCA	K	A	L	V	R	A	1	1	0	1	0	0	2	1	0	0	1	0	0	0	0	0	0	1	0	1	0	0	9	0	1073.51	P04896	P04896	152	160	yes	yes	2	0.023447	58.815						By MS/MS
ALWHLSCDVAEGK	LVNSPHLKPAWVLDRALWHLSCDVAEGKYK	DRALWHLSCDVAEGKYKDRGVPALIENDHQ	R	A	L	G	K	Y	2	0	0	1	1	0	1	1	1	0	2	1	0	0	0	1	0	1	0	1	0	0	13	0	1484.71	F1MHT1	F1MHT1	253	265	yes	yes	2;3	1.163e-14	134.57	By MS/MS	By matching	By MS/MS	By MS/MS	By MS/MS	By MS/MS
ALWTGALTPGR	LELRVDGPLPRPQLRALWTGALTPGRDAVL	PQLRALWTGALTPGRDAVLRCEAEVPDVSF	R	A	L	G	R	D	2	1	0	0	0	0	0	2	0	0	2	0	0	0	1	0	2	1	0	0	0	0	11	0	1141.62	Q2KJF1;CON__Q2KJF1;A0A3Q1MJT2	Q2KJF1	415	425	yes	no	2	4.2751e-05	115.71	By MS/MS	By MS/MS	By MS/MS	By MS/MS	By MS/MS	By MS/MS
ALYDYAGQEADELSFR	DEENPLKAATGVRVRALYDYAGQEADELSF	LYDYAGQEADELSFRAGEELLKMSEEDEQG	R	A	L	F	R	A	3	1	0	2	0	1	2	1	0	0	2	0	0	1	0	1	0	0	2	0	0	0	16	0	1846.84	E1BK71	E1BK71	367	382	yes	yes	2	3.8866e-06	113.65	By MS/MS	By MS/MS	By MS/MS	By matching	By MS/MS	By matching
ALYEAGER	EELAVNDDLADSDARALYEAGERRKGTDVN	LADSDARALYEAGERRKGTDVNVFITILTT	R	A	L	E	R	R	2	1	0	0	0	0	2	1	0	0	1	0	0	0	0	0	0	0	1	0	0	0	8	0	907.44	P46193;F1N650	P46193	205	212	yes	no	2	0.043126	64.757	By MS/MS	By MS/MS					By matching
ALYESLTAK	LMKSYVFDSDVASAKALYESLTAKNVKLND	DVASAKALYESLTAKNVKLNDLFLKRYAVL	K	A	L	A	K	N	2	0	0	0	0	0	1	0	0	0	2	1	0	0	0	1	1	0	1	0	0	0	9	0	994.534	E1BPX9	E1BPX9	1336	1344	yes	yes	2	0.010815	77.318	By MS/MS			By MS/MS	By MS/MS	By MS/MS
ALYGDTLVTGFAR	VIARIVDGSRFNEFKALYGDTLVTGFARIF	FKALYGDTLVTGFARIFGYPIGIVGNNGVL	K	A	L	A	R	I	2	1	0	1	0	0	0	2	0	0	2	0	0	1	0	0	2	0	1	1	0	0	13	0	1382.72	E1BPP6;G3N1Q0;A0A3Q1NCP7;A0A3Q1LUM9;A0A3Q1LW25;A0A3Q1LKL3	E1BPP6	349	361	yes	no	2	0.0056018	68.626
ALYISSR	ACPNGSFHCTNTGYKALYISSRWVNDGVCD	HCTNTGYKALYISSRWVNDGVCDCCDGTDE	K	A	L	S	R	W	1	1	0	0	0	0	0	0	0	1	1	0	0	0	0	2	0	0	1	0	0	0	7	0	808.444	A0A3Q1MKJ7;Q28034;A0A3Q1MTB8	A0A3Q1MKJ7	173	179	yes	no	2	0.0020003	139.92	By MS/MS	By matching			By matching		By MS/MS
ALYLIATNGTPELQNPEK	MVEGEPPYLNENPLRALYLIATNGTPELQN	LIATNGTPELQNPEKLSPIFRDFLNRCLEM	R	A	L	E	K	L	2	0	2	0	0	1	2	1	0	1	3	1	0	0	2	0	2	0	1	0	0	0	18	0	1971.03	G3MZE2;A0A3Q1M0G8;Q08E52	G3MZE2	406	423	yes	no	2	2.7366e-16	115.14			By MS/MS
ALYTFEPR	PPPKPVKPGQVKVFRALYTFEPRTPDELYF	GQVKVFRALYTFEPRTPDELYFEEGDIIYI	R	A	L	P	R	T	1	1	0	0	0	0	1	0	0	0	1	0	0	1	1	0	1	0	1	0	0	0	8	0	995.508	Q8MJ50;A0A3Q1NJX5	Q8MJ50	19	26	yes	no	2	0.017776	77.741		By matching		By MS/MS	By matching	By MS/MS
ALYVSDK	EFGLASGVFTRDINKALYVSDKLEAGTVFV	VFTRDINKALYVSDKLEAGTVFVNTYNKTD	K	A	L	D	K	L	1	0	0	1	0	0	0	0	0	0	1	1	0	0	0	1	0	0	1	1	0	0	7	0	794.417	E1BMG9	E1BMG9	846	852	yes	yes	2	0.022227	108.24	By matching	By matching	By MS/MS		By matching	By matching
ALYVSDKLEAGTVFVNTYNK	EFGLASGVFTRDINKALYVSDKLEAGTVFV	DKLEAGTVFVNTYNKTDVAAPFGGFKQSGF	K	A	L	N	K	T	2	0	2	1	0	0	1	1	0	0	2	2	0	1	0	1	2	0	2	3	0	0	20	1	2231.15	E1BMG9	E1BMG9	846	865	yes	yes	3	3.3953e-05	64.705	By MS/MS	By matching		By matching	By matching	By matching
ALYYLQIHPQELR	VASCNSSQVVVAVGRALYYLQIHPQELRQI	GRALYYLQIHPQELRQISHTEMEHEVACLD	R	A	L	L	R	Q	1	1	0	0	0	2	1	0	1	1	3	0	0	0	1	0	0	0	2	0	0	0	13	0	1642.88	A1A4K3;A0A452DJ09	A1A4K3	515	527	yes	no	3	0.0071149	49.333	By matching	By matching	By MS/MS	By MS/MS	By MS/MS
AMAAEAEASR	RVEIKDVKLPVQLQRAMAAEAEASREARAK	VQLQRAMAAEAEASREARAKVIAAEGEMNA	R	A	M	S	R	E	5	1	0	0	0	0	2	0	0	0	0	0	1	0	0	1	0	0	0	0	0	0	10	0	1005.45	A8E4P3	A8E4P3	206	215	yes	yes	2	5.9748e-08	142.04	By matching		By matching	By matching	By MS/MS	By matching	By MS/MS
AMDDPNVTEHEK	DTIRSASMDSLTFVKAMDDPNVTEHEKVEL	FVKAMDDPNVTEHEKVELLRKAVQAHRAYT	K	A	M	E	K	V	1	0	1	2	0	0	2	0	1	0	0	1	1	0	1	0	1	0	0	1	0	0	12	0	1384.59	Q08DN5;A0A3Q1LYY4;A0A3Q1M201;A0A3Q1M387	Q08DN5	481	492	yes	no	2;3	3.2734e-05	105.98							By MS/MS
AMDELLHR	RLSSGRPAAAGALERAMDELLHRAVPAMPA	AAGALERAMDELLHRAVPAMPAYELREKTP	R	A	M	H	R	A	1	1	0	1	0	0	1	0	1	0	2	0	1	0	0	0	0	0	0	0	0	0	8	0	983.486	A5PJC5	A5PJC5	44	51	yes	yes	2;3	0.030626	69.198		By MS/MS			By MS/MS	By MS/MS
AMDFYDPER	EIIPFRVAAYNKAKKAMDFYDPERHDEFDF	YNKAKKAMDFYDPERHDEFDFISGTRMRKL	K	A	M	E	R	H	1	1	0	2	0	0	1	0	0	0	0	0	1	1	1	0	0	0	1	0	0	0	9	0	1142.47	F1N085;Q0VC88	F1N085	555	563	yes	no	2	0.031146	62.107						By MS/MS
AMDQEITVNPQFVQK	DQEMLKCIELDERLKAMDQEITVNPQFVQK	AMDQEITVNPQFVQKSMGSQEDDSGNKPSS	K	A	M	Q	K	S	1	0	1	1	0	3	1	0	0	1	0	1	1	1	1	0	1	0	0	2	0	0	15	0	1746.86	A6H7B5;A0A3Q1MRF3	A6H7B5	392	406	yes	no	2	0.013949	48.741		By MS/MS
AMDSDWFAQNYMGR	EFHEAFSGQILANLKAMDSDWFAQNYMGRK	KAMDSDWFAQNYMGRKAKVGLPPLEKFNNW	K	A	M	G	R	K	2	1	1	2	0	1	0	1	0	0	0	0	2	1	0	1	0	1	1	0	0	0	14	0	1690.69	O46629;A0A3Q1MH46	O46629	393	406	yes	no	2	1.0314e-28	187.97						By matching
AMEALASAEK	QQKAKNNDLREKNWKAMEALASAEKSCEEK	EKNWKAMEALASAEKSCEEKLRSLTQAKEE	K	A	M	E	K	S	4	0	0	0	0	0	2	0	0	0	1	1	1	0	0	1	0	0	0	0	0	0	10	0	1019.5	A0A3Q1LHT7;F1MDC1	A0A3Q1LHT7	1176	1185	yes	no	2	0.000611	105.4			By MS/MS
AMEAVAAQGK	IKPMQFLGDEETVRKAMEAVAAQGKAKK__	ETVRKAMEAVAAQGKAKK____________	K	A	M	G	K	A	4	0	0	0	0	1	1	1	0	0	0	1	1	0	0	0	0	0	0	1	0	0	10	0	974.486	Q3SZ62;Q32KV0;F1N2F2	Q3SZ62	242	251	yes	no	2	7.3501e-05	121.09					By matching		By MS/MS
AMEDLGR	LERGKKCGVEIISMKAMEDLGRANRQKPKP	GVEIISMKAMEDLGRANRQKPKPPVPEDLA	K	A	M	G	R	A	1	1	0	1	0	0	1	1	0	0	1	0	1	0	0	0	0	0	0	0	0	0	7	0	790.364	Q0VCZ8;A0A3Q1LWT4;A0A3Q1M3G1;A0A3Q1NM08;A0A3Q1LVU8	Q0VCZ8	251	257	yes	no	2	0.0026426	148.07		By matching	By matching
AMEHYVSLPGDK	PTTNYYIYFDKDMDRAMEHYVSLPGDKAAA	MDRAMEHYVSLPGDKAAAHMPLLFISFSSA	R	A	M	D	K	A	1	0	0	1	0	0	1	1	1	0	1	1	1	0	1	1	0	0	1	1	0	0	12	0	1345.63	E1BDK9	E1BDK9	418	429	yes	yes	3	0.0037978	54.871		By MS/MS		By matching	By MS/MS	By MS/MS
AMEIADALGK	VFSLGSMVSEIPEQKAMEIADALGKIPQTV	IPEQKAMEIADALGKIPQTVLWRYTGTPPP	K	A	M	G	K	I	3	0	0	1	0	0	1	1	0	1	1	1	1	0	0	0	0	0	0	0	0	0	10	0	1017.52	A0A3Q1M423;A7YWD3;O18736	O18736	315	324	no	no	2	0.00040976	108.98	By MS/MS	By MS/MS	By MS/MS	By MS/MS	By MS/MS	By MS/MS
AMESIGLPK	GLHFRHTDNTVQWLRAMESIGLPKIFYPET	TVQWLRAMESIGLPKIFYPETTDVYDRKNI	R	A	M	P	K	I	1	0	0	0	0	0	1	1	0	1	1	1	1	0	1	1	0	0	0	0	0	0	9	0	944.5	F1MTR1	F1MTR1	119	127	yes	yes	2	0.0027436	96.492	By MS/MS	By MS/MS	By MS/MS	By MS/MS	By MS/MS	By MS/MS
AMEVDERPTEQYSDIGGLDK	LILETLPTEYDSRVKAMEVDERPTEQYSDI	ERPTEQYSDIGGLDKQIQELVEAIVLPMNH	K	A	M	D	K	Q	1	1	0	3	0	1	3	2	0	1	1	1	1	0	1	1	1	0	1	1	0	0	20	1	2252.03	F1MWE0	F1MWE0	175	194	yes	yes	3	3.0181e-07	76.155	By matching	By MS/MS	By MS/MS	By matching	By MS/MS	By MS/MS
AMGAAQVVVTDLSASR	CGAGPIGLVSLLAAKAMGAAQVVVTDLSAS	MGAAQVVVTDLSASRLSKAKEVGADFILQI	K	A	M	S	R	L	4	1	0	1	0	1	0	1	0	0	1	0	1	0	0	2	1	0	0	3	0	0	16	0	1574.81	Q58D31;A0A3Q1M465;A0A3Q1MUN0;A0A3Q1NA36	Q58D31	193	208	yes	no	2;3	2.022e-112	262.56	By MS/MS	By MS/MS	By MS/MS	By MS/MS	By MS/MS	By MS/MS
AMGEQAVALAK	VEEAPSIFLDSETRRAMGEQAVALAKAVNY	ETRRAMGEQAVALAKAVNYSSAGTVEFLVD	R	A	M	A	K	A	4	0	0	0	0	1	1	1	0	0	1	1	1	0	0	0	0	0	0	1	0	0	11	0	1087.57	A0A3Q1MM69;A4FV90;A0A3Q1LYL5;A0A3Q1N969;A0A3Q1LUQ7;A0A3Q1LTS4	A0A3Q1MM69	314	324	yes	no	2	1.8104e-06	124.92			By MS/MS		By MS/MS
AMGIMNSFVNDIFER	KVLKQVHPDTGISSKAMGIMNSFVNDIFER	AMGIMNSFVNDIFERIAGEASRLAHYNKRS	K	A	M	E	R	I	1	1	2	1	0	0	1	1	0	2	0	0	2	2	0	1	0	0	0	1	0	0	15	0	1742.81	Q2KII5;A0A452DJK3;F2Z4E8;F2Z4F9;P62808;Q2M2T1;Q32S29;A0A3Q1M4L6;G3N0F3;G8JL06;A0A3Q1MEU7;A0A3Q1MBN5;E1B8G9	Q2KII5	59	73	no	no	2	4.0219e-146	296.52	By MS/MS	By MS/MS	By MS/MS	By MS/MS	By MS/MS	By matching
AMGTLGVSLSSCSVPGSK	VGLEEITDRVSVVAKAMGTLGVSLSSCSVP	TLGVSLSSCSVPGSKPTFELSADEVELGLG	K	A	M	S	K	P	1	0	0	0	1	0	0	3	0	0	2	1	1	0	1	5	1	0	0	2	0	0	18	0	1736.84	A0A3Q1MGZ4;A0JN77;Q58DK4	A0A3Q1MGZ4	234	251	yes	no	2	0.012544	42.095			By MS/MS	By MS/MS
AMLESIGVPLEK	DVLELRTSYYENVIKAMLESIGVPLEKLRF	VIKAMLESIGVPLEKLRFIKGTDYQLSKEY	K	A	M	E	K	L	1	0	0	0	0	0	2	1	0	1	2	1	1	0	1	1	0	0	0	1	0	0	12	0	1285.7	Q29465;F1MHM5	Q29465	103	114	yes	no	2	1.4827e-08	139.43	By matching	By matching		By MS/MS
AMLNNVVRPSDK	SWASGHSVPVITVVRAMLNNVVRPSDKKKE	VVRAMLNNVVRPSDKKKELLDNKAIHDLGK	R	A	M	D	K	K	1	1	2	1	0	0	0	0	0	0	1	1	1	0	1	1	0	0	0	2	0	0	12	1	1342.7	Q3SX02	Q3SX02	209	220	yes	yes	3	0.040167	38.445		By matching			By MS/MS
AMLSANIR	YFGSLSVEDSLECLRAMLSANIRQNLQICV	DSLECLRAMLSANIRQNLQICVQVASKYHE	R	A	M	I	R	Q	2	1	1	0	0	0	0	0	0	1	1	0	1	0	0	1	0	0	0	0	0	0	8	0	874.469	F1MPU0;P49951	F1MPU0	667	674	yes	no	2	0.053673	61.357						By matching
AMLSDFCTQGVEQCR	FALLPELHALSAGLKAMLSDFCTQGVEQCR	AMLSDFCTQGVEQCRRACGGHGYSKLSGLP	K	A	M	C	R	R	1	1	0	1	2	2	1	1	0	0	1	0	1	1	0	1	1	0	0	1	0	0	15	0	1800.76	F1MRF5	F1MRF5	396	410	yes	yes	2;3	1.6482e-15	159.94	By MS/MS	By MS/MS	By MS/MS	By MS/MS	By MS/MS	By MS/MS
AMLSGPGQFAENETNEVNFR	FIVKREHALTSGTIKAMLSGPGQFAENETN	PGQFAENETNEVNFREIPSHVLSKVCMYFT	K	A	M	F	R	E	2	1	3	0	0	1	3	2	0	0	1	0	1	2	1	1	1	0	0	1	0	0	20	0	2210.01	Q2KII4	Q2KII4	44	63	yes	yes	2;3	5.0119e-14	106.13		By matching			By MS/MS	By MS/MS
AMLSNQHIPLESSNLFK	RFWSEYFTTDRSLKKAMLSNQHIPLESSNL	LSNQHIPLESSNLFKFVNWSSLLPEKFKKG	K	A	M	F	K	F	1	0	2	0	0	1	1	0	1	1	3	1	1	1	1	3	0	0	0	0	0	0	17	0	1927.98	G3X6X4;Q0P5B7;A0A3Q1M7J3	G3X6X4	278	294	yes	no	2;3	2.2787e-09	122.1	By MS/MS	By MS/MS	By MS/MS	By MS/MS	By MS/MS	By MS/MS
AMLSTGFK	EVACFGEGIHTAFLKAMLSTGFKLPQKGIL	IHTAFLKAMLSTGFKLPQKGILIGIQQSFR	K	A	M	F	K	L	1	0	0	0	0	0	0	1	0	0	1	1	1	1	0	1	1	0	0	0	0	0	8	0	853.437	F1ML89;F1MVC0	F1ML89	1349	1356	no	no	2	0.00021551	143	By MS/MS	By MS/MS	By MS/MS	By MS/MS	By MS/MS	By MS/MS	By MS/MS
AMQDAEVSK	IVTDLIRRTIAPCQKAMQDAEVSKSDIGEV	IAPCQKAMQDAEVSKSDIGEVILVGGMTRM	K	A	M	S	K	S	2	0	0	1	0	1	1	0	0	0	0	1	1	0	0	1	0	0	0	1	0	0	9	0	977.449	Q3ZCH0	Q3ZCH0	369	377	yes	yes	2	0.0024867	99.139
AMQELWLR	EICGRNPAHCAEYWKAMQELWLRTYLSSLV	HCAEYWKAMQELWLRTYLSSLVLVAAINGA	K	A	M	L	R	T	1	1	0	0	0	1	1	0	0	0	2	0	1	0	0	0	0	1	0	0	0	0	8	0	1045.54	F1MTT7	F1MTT7	128	135	yes	yes	2	1.0007e-09	148.07	By MS/MS	By MS/MS		By matching	By matching	By MS/MS
AMQNSASPEQQEGDGK	AVEAANKGDVEAFAKAMQNSASPEQQEGDG	MQNSASPEQQEGDGKDKKDEEEDMSLD___	K	A	M	G	K	D	2	0	1	1	0	3	2	2	0	0	0	1	1	0	1	2	0	0	0	0	0	0	16	0	1675.71	A1L5A6	A1L5A6	380	395	yes	yes	2	0.0024166	57.836							By MS/MS
AMSQDGASQFQEVIR	______________________________	AMSQDGASQFQEVIRQELELSVKKELEKIL	K	A	M	I	R	Q	2	1	0	1	0	3	1	1	0	1	0	0	1	1	0	2	0	0	0	1	0	0	15	0	1665.78	Q07130;A0A3Q1MT05	Q07130	11	25	yes	no	2	1.2046e-21	167.18	By MS/MS	By MS/MS	By MS/MS	By MS/MS	By MS/MS	By MS/MS
AMSTTSISSPQPGK	EQPAHPREIFKQKERAMSTTSISSPQPGKL	RAMSTTSISSPQPGKLKSPFLQKQLTQPDT	R	A	M	G	K	L	1	0	0	0	0	1	0	1	0	1	0	1	1	0	2	4	2	0	0	0	0	0	14	0	1390.68	A6H7G2;A0A452DIT4	A6H7G2	264	277	yes	no	2	0.0020876	77.64		By matching	By MS/MS		By matching
AMTGVEQWPYR	ASEMAVAHALTEKSKAMTGVEQWPYRAVAQ	EKSKAMTGVEQWPYRAVAQALEVIPRTLIQ	K	A	M	Y	R	A	1	1	0	0	0	1	1	1	0	0	0	0	1	0	1	0	1	1	1	1	0	0	11	0	1336.62	Q3T0K2	Q3T0K2	428	438	yes	yes	2	0.00091846	86.67		By MS/MS			By MS/MS	By MS/MS
AMTLGYWDIR	______________________________	______________________________	M	A	M	I	R	G	1	1	0	1	0	0	0	1	0	1	1	0	1	0	0	0	1	1	1	0	0	0	10	0	1224.6	A1A4L7	A1A4L7	2	11	yes	yes	2	4.7399e-18	180.44	By matching	By MS/MS	By MS/MS	By matching	By MS/MS	By MS/MS
AMVASGSELGK	KNFCVCHLATGDMLRAMVASGSELGKKLKA	DMLRAMVASGSELGKKLKATMDAGKLVSDE	R	A	M	G	K	K	2	0	0	0	0	0	1	2	0	0	1	1	1	0	0	2	0	0	0	1	0	0	11	0	1048.52	P08166	P08166	54	64	yes	yes	2	7.0332e-05	110.76	By MS/MS	By MS/MS	By MS/MS	By MS/MS	By MS/MS	By MS/MS	By MS/MS
AMVLDLR	ALVHERDEAVYGDLRAMVLDLRAFYAELYH	EAVYGDLRAMVLDLRAFYAELYHIISSNLE	R	A	M	L	R	A	1	1	0	1	0	0	0	0	0	0	2	0	1	0	0	0	0	0	0	1	0	0	7	0	816.453	A0A3Q1N568;Q5E9G3;F1MU19	A0A3Q1N568	199	205	yes	no	2	0.036769	90.986		By matching	By MS/MS	By matching	By MS/MS
AMVQQLDTLR	DFRRTVGPYGETFNKAMVQQLDTLRQKLGP	ETFNKAMVQQLDTLRQKLGPLAGDVEDHLS	K	A	M	L	R	Q	1	1	0	1	0	2	0	0	0	0	2	0	1	0	0	0	1	0	0	1	0	0	10	0	1173.62	F1N3Q7;Q32PJ2;CON__Q32PJ2;A0A3Q1M3N0;A0A3Q1MZJ9	F1N3Q7	402	411	yes	no	2	8.9579e-08	138.1	By MS/MS	By MS/MS	By MS/MS	By MS/MS	By MS/MS	By MS/MS
AMVSNAQLDNEK	EIKDSLAEVEEKYKKAMVSNAQLDNEKTNF	YKKAMVSNAQLDNEKTNFMYQVDTLKDMLL	K	A	M	E	K	T	2	0	2	1	0	1	1	0	0	0	1	1	1	0	0	1	0	0	0	1	0	0	12	0	1318.62	A0A3Q1LSZ3;A0A3Q1LJK1;A0A3Q1LK06;A0A3Q1LNF7;A0A3Q1N8Y0;A0A3Q1MHP5;A0A3Q1MQF7;F6QMF3;A0A3Q1MBJ9;F1N5P8;A0A3Q1MDJ8;F1MP70	A0A3Q1LSZ3	94	105	no	no	2	1.6916e-08	137.95	By MS/MS	By MS/MS	By MS/MS	By matching	By MS/MS	By MS/MS
AMWLSTIQR	NALKEVINNPAYKEKAMWLSTIQRNQPIKP	PAYKEKAMWLSTIQRNQPIKPLDRAVFWIE	K	A	M	Q	R	N	1	1	0	0	0	1	0	0	0	1	1	0	1	0	0	1	1	1	0	0	0	0	9	0	1104.58	F1MRL5;A0A3Q1MIN6	F1MRL5	445	453	yes	no	2	0.021052	67.169	By matching	By matching		By MS/MS	By MS/MS	By MS/MS
AMYLPETLSPADQLK	HLHQEIPTSLLILSRAMYLPETLSPADQLK	AMYLPETLSPADQLKSTLQTLPEIVAKEAQ	R	A	M	L	K	S	2	0	0	1	0	1	1	0	0	0	3	1	1	0	2	1	1	0	1	0	0	0	15	0	1675.85	Q0VCA3;A0A3Q1MMS8;A0A3Q1MIY6;F1N3R4	Q0VCA3	406	420	yes	no	2	0.00081896	69.349		By matching			By matching	By matching
ANAFVAELK	NPNKIFGVTTLDIVRANAFVAELKDLDPAR	TLDIVRANAFVAELKDLDPARVNVPVIGGH	R	A	N	L	K	D	3	0	1	0	0	0	1	0	0	0	1	1	0	1	0	0	0	0	0	1	0	0	9	0	961.523	Q32LG3;A0A3Q1LTB0	Q32LG3	177	185	yes	no	2	0.00075594	118.32	By MS/MS	By MS/MS	By MS/MS	By MS/MS	By MS/MS	By MS/MS
ANATEFGLASGVFTR	ISRFADGDVDAVLTRANATEFGLASGVFTR	ANATEFGLASGVFTRDINKALYVSDKLEAG	R	A	N	T	R	D	3	1	1	0	0	0	1	2	0	0	1	0	0	2	0	1	2	0	0	1	0	0	15	0	1539.77	E1BMG9	E1BMG9	827	841	yes	yes	2;3	6.6403e-164	308.58	By MS/MS	By MS/MS	By MS/MS	By MS/MS	By MS/MS	By MS/MS
ANCEPQTYGIGLK	HGHLAKQLYRKFDLRANCEPQTYGIGLKEL	LRANCEPQTYGIGLKELWVIDEKKWKPGRV	R	A	N	L	K	E	1	0	1	0	1	1	1	2	0	1	1	1	0	0	1	0	1	0	1	0	0	0	13	0	1449.69	Q2KIG0;A0A3Q1MBY0;A0A452DIQ6;A0A3Q1LGN5;A0A3Q1LSV7	Q2KIG0	264	276	yes	no	2	1.6703e-37	192.44	By MS/MS	By MS/MS	By MS/MS	By MS/MS	By MS/MS	By MS/MS
ANCVVCNTLR	PRADVAFHFNPRFKRANCVVCNTLRNEKWG	PRFKRANCVVCNTLRNEKWGWEEITYDMPF	R	A	N	L	R	N	1	1	2	0	2	0	0	0	0	0	1	0	0	0	0	0	1	0	0	2	0	0	10	0	1205.56	Q2YDD7;A0A3Q1LN15	Q2YDD7	72	81	yes	no	2	0.00020614	116.05		By MS/MS		By MS/MS	By MS/MS
ANCWWLR	GQQSRIHCTRLAGDKANCWWLRHHPQVLSM	CTRLAGDKANCWWLRHHPQVLSMKFKTGVK	K	A	N	L	R	H	1	1	1	0	1	0	0	0	0	0	1	0	0	0	0	0	0	2	0	0	0	0	7	0	1004.47	Q0VCK0;A0A3Q1LXU9	Q0VCK0	462	468	yes	no	2	0.0036847	132.8		By MS/MS	By MS/MS		By MS/MS	By MS/MS
ANDDIIVSWVNR	RYTLNVLEDLGDGQKANDDIIVSWVNRTLN	GQKANDDIIVSWVNRTLNEAGKSTSIQSFK	K	A	N	N	R	T	1	1	2	2	0	0	0	0	0	2	0	0	0	0	0	1	0	1	0	2	0	0	12	0	1400.7	A7E3Q8;F1MSB7	A7E3Q8	519	530	yes	no	2	2.4294e-19	163.66	By matching	By MS/MS	By MS/MS	By MS/MS	By MS/MS	By MS/MS
ANDVNYTVHSVR	PNACGGIALVLSGLKANDVNYTVHSVRRAL	GLKANDVNYTVHSVRRALENTAVKADNIEV	K	A	N	V	R	R	1	1	2	1	0	0	0	0	1	0	0	0	0	0	0	1	1	0	1	3	0	0	12	0	1373.67	A5PK39;F1N0M0;A0A3Q1M996	A5PK39	468	479	yes	no	2;3	0.0012073	73.781					By MS/MS	By MS/MS
ANEAGELDLK	KDDKGNLYRSRAFYRANEAGELDLKRDPAV	RAFYRANEAGELDLKRDPAVGGHYMGVHPM	R	A	N	L	K	R	2	0	1	1	0	0	2	1	0	0	2	1	0	0	0	0	0	0	0	0	0	0	10	0	1058.52	A0A3Q1MS29;F1MBX4	A0A3Q1MS29	52	61	yes	no	2	0.0090442	79.986	By matching	By matching	By MS/MS	By MS/MS	By MS/MS	By MS/MS
ANEAGELDLKR	KDDKGNLYRSRAFYRANEAGELDLKRDPAV	AFYRANEAGELDLKRDPAVGGHYMGVHPMG	R	A	N	K	R	D	2	1	1	1	0	0	2	1	0	0	2	1	0	0	0	0	0	0	0	0	0	0	11	1	1214.63	A0A3Q1MS29;F1MBX4	A0A3Q1MS29	52	62	yes	no	3	0.008924	51.013			By matching
ANEAYPCPCDIGHR	______________________________	MANEAYPCPCDIGHRIEYGGLGHEVQVEHI	M	A	N	H	R	I	2	1	1	1	2	0	1	1	1	1	0	0	0	0	2	0	0	0	1	0	0	0	14	0	1658.69	F1N2I5	F1N2I5	2	15	yes	yes	2;3	4.1545e-14	157.68	By MS/MS	By MS/MS	By MS/MS	By MS/MS	By MS/MS	By MS/MS
ANEEFMESNK	DNIKTYSDHPEKVDKANEEFMESNKMHAIN	EKVDKANEEFMESNKMHAINGRMFGNLQGL	K	A	N	N	K	M	1	0	2	0	0	0	3	0	0	0	0	1	1	1	0	1	0	0	0	0	0	0	10	0	1197.5	A0A3Q1NJB1;F1N076;A0A3Q1LQ81;A0A3Q1MI22;A0A3Q1LR93;CON__ENSEMBL:ENSBTAP00000031900	A0A3Q1NJB1	943	952	no	no	2	2.0453e-08	147.24	By MS/MS	By MS/MS			By MS/MS	By MS/MS
ANEEYGLR	PDSDKPIGVLLMKSKANEEYGLRLGSQIFI	VLLMKSKANEEYGLRLGSQIFIKEMTRTGL	K	A	N	L	R	L	1	1	1	0	0	0	2	1	0	0	1	0	0	0	0	0	0	0	1	0	0	0	8	0	950.446	A0A3Q1MJ12;A0A3Q1NJS7;A0A3Q1LY05;F1MBN2;A0A3Q1MEH9;A0A3Q1MPV5;A0A3Q1LLN4;F1MTP9	A0A3Q1MJ12	332	339	yes	no	2	0.010744	83.753	By matching	By MS/MS				By MS/MS
ANEGSSKPVGPPPER	KRSAVLKLVMMFEGKANEGSSKPVGPPPER	ANEGSSKPVGPPPERDIASLP_________	K	A	N	E	R	D	1	1	1	0	0	0	2	2	0	0	0	1	0	0	4	2	0	0	0	1	0	0	15	1	1520.76	A0A3Q1LZC1	A0A3Q1LZC1	232	246	yes	yes	3	0.03525	35.473
ANEGTVGVSAATQR	PDSAGTATAYLCGVKANEGTVGVSAATQRS	KANEGTVGVSAATQRSQCNTTQGNEVTSIL	K	A	N	Q	R	S	3	1	1	0	0	1	1	2	0	0	0	0	0	0	0	1	2	0	0	2	0	0	14	0	1359.67	P09487	P09487	123	136	yes	yes	2	0.034235	45.077	By MS/MS				By MS/MS
ANELQLR	YDAMPRVPDVQDGVKANELQLRWQEYRELV	PDVQDGVKANELQLRWQEYRELVLLLLQWI	K	A	N	L	R	W	1	1	1	0	0	1	1	0	0	0	2	0	0	0	0	0	0	0	0	0	0	0	7	0	842.461	A0A3Q1LXK9;A0A3Q1M2E4;E1BF59;A0A3Q1MQG2;A0A3Q1M6Q7;A0A3Q1NIP5;A0A3Q1LJL6;A0A3Q1LVA4;A0A3Q1LXH1;A0A3Q1MRS3	A0A3Q1LXK9	261	267	yes	no	2	0.039731	100.74	By matching	By matching		By matching	By MS/MS	By MS/MS	By MS/MS
ANENASLLQK	LKERNVEELQLKLTKANENASLLQKSIGEV	LKLTKANENASLLQKSIGEVTLKAEQSQKE	K	A	N	Q	K	S	2	0	2	0	0	1	1	0	0	0	2	1	0	0	0	1	0	0	0	0	0	0	10	0	1086.57	A0A3Q1M8N0;A0A3Q1LQZ3;A0A3Q1NN83;A0A3Q1MMB2;A0A3Q1LUW3;E3W9A2;A0A3Q1MQQ6;A0A3Q1MQY8	A0A3Q1M8N0	918	927	yes	no	2	0.019255	60.828	By matching	By matching			By matching
ANFENLAK	TVPVEAVNSKTSNIRANFENLAKEKEQEDR	SKTSNIRANFENLAKEKEQEDRRKAEAERA	R	A	N	A	K	E	2	0	2	0	0	0	1	0	0	0	1	1	0	1	0	0	0	0	0	0	0	0	8	0	905.461	Q1RMR3;A0A3Q1MR68;A0A3Q1LU90	Q1RMR3	352	359	yes	no	2	0.0076902	90.777	By MS/MS		By MS/MS		By matching		By MS/MS
ANFLQNMVEDR	FYPILYVIRDESPMKANFLQNMVEDRTESA	SPMKANFLQNMVEDRTESALSYYEFLLHIQ	K	A	N	D	R	T	1	1	2	1	0	1	1	0	0	0	1	0	1	1	0	0	0	0	0	1	0	0	11	0	1335.62	A6QNT8	A6QNT8	1069	1079	yes	yes	2	0.0063111	70.977		By matching
ANGMELDGR	VYFENVDDAKEAKERANGMELDGRRIRVDF	KEAKERANGMELDGRRIRVDFSITKRPHTP	R	A	N	G	R	R	1	1	1	1	0	0	1	2	0	0	1	0	1	0	0	0	0	0	0	0	0	0	9	0	961.429	Q3ZBT6;Q2KJ71	Q3ZBT6	179	187	yes	no	2	0.012	68.224
ANGTTVHVGIHPSK	RKKYVIYIERVQREKANGTTVHVGIHPSKV	KANGTTVHVGIHPSKVVITRLKLDKDRKKI	K	A	N	S	K	V	1	0	1	0	0	0	0	2	2	1	0	1	0	0	1	1	2	0	0	2	0	0	14	0	1416.75	P61257;G3MYC1	P61257	90	103	yes	no	2;3;4	2.2497e-05	91.207	By matching	By MS/MS	By MS/MS	By matching	By MS/MS	By MS/MS	By matching
ANGYTYEDYQDTAK	______________________________	MANGYTYEDYQDTAKWLLSHTEQRPQVAVI	M	A	N	A	K	W	2	0	1	2	0	1	1	1	0	0	0	1	0	0	0	0	2	0	3	0	0	0	14	0	1637.68	P55859	P55859	2	15	yes	yes	2	4.9567e-21	174.87	By MS/MS	By MS/MS	By MS/MS	By MS/MS	By MS/MS	By MS/MS
ANHEDWEMVSR	RAKEVSPAEPDSQTRANHEDWEMVSRHSSW	SQTRANHEDWEMVSRHSSWGDVGLGDGLGS	R	A	N	S	R	H	1	1	1	1	0	0	2	0	1	0	0	0	1	0	0	1	0	1	0	1	0	0	11	0	1372.58	E1BAJ4	E1BAJ4	187	197	yes	yes	2;3	1.6115e-06	126.19	By matching	By matching	By MS/MS	By matching	By MS/MS	By MS/MS	By MS/MS
ANHEEVLEAGK	LITNKVIMDYESQGKANHEEVLEAGKQAAQ	SQGKANHEEVLEAGKQAAQKLEQFVSLLMA	K	A	N	G	K	Q	2	0	1	0	0	0	3	1	1	0	1	1	0	0	0	0	0	0	0	1	0	0	11	0	1195.58	P55859;A0A452DJA8	P55859	255	265	yes	no	2;3	7.9e-82	258.72	By matching	By MS/MS	By MS/MS	By MS/MS	By MS/MS	By MS/MS	By MS/MS
ANITAIR	TEKGISDLAQHYLMRANITAIRRVRKTDNN	LAQHYLMRANITAIRRVRKTDNNRIARACG	R	A	N	I	R	R	2	1	1	0	0	0	0	0	0	2	0	0	0	0	0	0	1	0	0	0	0	0	7	0	757.445	Q3T0K2	Q3T0K2	307	313	yes	yes	2	0.01564	115.78		By matching	By MS/MS			By matching	By MS/MS
ANLADLGR	GKYGALVICETSELKANLADLGRRLGQHVV	CETSELKANLADLGRRLGQHVVGMAPLSVG	K	A	N	G	R	R	2	1	1	1	0	0	0	1	0	0	2	0	0	0	0	0	0	0	0	0	0	0	8	0	828.445	P43896;A0A452DIR5	P43896	260	267	yes	no	2	0.041404	65.313	By matching	By MS/MS		By matching
ANLEEVLPK	LSSGARVLVVDPELRANLEEVLPKLQAEKV	VDPELRANLEEVLPKLQAEKVHCLYLGRSS	R	A	N	P	K	L	1	0	1	0	0	0	2	0	0	0	2	1	0	0	1	0	0	0	0	1	0	0	9	0	1011.56	A6QM10	A6QM10	233	241	yes	yes	2	8.7348e-08	155.58	By MS/MS	By MS/MS	By MS/MS	By MS/MS	By MS/MS	By MS/MS
ANLLLEGVENK	NKAELSLVFVDKPEKANLLLEGVENKLIPC	KPEKANLLLEGVENKLIPCLKTIVLMDSYG	K	A	N	N	K	L	1	0	2	0	0	0	2	1	0	0	3	1	0	0	0	0	0	0	0	1	0	0	11	0	1198.66	Q0VCZ8;A0A3Q1LWT4;A0A3Q1M3G1;A0A3Q1NM08;A0A3Q1LVU8;A0A3S5ZPL3	Q0VCZ8	207	217	yes	no	2	5.011e-20	171.56	By MS/MS	By MS/MS	By MS/MS	By MS/MS	By MS/MS	By MS/MS
ANLPQSFQVDTSK	KVKCSGPGLSPGMVRANLPQSFQVDTSKAG	VRANLPQSFQVDTSKAGMAPLQVKVQGPKG	R	A	N	S	K	A	1	0	1	1	0	2	0	0	0	0	1	1	0	1	1	2	1	0	0	1	0	0	13	0	1433.72	F1N169;A0A3Q1M057;A0A3Q1LMA3	F1N169	1465	1477	yes	no	2	1.352e-05	126.66	By matching	By MS/MS		By MS/MS	By matching	By MS/MS
ANLQIDQLNTDLNLER	EEQGNTELVNDRLKKANLQIDQLNTDLNLE	NLQIDQLNTDLNLERSHTQKNENARQQLER	K	A	N	E	R	S	1	1	3	2	0	2	1	0	0	1	4	0	0	0	0	0	1	0	0	0	0	0	16	0	1868.96	F1MQ37	F1MQ37	1755	1770	yes	yes	2;3	3.9213e-16	157.22	By MS/MS	By MS/MS	By matching	By MS/MS	By MS/MS	By MS/MS
ANLSLLR	GGRSEEKISDSEGFKANLSLLRRPGEKTYT	ISDSEGFKANLSLLRRPGEKTYTQRCRLFV	K	A	N	L	R	R	1	1	1	0	0	0	0	0	0	0	3	0	0	0	0	1	0	0	0	0	0	0	7	0	785.476	E1BQ37;A0A3Q1LXA1	E1BQ37	280	286	yes	no	2	0.001762	136.89	By matching	By MS/MS	By MS/MS	By MS/MS	By MS/MS	By MS/MS
ANLVGNVR	GPHQARAARLHGELRANLVGNVRRQYQATG	RLHGELRANLVGNVRRQYQATGFLWEQYSD	R	A	N	V	R	R	1	1	2	0	0	0	0	1	0	0	1	0	0	0	0	0	0	0	0	2	0	0	8	0	841.477	A0A3Q1M9D9;E1B7U1	A0A3Q1M9D9	673	680	yes	no	2	0.029105	69.383		By matching
ANMIASALAQIPQK	VFTLGSMVTNVTEERANMIASALAQIPQKV	RANMIASALAQIPQKVLWRYDGKKPDTLGP	R	A	N	Q	K	V	4	0	1	0	0	2	0	0	0	2	1	1	1	0	1	1	0	0	0	0	0	0	14	0	1454.79	E1BBB3	E1BBB3	323	336	yes	yes	2	0.0070063	61.815						By MS/MS
ANNAQESSLQSAPSAGAAWSSPERPGSPGLAR	GTEHLKESEADNTKKANNAQESSLQSAPSA	AWSSPERPGSPGLARPGVAGLTTAAAFKPL	K	A	N	A	R	P	7	2	2	0	0	2	2	3	0	0	2	0	0	0	4	7	0	1	0	0	0	0	32	1	3150.51	A0A3Q1MJ74;A0A3Q1MKT0	A0A3Q1MJ74	306	337	no	no	3	4.3302e-14	70.107
ANNGICFLR	IGHAKAINFNFGYAKANNGICFLRFDDTNP	NFGYAKANNGICFLRFDDTNPEKEEAKFFT	K	A	N	L	R	F	1	1	2	0	1	0	0	1	0	1	1	0	0	1	0	0	0	0	0	0	0	0	9	0	1063.52	Q3MHH4	Q3MHH4	293	301	yes	yes	2	0.03341	60.972		By matching		By matching
ANNLSSLSK	EVLQRGEALSALDSKANNLSSLSKKYRQDA	SALDSKANNLSSLSKKYRQDAKYLNMRSTY	K	A	N	S	K	K	1	0	2	0	0	0	0	0	0	0	2	1	0	0	0	3	0	0	0	0	0	0	9	0	932.493	F1MLE8;A0A3Q1MMA1	F1MLE8	170	178	yes	no	2	0.0036476	93.166							By MS/MS
ANNTEYGLASGVFTR	ISKFQNGDVDGVLQRANNTEYGLASGVFTR	ANNTEYGLASGVFTRDINKAMYVSEKLEAG	R	A	N	T	R	D	2	1	2	0	0	0	1	2	0	0	1	0	0	1	0	1	2	0	1	1	0	0	15	0	1598.77	E1BDG9	E1BDG9	848	862	yes	yes	2	1.3923e-05	109.15	By MS/MS	By MS/MS			By MS/MS
ANNTFYGLSAGIFTNDIDK	QQIMKFKSLDDVIKRANNTFYGLSAGIFTN	FYGLSAGIFTNDIDKAITVSSALQSGTVWV	R	A	N	D	K	A	2	0	3	2	0	0	0	2	0	2	1	1	0	2	0	1	2	0	1	0	0	0	19	0	2059.99	P48644	P48644	421	439	yes	yes	2	1.6034e-259	340.34	By matching	By MS/MS	By matching	By matching	By MS/MS	By MS/MS
ANPDLPILIR	GVRDFIEKRYVELKKANPDLPILIRECSDV	VELKKANPDLPILIRECSDVQPKLWARYAF	K	A	N	I	R	E	1	1	1	1	0	0	0	0	0	2	2	0	0	0	2	0	0	0	0	0	0	0	10	0	1120.66	Q02370	Q02370	47	56	yes	yes	2	0.002542	89.698	By matching	By MS/MS		By MS/MS	By MS/MS	By MS/MS
ANPFGGASHAK	HDKQYKKAHLGTALKANPFGGASHAKGIVL	TALKANPFGGASHAKGIVLEKVGVEAKQPN	K	A	N	A	K	G	3	0	1	0	0	0	0	2	1	0	0	1	0	1	1	1	0	0	0	0	0	0	11	0	1055.51	Q3T199;E1B8G4	Q3T199	38	48	yes	no	3	0.0022886	65.695				By matching	By matching	By matching	By MS/MS
ANPGAWILR	VDTIVMANLGYFQLKANPGAWILRLRKGRS	GYFQLKANPGAWILRLRKGRSEDIYRIYSH	K	A	N	L	R	L	2	1	1	0	0	0	0	1	0	1	1	0	0	0	1	0	0	1	0	0	0	0	9	0	996.551	E1B9R3;A0A3Q1LLZ3	E1B9R3	1003	1011	yes	no	2	0.025303	65.038	By matching	By MS/MS		By matching	By matching
ANPLEENSLKPDSLR	LGLGGSGCKVKIATKANPLEENSLKPDSLR	ANPLEENSLKPDSLRSQLETSLQRLRCPCV	K	A	N	L	R	S	1	1	2	1	0	0	2	0	0	0	3	1	0	0	2	2	0	0	0	0	0	0	15	1	1681.86	F1N6I4;A0A3Q1NB93	F1N6I4	83	97	yes	no	2;3	6.0565e-05	112.44	By MS/MS	By MS/MS	By MS/MS	By MS/MS	By MS/MS	By MS/MS
ANPWEGK	LGLGGSGCTAKIATKANPWEGKSLKPDSLR	CTAKIATKANPWEGKSLKPDSLRSQLETSL	K	A	N	G	K	S	1	0	1	0	0	0	1	1	0	0	0	1	0	0	1	0	0	1	0	0	0	0	7	0	800.382	F1MZC0;A0A3Q1MNN2;A0A3Q1MMT0	F1MZC0	116	122	yes	no	2	0.023941	105.39	By matching	By matching	By matching
ANQLAEEIESSAQYK	LERDNSEEFLKREARANQLAEEIESSAQYK	ANQLAEEIESSAQYKARVALENDDRSEEEK	R	A	N	Y	K	A	3	0	1	0	0	2	3	0	0	1	1	1	0	0	0	2	0	0	1	0	0	0	15	0	1679.8	A0A3Q1MDP8;A0A3Q1N2W5;A0A3Q1M594;E1BE88;A0A3Q1M7R3	A0A3Q1MDP8	176	190	yes	no	2	0.026582	43.628
ANQVTDESLESTR	______________________________	IRANQVTDESLESTRRILGLAIESQDAGIK	R	A	N	T	R	R	1	1	1	1	0	1	2	0	0	0	1	0	0	0	0	2	2	0	0	1	0	0	13	0	1448.67	Q2T9M8	Q2T9M8	13	25	yes	yes	2	2.5396e-08	149.23	By matching	By MS/MS	By MS/MS	By MS/MS	By MS/MS	By MS/MS	By MS/MS
ANSFTVSSVSAPSWLHR	EPEKLGQALTEVYAKANSFTVSSVSAPSWL	SFTVSSVSAPSWLHRFIIGKKGQNLAKITQ	K	A	N	H	R	F	2	1	1	0	0	0	0	0	1	0	1	0	0	1	1	5	1	1	0	2	0	0	17	0	1844.92	A0A3Q1MUD4;F1MT25;A0A3Q1M9B5	A0A3Q1MUD4	361	377	yes	no	3	2.1947e-09	104.45	By MS/MS	By MS/MS	By MS/MS	By MS/MS	By MS/MS	By MS/MS
ANSHFATAFYQHLADSK	KIPGATNRRVWELSKANSHFATAFYQHLAD	SHFATAFYQHLADSKNNNDNIFLSPLSIST	K	A	N	S	K	N	4	0	1	1	0	1	0	0	2	0	1	1	0	2	0	2	1	0	1	0	0	0	17	0	1906.9	F1MSZ6;A0A3Q1MS55;A0A3Q1NJR8;P41361;CON__P41361	F1MSZ6	87	103	yes	no	2;3;4	1.6553e-35	189.34	By MS/MS	By MS/MS	By MS/MS	By MS/MS	By MS/MS	By MS/MS
ANSMGLFLQK	ASELEDPLIGEDTERANSMGLFLQKTNIIR	EDTERANSMGLFLQKTNIIRDYLEDQREGR	R	A	N	Q	K	T	1	0	1	0	0	1	0	1	0	0	2	1	1	1	0	1	0	0	0	0	0	0	10	0	1107.57	Q6IE76;Q32KR6	Q6IE76	204	213	yes	no	2	3.7264e-09	117.4		By MS/MS				By MS/MS
ANSNLVLQADR	______________________________	YEYKANSNLVLQADRSLIDRTRRDEPTGEV	K	A	N	D	R	S	2	1	2	1	0	1	0	0	0	0	2	0	0	0	0	1	0	0	0	1	0	0	11	0	1199.63	E1BH78	E1BH78	15	25	yes	yes	2	0.047368	44.847	By MS/MS
ANTIASALAQIPQK	VFTLGSMITNMTEERANTIASALAQIPQKV	RANTIASALAQIPQKVLWRYSGKKPDTLGP	R	A	N	Q	K	V	4	0	1	0	0	2	0	0	0	2	1	1	0	0	1	1	1	0	0	0	0	0	14	0	1424.8	E1BJU8	E1BJU8	321	334	yes	yes	2	6.551e-50	209.77	By MS/MS	By MS/MS	By MS/MS	By MS/MS	By MS/MS	By MS/MS
ANVELDHAILVR	WSTKDFLQREHRSMRANVELDHAILVRFSP	SMRANVELDHAILVRFSPDCRAFIVWLANG	R	A	N	V	R	F	2	1	1	1	0	0	1	0	1	1	2	0	0	0	0	0	0	0	0	2	0	0	12	0	1348.75	Q0P5H6	Q0P5H6	132	143	yes	yes	3	0.00011859	85.845	By MS/MS	By MS/MS	By MS/MS	By MS/MS	By MS/MS	By MS/MS
ANVHIPQDMMNHVLAK	MRSLLNYRRHYEDTKANVHIPQDMMNHVLA	NVHIPQDMMNHVLAKRCQYILSDLEYRHYF	K	A	N	A	K	R	2	0	2	1	0	1	0	0	2	1	1	1	2	0	1	0	0	0	0	2	0	0	16	0	1816.91	A0A3Q1MEF9;A0A3Q1LGQ8;A0A3Q1M1R3;F1MQI3;A0A3Q1MG48;F1MT60;A0A3Q1M707;A0A3Q1MC60	A0A3Q1MEF9	3743	3758	yes	no	3	0.0014139	55.213	By MS/MS	By MS/MS	By MS/MS	By MS/MS	By matching	By MS/MS	By matching
ANWEAQQR	HKELEEKRRQFEDEKANWEAQQRILEQQNS	RQFEDEKANWEAQQRILEQQNSSRTLEKNK	K	A	N	Q	R	I	2	1	1	0	0	2	1	0	0	0	0	0	0	0	0	0	0	1	0	0	0	0	8	0	1001.47	F1MIH2;F1MBT8;Q6Q137;A0A3Q1M3S4	F1MIH2	389	396	yes	no	2	0.0047376	104.45			By MS/MS				By MS/MS
ANWYFLLAR	YIINGQKMWITNGGKANWYFLLARSDPDPK	ITNGGKANWYFLLARSDPDPKAPASKAFTG	K	A	N	A	R	S	2	1	1	0	0	0	0	0	0	0	2	0	0	1	0	0	0	1	1	0	0	0	9	0	1152.61	Q3SZB4	Q3SZB4	198	206	yes	yes	2	0.038766	58.286	By matching		By MS/MS		By matching
ANYDEEIISLK	AKRRWEYENELAKVRANYDEEIISLKNQFE	AKVRANYDEEIISLKNQFETEINITKTTIH	R	A	N	L	K	N	1	0	1	1	0	0	2	0	0	2	1	1	0	0	0	1	0	0	1	0	0	0	11	0	1293.65	E1BKT9	E1BKT9	1363	1373	yes	yes	2	0.0036322	77.662
ANYEVLESQK	QELIRRKEEIEAQIKANYEVLESQKGIGMN	EAQIKANYEVLESQKGIGMNEPLVDCEGYP	K	A	N	Q	K	G	1	0	1	0	0	1	2	0	0	0	1	1	0	0	0	1	0	0	1	1	0	0	10	0	1179.58	Q3SZ19	Q3SZ19	39	48	yes	yes	2	0.034758	66.273	By matching	By MS/MS
APAAIGPYSQAVLVDR	______________________________	PAAIGPYSQAVLVDRTIYISGQLGMDPASG	K	A	P	D	R	T	4	1	0	1	0	1	0	1	0	1	1	0	0	0	2	1	0	0	1	2	0	0	16	0	1626.87	Q3T114;A0A3Q1MM98	Q3T114	14	29	yes	no	2	2.656e-11	147.87		By MS/MS	By MS/MS	By MS/MS	By MS/MS	By MS/MS
APAEILNGK	______________________________	______________________________	M	A	P	G	K	V	2	0	1	0	0	0	1	1	0	1	1	1	0	0	1	0	0	0	0	0	0	0	9	0	911.508	A4FUD0	A4FUD0	2	10	yes	yes	2	2.6387e-09	165.52		By MS/MS		By MS/MS	By matching	By MS/MS	By MS/MS
APAIRPGGTLGLSEAAASDAR	MYRSRANLGRKRGHRAPAIRPGGTLGLSEA	GGTLGLSEAAASDARLFQDSTEPRASQTPS	R	A	P	A	R	L	6	2	0	1	0	0	1	3	0	1	2	0	0	0	2	2	1	0	0	0	0	0	21	1	1980.04	E1BP50;A0A3Q1N4H7	E1BP50	1508	1528	yes	no	3	1.0809e-05	66.536		By MS/MS	By MS/MS	By MS/MS	By matching	By MS/MS
APALVNAAVTYSK	______________________________	EKAPALVNAAVTYSKPRLATFWYYAKVELV	K	A	P	S	K	P	4	0	1	0	0	0	0	0	0	0	1	1	0	0	1	1	1	0	1	2	0	0	13	0	1303.71	Q28852;A0A0N4STN0;E1BCK5	Q28852	12	24	yes	no	2	1.7479e-13	158.41		By MS/MS	By MS/MS	By MS/MS	By matching	By MS/MS
APALVNAAVTYSKPR	______________________________	APALVNAAVTYSKPRLATFWYYAKVELVPP	K	A	P	P	R	L	4	1	1	0	0	0	0	0	0	0	1	1	0	0	2	1	1	0	1	2	0	0	15	1	1556.87	Q28852;A0A0N4STN0;E1BCK5	Q28852	12	26	yes	no	2;3	7.7826e-08	130.72		By MS/MS		By MS/MS	By MS/MS	By MS/MS
APATATLASPGSTSR	PAVKPGSKSTQAVPKAPATATLASPGSTSR	APATATLASPGSTSRNLSTPLPKRPTAIKT	K	A	P	S	R	N	4	1	0	0	0	0	0	1	0	0	1	0	0	0	2	3	3	0	0	0	0	0	15	0	1386.71	F1N0J2;F1MAZ3;F1MAZ1;P36225;G3N2G7;A0A3Q1MYL9;A0A3Q1M9W4;A0A3Q1LJL4;A0A3Q1LSK2;A0A3Q1MP69;G3MY44	F1N0J2	712	726	yes	no	2	1.7899e-65	222.74		By MS/MS	By MS/MS	By MS/MS	By MS/MS	By MS/MS	By MS/MS
APDFVFYAPR	SFNDKKFVIKPIDKKAPDFVFYAPRLRINK	PIDKKAPDFVFYAPRLRINKRILALCMGNH	K	A	P	P	R	L	2	1	0	1	0	0	0	0	0	0	0	0	0	2	2	0	0	0	1	1	0	0	10	0	1181.59	Q32LP2;Q2HJ49;P31976;A0A3Q1LVC7	Q32LP2	264	273	no	no	2	0.0003141	111.95		By MS/MS	By MS/MS	By MS/MS	By MS/MS	By MS/MS
APDMSSSEEFPSFGAQVAPK	FVVRDAPWTASSSEKAPDMSSSEEFPSFGA	SSEEFPSFGAQVAPKTLPWGPKR_______	K	A	P	P	K	T	3	0	0	1	0	1	2	1	0	0	0	1	1	2	3	4	0	0	0	1	0	0	20	0	2080.94	A0A3Q1MUD4;F1MT25;A0A3Q1M9B5	A0A3Q1MUD4	1241	1260	yes	no	2	1.868e-06	70.412
APDQAAEIGSR	GARGLCARLATPPPRAPDQAAEIGSRAGTK	PPPRAPDQAAEIGSRAGTKAQTQGPQQQRS	R	A	P	S	R	A	3	1	0	1	0	1	1	1	0	1	0	0	0	0	1	1	0	0	0	0	0	0	11	0	1113.54	A0A3Q1NKK7;Q3SZB3;F6PR67	A0A3Q1NKK7	33	43	yes	no	2	2.8479e-07	134.68			By MS/MS				By MS/MS
APDYPTEGTHR	KGLGVCTSRPIHPSKAPDYPTEGTHRVEFS	HPSKAPDYPTEGTHRVEFSVTHTQDPDKVI	K	A	P	H	R	V	1	1	0	1	0	0	1	1	1	0	0	0	0	0	2	0	2	0	1	0	0	0	11	0	1242.56	A0A3Q1LG04;Q05B89;A0A3Q1LM63	A0A3Q1LG04	173	183	yes	no	3	0.060206	28.806
APEIANSHVEYSVR	AVETGSEATADSCPKAPEIANSHVEYSVRY	KAPEIANSHVEYSVRYQCDKYYKLHAGNGV	K	A	P	V	R	Y	2	1	1	0	0	0	2	0	1	1	0	0	0	0	1	2	0	0	1	2	0	0	14	0	1570.77	Q2TBU0;A0A3Q1MB98;G3X6K8	Q2TBU0	33	46	yes	no	2;3	9.1889e-09	141.38		By MS/MS	By MS/MS	By MS/MS	By MS/MS	By matching
APEIHLDAPDVDVHGPDWNLK	PNLEGDLKGPKVDIKAPEIHLDAPDVDVHG	DAPDVDVHGPDWNLKMPKMKMPKFSVPGLK	K	A	P	L	K	M	2	0	1	4	0	0	1	1	2	1	2	1	0	0	3	0	0	1	0	2	0	0	21	0	2337.14	A0A3Q1NE82;A0A3Q1MHT0;F1MCK2	A0A3Q1NE82	3377	3397	yes	no	4	2.2146e-05	58.914		By matching	By matching	By matching	By MS/MS	By matching
APELGHGVEGGNVAKPDPEVTER	LGLCWSLAKAHPLARAPELGHGVEGGNVAK	EGGNVAKPDPEVTERCSDGWGFDATTLDEH	R	A	P	E	R	C	2	1	1	1	0	0	4	4	1	0	1	1	0	0	3	0	1	0	0	3	0	0	23	1	2357.16	Q3SZV7;A0A452DI25;CON__Q3SZV7;A0A3Q1N2E0	Q3SZV7	29	51	yes	no	3;4	2.3108e-34	143.29	By MS/MS	By MS/MS	By MS/MS	By MS/MS	By MS/MS	By MS/MS	By MS/MS
APEPHVEEDDDELDGK	______________________________	PEPHVEEDDDELDGKLNYKPPPQKSLKELQ	K	A	P	G	K	L	1	0	0	4	0	0	4	1	1	0	1	1	0	0	2	0	0	0	0	1	0	0	16	0	1793.76	Q9TU03;A0A452DIS6	Q9TU03	5	20	yes	no	2;3	1.0598e-06	108.34		By MS/MS	By MS/MS	By MS/MS	By MS/MS	By MS/MS	By MS/MS
APESEGPCAGATDAVK	ARTVEEKTQEADKRRAPESEGPCAGATDAV	PESEGPCAGATDAVKSSLETLNVVEEKKQA	R	A	P	V	K	S	4	0	0	1	1	0	2	2	0	0	0	1	0	0	2	1	1	0	0	1	0	0	16	0	1558.69	A0A3Q1LWK1	A0A3Q1LWK1	706	721	yes	yes	2	2.6342e-05	85.813				By MS/MS
APEVSQHVYQAYETILK	IQPGNPSFTLSLKCRAPEVSQHVYQAYETI	EVSQHVYQAYETILKN______________	R	A	P	L	K	N	2	0	0	0	0	2	2	0	1	1	1	1	0	0	1	1	1	0	2	2	0	0	17	0	1975.01	A0A3Q1LMB5;A0A3Q1M481	A0A3Q1LMB5	922	938	yes	no	3	5.5198e-06	68.82			By matching
APFDLFENK	EGQLEFRALLFIPRRAPFDLFENKKKKNNI	LFIPRRAPFDLFENKKKKNNIKLYVRRVFI	R	A	P	N	K	K	1	0	1	1	0	0	1	0	0	0	1	1	0	2	1	0	0	0	0	0	0	0	9	0	1079.53	G5E507;Q76LV1	G5E507	339	347	yes	no	2	0.010039	78.334			By MS/MS	By MS/MS	By matching	By matching
APFDLFENR	EGQLEFRALLFVPRRAPFDLFENRKKKNNI	LFVPRRAPFDLFENRKKKNNIKLYVRRVFI	R	A	P	N	R	K	1	1	1	1	0	0	1	0	0	0	1	0	0	2	1	0	0	0	0	0	0	0	9	0	1107.53	Q76LV2;A0A452DI85	Q76LV2	348	356	yes	no	2	0.0020572	103.56		By MS/MS	By MS/MS	By MS/MS	By MS/MS	By MS/MS
APGFGDNR	VLNRLKVGLQVVAVKAPGFGDNRKNQLKDM	LQVVAVKAPGFGDNRKNQLKDMAIATGGAV	K	A	P	N	R	K	1	1	1	1	0	0	0	2	0	0	0	0	0	1	1	0	0	0	0	0	0	0	8	0	832.383	F1MUZ9;P31081	F1MUZ9	302	309	yes	no	2	0.002856	117.18							By MS/MS
APGIIPR	KGPIGSKARRRVGLKAPGIIPRISVREPMQ	ARRRVGLKAPGIIPRISVREPMQTGIKAVD	K	A	P	P	R	I	1	1	0	0	0	0	0	1	0	2	0	0	0	0	2	0	0	0	0	0	0	0	7	0	722.444	F1MLB8;P19483	F1MLB8	176	182	no	no	2	0.036835	90.939		By matching	By MS/MS	By matching	By matching
APGMDQLVLPTK	VLVSITYEDDCLILRAPGMDQLVLPTKLLS	ILRAPGMDQLVLPTKLLSSNKLHDCRVFGL	R	A	P	T	K	L	1	0	0	1	0	1	0	1	0	0	2	1	1	0	2	0	1	0	0	1	0	0	12	0	1268.68	Q1LZH1	Q1LZH1	127	138	yes	yes	2	1.294e-47	229.82		By matching	By MS/MS	By MS/MS	By matching	By MS/MS
APGQLALFSVSDK	______________________________	______________________________	M	A	P	D	K	N	2	0	0	1	0	1	0	1	0	0	2	1	0	1	1	2	0	0	0	1	0	0	13	0	1331.71	Q0VCK0;A0A3Q1LXU9	Q0VCK0	2	14	yes	no	2	1.8505e-66	196.88			By MS/MS
APGSASEAFFEQGPTR	YAPSGIDAFTKENLRAPGSASEAFFEQGPT	PGSASEAFFEQGPTRIGGSYKKLVYREYTD	R	A	P	T	R	I	3	1	0	0	0	1	2	2	0	0	0	0	0	2	2	2	1	0	0	0	0	0	16	0	1650.76	A0A3Q1NJB1;F1N076;A0A3Q1LQ81;A0A3Q1MI22;CON__ENSEMBL:ENSBTAP00000031900	A0A3Q1NJB1	399	414	no	no	2	6.5764e-23	175.48			By MS/MS	By MS/MS	By MS/MS	By MS/MS
APGSPAGEGSGSPPK	NLVLLDPGKYKAKSRAPGSPAGEGSGSPPK	APGSPAGEGSGSPPKWQIGEQEFEALMRML	R	A	P	P	K	W	2	0	0	0	0	0	1	4	0	0	0	1	0	0	4	3	0	0	0	0	0	0	15	0	1294.62	A0A3Q1N7L7;A0A3Q1LZD7;E1BHK2	A0A3Q1N7L7	355	369	yes	no	2	0.0015273	67.153
APHLVHLR	DSSIVVAGGMENMSKAPHLVHLRTGVKIGE	GMENMSKAPHLVHLRTGVKIGETPLADSIL	K	A	P	L	R	T	1	1	0	0	0	0	0	0	2	0	2	0	0	0	1	0	0	0	0	1	0	0	8	0	941.556	Q17QI3;A0A3Q1MUM9;A0A3Q1MLP4	Q17QI3	125	132	yes	no	2;3	0.0034928	78.149			By MS/MS				By MS/MS
APILFNK	EVDILISTALIPGKKAPILFNKEMIESMKE	TALIPGKKAPILFNKEMIESMKEGSVVVDL	K	A	P	N	K	E	1	0	1	0	0	0	0	0	0	1	1	1	0	1	1	0	0	0	0	0	0	0	7	0	801.475	P11024	P11024	325	331	yes	yes	2	0.018161	113.07		By MS/MS		By MS/MS	By matching	By MS/MS
APIPEAQDSVSSR	SMVAQAMGVYGALTKAPIPEAQDSVSSRSS	TKAPIPEAQDSVSSRSSRDVRSTDASLDEE	K	A	P	S	R	S	2	1	0	1	0	1	1	0	0	1	0	0	0	0	2	3	0	0	0	1	0	0	13	0	1355.67	Q32LL2;A5PJA6	Q32LL2	322	334	yes	no	2	0.00025724	88.441		By MS/MS		By MS/MS	By matching	By MS/MS
APIRPDIVNFVHTNLR	GESSGKNVTLPAVFKAPIRPDIVNFVHTNL	PIRPDIVNFVHTNLRKNNRQPYAVSELAGH	K	A	P	L	R	K	1	2	2	1	0	0	0	0	1	2	1	0	0	1	2	0	1	0	0	2	0	0	16	1	1861.03	A0A3Q1MM65;Q58DW0;G3MXR5	A0A3Q1MM65	30	45	yes	no	3;4	0.00071254	58.246	By matching	By MS/MS	By MS/MS	By MS/MS	By MS/MS	By matching
APLAIAAAVEQALK	AATGQRCLPLSLDVRAPLAIAAAVEQALKE	RAPLAIAAAVEQALKEFGKIDILINCAAGN	R	A	P	L	K	E	6	0	0	0	0	1	1	0	0	1	2	1	0	0	1	0	0	0	0	1	0	0	14	0	1364.8	A0A3Q1LRU3;Q3ZBW6	A0A3Q1LRU3	89	102	yes	no	2	7.6534e-08	113.69					By MS/MS
APLDIPVPDPVK	LKEPDLNEANLSNLKAPLDIPVPDPVKEKE	NLKAPLDIPVPDPVKEKEKEERRKQQEKED	K	A	P	V	K	E	1	0	0	2	0	0	0	0	0	1	1	1	0	0	4	0	0	0	0	2	0	0	12	0	1259.71	Q2KJE7;A0A3Q1MK57;Q4U5R3;A0A3Q1M2Y4;A0A3Q1MAG5	Q2KJE7	59	70	yes	no	2	5.5078e-05	119.16		By MS/MS	By matching	By MS/MS	By matching	By MS/MS
APLEEEGAAAGADR	PEATAPRESASLGSRAPLEEEGAAAGADRV	RAPLEEEGAAAGADRVEPREPGQDPLPSWR	R	A	P	D	R	V	5	1	0	1	0	0	3	2	0	0	1	0	0	0	1	0	0	0	0	0	0	0	14	0	1355.63	E1BP50;A0A3Q1N4H7	E1BP50	1411	1424	yes	no	2	4.8527e-11	147.91		By MS/MS	By MS/MS	By MS/MS	By MS/MS	By MS/MS	By MS/MS
APLLGALQTLLSR	DCLAHLGEKAAQELRAPLLGALQTLLSRPV	LRAPLLGALQTLLSRPVTYQAYRECTLETT	R	A	P	S	R	P	2	1	0	0	0	1	0	1	0	0	5	0	0	0	1	1	1	0	0	0	0	0	13	0	1351.82	F1MNK0	F1MNK0	117	129	yes	yes	2	0.013084	61.344		By matching		By matching
APLNVQFSSPGPGDAVK	GKPTHFTVYTKGAGKAPLNVQFSSPGPGDA	LNVQFSSPGPGDAVKDLDIIDNYDYSHTVK	K	A	P	V	K	D	2	0	1	1	0	1	0	2	0	0	1	1	0	1	3	2	0	0	0	2	0	0	17	0	1682.86	A0A3Q1MQ34;E1BKX7;A0A3Q1M0Y7;A0A3Q1MZI6	A0A3Q1MQ34	878	894	yes	no	2;3	1.9641e-26	176.05		By matching	By MS/MS	By MS/MS	By MS/MS	By matching
APLQPQQPPATSPGSGDEKPSGK	______________________________	PATSPGSGDEKPSGKERRDAGDKDKEQELS	K	A	P	G	K	E	2	0	0	1	0	3	1	3	0	0	1	2	0	0	6	3	1	0	0	0	0	0	23	1	2273.13	A0A3Q1MIA4;P56701	A0A3Q1MIA4	9	31	yes	no	3	2.494e-13	86.557		By MS/MS	By MS/MS	By MS/MS	By MS/MS	By MS/MS
APLTNIYER				A	P	E	R		1	1	1	0	0	0	1	0	0	1	1	0	0	0	1	0	1	0	1	0	0	0	9	0	1075.57		REV__E1BM23			yes	yes	2	0.002239	101.69			By MS/MS
APLVCLPVFVSR	SDEDVNKWLHFYEMKAPLVCLPVFVSRDPG	EMKAPLVCLPVFVSRDPGFDLRLEHTHCFS	K	A	P	S	R	D	1	1	0	0	1	0	0	0	0	0	2	0	0	1	2	1	0	0	0	3	0	0	12	0	1356.76	Q2HJH3	Q2HJH3	245	256	yes	yes	2	4.326e-05	120.22		By matching	By matching	By matching		By MS/MS
APMFSWPR	TLEHPIIPADYVAIKAPMFSWPRLRDADPI	ADYVAIKAPMFSWPRLRDADPILRCEMAST	K	A	P	P	R	L	1	1	0	0	0	0	0	0	0	0	0	0	1	1	2	1	0	1	0	0	0	0	8	0	990.475	F1ML89	F1ML89	1310	1317	yes	yes	2	0.0029212	116.54			By matching			By MS/MS
APMLNPTLGVHEADLLK	GAKEVLASDLVVKVRAPMLNPTLGVHEADL	MLNPTLGVHEADLLKTSGTLISFIYPAQNP	R	A	P	L	K	T	2	0	1	1	0	0	1	1	1	0	4	1	1	0	2	0	1	0	0	1	0	0	17	0	1817.97	P11024	P11024	130	146	yes	yes	2;3	0.00085948	52.372		By MS/MS		By matching	By MS/MS	By MS/MS
APNDFNLR	YLNNTVNTMRLWSARAPNDFNLRDFNVGDY	MRLWSARAPNDFNLRDFNVGDYIQAVLDRN	R	A	P	L	R	D	1	1	2	1	0	0	0	0	0	0	1	0	0	1	1	0	0	0	0	0	0	0	8	0	945.467	Q0VCM4;A0A3Q1M168;A0A3Q1M2P3;A0A3Q1NA32	Q0VCM4	249	256	yes	no	2	4.7972e-06	164.24		By MS/MS	By MS/MS	By MS/MS	By MS/MS	By MS/MS	By MS/MS
APNSPDMLEIEFK	QAPPGLYTKTQDPAKAPNSPDMLEIEFKKG	AKAPNSPDMLEIEFKKGVPVKVTNVGDGTT	K	A	P	F	K	K	1	0	1	1	0	0	2	0	0	1	1	1	1	1	2	1	0	0	0	0	0	0	13	0	1489.71	P14568;A0A3Q1MM52	P14568	216	228	yes	no	2	7.3854e-79	256.7		By MS/MS	By MS/MS	By MS/MS	By MS/MS	By MS/MS
APNSPDMLEIEFKK	QAPPGLYTKTQDPAKAPNSPDMLEIEFKKG	KAPNSPDMLEIEFKKGVPVKVTNVGDGTTH	K	A	P	K	K	G	1	0	1	1	0	0	2	0	0	1	1	2	1	1	2	1	0	0	0	0	0	0	14	1	1617.81	P14568;A0A3Q1MM52	P14568	216	229	yes	no	2;3	1.253e-05	119.54		By matching	By MS/MS	By MS/MS	By MS/MS	By MS/MS
APNVPAAEPVPESPK	______________________________	APNVPAAEPVPESPKGVRAVLLGPPGAGKG	M	A	P	P	K	G	3	0	1	0	0	0	2	0	0	0	0	1	0	0	5	1	0	0	0	2	0	0	15	0	1501.78	P08166	P08166	2	16	yes	yes	2;3	3.4903e-52	211.22	By MS/MS	By MS/MS	By MS/MS	By MS/MS	By MS/MS	By MS/MS
APPETWVSQGK	DVAIYDGSWFEWFHRAPPETWVSQGKGGKA	WFHRAPPETWVSQGKGGKA___________	R	A	P	G	K	G	1	0	0	0	0	1	1	1	0	0	0	1	0	0	2	1	1	1	0	1	0	0	11	0	1198.6	P00586;A0A452DJ91	P00586	283	293	yes	no	2	5.8799e-47	230.41	By MS/MS	By MS/MS	By MS/MS	By MS/MS	By MS/MS	By MS/MS	By MS/MS
APPNPTLEHFYMTSGK	PLAALLNVKEKTRLRAPPNPTLEHFYMTSG	PPNPTLEHFYMTSGKGGEDVELLSRQSGLS	R	A	P	G	K	G	1	0	1	0	0	0	1	1	1	0	1	1	1	1	3	1	2	0	1	0	0	0	16	0	1788.85	A0A3Q1M523;Q3ZBF8;A0A3Q1LTP4	A0A3Q1M523	78	93	yes	no	3	0.00021607	65.225	By matching	By MS/MS	By matching	By matching	By MS/MS	By MS/MS
APPQTQLPSGASSGTGSTSATHGGGPTPGTR	QEYNVGGKVIHLVERAPPQTQLPSGASSGT	STSATHGGGPTPGTRGPGASVHDRNANSYV	R	A	P	T	R	G	3	1	0	0	0	2	0	7	1	0	1	0	0	0	5	5	6	0	0	0	0	0	31	0	2819.34	A0A3Q1MCE0;F1MY28	A0A3Q1MCE0	88	118	yes	no	3	8.0751e-08	61.415	By MS/MS			By MS/MS	By MS/MS
APPVPPTSASLNAK	HLVNPKLTVQEGAAKAPPVPPTSASLNAKV	KAPPVPPTSASLNAKVLENFLTKSRPELLE	K	A	P	A	K	V	3	0	1	0	0	0	0	0	0	0	1	1	0	0	4	2	1	0	0	1	0	0	14	0	1348.74	A6QLA8;A0A3Q1LSP2;A0A3Q1LQE2;A0A3Q1NE22	A6QLA8	427	440	yes	no	2	0.022188	53.683	By MS/MS	By matching		By matching
APPVVGGFNNNGGGR	MAKQSEEAFPQEQQKAPPVVGGFNNNGGGR	APPVVGGFNNNGGGRVLGLKYEEIDCLIND	K	A	P	G	R	V	1	1	3	0	0	0	0	5	0	0	0	0	0	1	2	0	0	0	0	2	0	0	15	0	1411.7	O18756	O18756	83	97	yes	yes	2	0.001482	65.347					By MS/MS
APQAGQPLR	FRALVSAQWVAEALRAPQAGQPLRLLDASW	VAEALRAPQAGQPLRLLDASWYLAKLGRDA	R	A	P	L	R	L	2	1	0	0	0	2	0	1	0	0	1	0	0	0	2	0	0	0	0	0	0	0	9	0	936.514	F6QGM3;A0A3Q1M9D2	F6QGM3	50	58	yes	no	2	0.0019714	104.45							By MS/MS
APQETYADIGGLDNQIQEIK	MDDTDPLVTVMKVEKAPQETYADIGGLDNQ	YADIGGLDNQIQEIKESVELPLTHPEYYEE	K	A	P	I	K	E	2	0	1	2	0	3	2	2	0	3	1	1	0	0	1	0	1	0	1	0	0	0	20	0	2202.08	A4FUZ3;A0A3Q1LUA4	A4FUZ3	179	198	yes	no	2;3	3.6699e-50	194.23		By MS/MS	By MS/MS	By MS/MS		By matching
APQGPPEIYSDTQFPSLQSTAK	GVYRPPGARLTTTRKAPQGPPEIYSDTQFP	IYSDTQFPSLQSTAKHVESRKDKEMEKSFE	K	A	P	A	K	H	2	0	0	1	0	3	1	1	0	1	1	1	0	1	4	3	2	0	1	0	0	0	22	0	2361.15	E1BEM3	E1BEM3	182	203	yes	yes	3	0.063663	20.256		By MS/MS		By matching
APSDAASEDAPDPVCTVR	GSASVFIPHVTENYKAPSDAASEDAPDPVC	DAASEDAPDPVCTVRYIPATTEHTVQWAKG	K	A	P	V	R	Y	4	1	0	3	1	0	1	0	0	0	0	0	0	0	3	2	1	0	0	2	0	0	18	0	1856.82	A0A3Q1MP05;F6Q4D3	A0A3Q1MP05	557	574	yes	no	2	1.4401e-11	96.745						By MS/MS
APSSVPGTPTSVTNPHSSSWDTYYQPR	GPRLYKIYRERDSERAPSSVPGTPTSVTNP	TNPHSSSWDTYYQPRALEKHADSILALASV	R	A	P	P	R	A	1	1	1	1	0	1	0	1	1	0	0	0	0	0	5	6	4	1	2	2	0	0	27	0	2918.35	A0A3Q1N0G2;Q1JPD2	A0A3Q1N0G2	106	132	yes	no	3	2.2609e-05	50.029				By MS/MS
APSTYGGGLSVSSR	GSSRISSVLAGGSCRAPSTYGGGLSVSSRF	RAPSTYGGGLSVSSRFSSGGACGLGGGYGG	R	A	P	S	R	F	1	1	0	0	0	0	0	3	0	0	1	0	0	0	1	4	1	0	1	1	0	0	14	0	1337.66	CON__P08779	CON__P08779	42	55	yes	yes	2	0.0054396	61.419		By matching		By matching			By MS/MS
APSTYGGGLSVSSSR	GSSRISSVLAGGSCRAPSTYGGGLSVSSSR	APSTYGGGLSVSSSRFSSGGAYGLGGGYGG	R	A	P	S	R	F	1	1	0	0	0	0	0	3	0	0	1	0	0	0	1	5	1	0	1	1	0	0	15	0	1424.69	CON__P02533	CON__P02533	42	56	yes	yes	2	7.3921e-11	147.71	By matching			By MS/MS		By MS/MS
APSVANVGSHCDLSLK	TGEGRVKESITRRRRAPSVANVGSHCDLSL	PSVANVGSHCDLSLKIPEISIQDMTAQVTS	R	A	P	L	K	I	2	0	1	1	1	0	0	1	1	0	2	1	0	0	1	3	0	0	0	2	0	0	16	0	1653.81	F1N169;A0A3Q1M057;A0A3Q1LMA3	F1N169	2150	2165	yes	no	3	5.9505e-06	84.508	By matching	By matching	By MS/MS	By MS/MS	By matching	By MS/MS
APSVATVGSICDLNLK	SGEGRVKESITRTSRAPSVATVGSICDLNL	PSVATVGSICDLNLKIPEIDSSDMSAHVTS	R	A	P	L	K	I	2	0	1	1	1	0	0	1	0	1	2	1	0	0	1	2	1	0	0	2	0	0	16	0	1643.86	A0A3Q1MQ34;E1BKX7;A0A3Q1M0Y7;A0A3Q1MZI6	A0A3Q1MQ34	2105	2120	yes	no	2	3.9685e-164	307.03		By MS/MS	By MS/MS	By MS/MS	By MS/MS	By MS/MS
APTAGFEADVGR	GPQIDSHDFVLRMNKAPTAGFEADVGRKTT	MNKAPTAGFEADVGRKTTHHLVYPESFREL	K	A	P	G	R	K	3	1	0	1	0	0	1	2	0	0	0	0	0	1	1	0	1	0	0	1	0	0	12	0	1189.57	A5D960	A5D960	171	182	yes	yes	2	0.009044	62.466				By MS/MS		By matching
APVEGMGQPEK	TYAQRKWHTMLANEKAPVEGMGQPEKVGLL	ANEKAPVEGMGQPEKVGLLLEYEAQKLSLV	K	A	P	E	K	V	1	0	0	0	0	1	2	2	0	0	0	1	1	0	2	0	0	0	0	1	0	0	11	0	1141.54	Q0P5G9;A0A3Q1LQN6	Q0P5G9	140	150	yes	no	2	0.0030368	79.148			By MS/MS				By MS/MS
APVHSILLDSAGK	TIPVIQRAGGAVLTRAPVHSILLDSAGKAC	TRAPVHSILLDSAGKACGVTVKKGEDLVNI	R	A	P	G	K	A	2	0	0	1	0	0	0	1	1	1	2	1	0	0	1	2	0	0	0	1	0	0	13	0	1306.72	E1BDK9	E1BDK9	317	329	yes	yes	2;3	2.5899e-05	107.03		By MS/MS	By MS/MS	By MS/MS	By MS/MS	By MS/MS
APVICVLGHVDTGK	RRLEHSKNVNTEKLRAPVICVLGHVDTGKT	RAPVICVLGHVDTGKTKILDKLRHTHVQDG	R	A	P	G	K	T	1	0	0	1	1	0	0	2	1	1	1	1	0	0	1	0	1	0	0	3	0	0	14	0	1464.78	F1N6Y7	F1N6Y7	630	643	yes	yes	3	0.052179	27.734	By matching	By matching		By MS/MS	By matching
APVLLSSLDR	FDVSWFAVHSFGLDKAPVLLSSLDRKGIVN	FGLDKAPVLLSSLDRKGIVNTAQRDWKSSL	K	A	P	D	R	K	1	1	0	1	0	0	0	0	0	0	3	0	0	0	1	2	0	0	0	1	0	0	10	0	1069.61	F1MT41	F1MT41	742	751	yes	yes	2	0.030419	57.859
APVPTGEVYFADSFDR	KPDASSPPSPKVTYKAPVPTGEVYFADSFD	PVPTGEVYFADSFDRGTLSGWILSRAKKDD	K	A	P	D	R	G	2	1	0	2	0	0	1	1	0	0	0	0	0	2	2	1	1	0	1	2	0	0	16	0	1769.83	A7Z066;A0A3Q1LFC5	A7Z066	63	78	yes	no	2;3	2.8352e-31	188.96		By MS/MS		By MS/MS	By MS/MS	By MS/MS
APWCYTTNSEVR	KNLEENYCRNPNGEKAPWCYTTNSEVRWEY	GEKAPWCYTTNSEVRWEYCTIPSCESSPLS	K	A	P	V	R	W	1	1	1	0	1	0	1	0	0	0	0	0	0	0	1	1	2	1	1	1	0	0	12	0	1482.66	P06868;CON__P06868	P06868	339	350	yes	no	2	7.9922e-06	127.76				By MS/MS	By MS/MS	By MS/MS
AQAALAVNISAAR	MAAVKTLNPKAEVARAQAALAVNISAARGL	ARAQAALAVNISAARGLQDVLRTNLGPKGT	R	A	Q	A	R	G	6	1	1	0	0	1	0	0	0	1	1	0	0	0	0	1	0	0	0	1	0	0	13	0	1254.7	Q3MHL7;F1MGX0	Q3MHL7	16	28	yes	no	2	0.0020634	63.624		By MS/MS
AQAEAQQPVFDALR	LPELEATKAAMKKLRAQAEAQQPVFDALRD	RAQAEAQQPVFDALRDELRGAQEVGERLQQ	R	A	Q	L	R	D	4	1	0	1	0	3	1	0	0	0	1	0	0	1	1	0	0	0	0	1	0	0	14	0	1542.78	A0A3Q1LXK9;A0A3Q1M2E4;E1BF59;A0A3Q1MQG2;A0A3Q1M6Q7;A0A3Q1NIP5;A0A3Q1LJL6;A0A3Q1LVA4;A0A3Q1LXH1;A0A3Q1MRS3	A0A3Q1LXK9	1108	1121	yes	no	2	2.5184e-13	151.1	By MS/MS	By MS/MS	By MS/MS	By MS/MS	By MS/MS	By MS/MS
AQAELENVSGALSEAESK	DGERARAEAAEKLQRAQAELENVSGALSEA	ELENVSGALSEAESKAIRLSKELTSMEAQL	R	A	Q	S	K	A	4	0	1	0	0	1	4	1	0	0	2	1	0	0	0	3	0	0	0	1	0	0	18	0	1831.88	F1MM57	F1MM57	1336	1353	yes	yes	2	2.077e-44	190.86	By MS/MS	By MS/MS	By MS/MS	By MS/MS	By MS/MS	By MS/MS
AQAEVEGLGK	EPARECAQRIAEQQKAQAEVEGLGKGVARL	AEQQKAQAEVEGLGKGVARLSAEAEKVLAL	K	A	Q	G	K	G	2	0	0	0	0	1	2	2	0	0	1	1	0	0	0	0	0	0	0	1	0	0	10	0	1000.52	A0A3Q1LXK9;A0A3Q1M2E4;E1BF59;A0A3Q1MQG2;A0A3Q1M6Q7;A0A3Q1NIP5;A0A3Q1LJL6;A0A3Q1LVA4;A0A3Q1LXH1;A0A3Q1MRS3	A0A3Q1LXK9	1000	1009	yes	no	2	0.010345	74.376	By MS/MS	By MS/MS	By MS/MS		By matching	By MS/MS
AQAFVNSK	______________________________	______________________________	M	A	Q	S	K	I	2	0	1	0	0	1	0	0	0	0	0	1	0	1	0	1	0	0	0	1	0	0	8	0	863.45	P10575;G8JKV3;E1B773	P10575	2	9	yes	no	2	0.00061908	126.57	By MS/MS	By MS/MS	By MS/MS	By MS/MS	By MS/MS	By MS/MS
AQAPAAPADEVKPAETPAANSDQTVAVK	KETPAATEAPSSTPKAQAPAAPADEVKPAE	AETPAANSDQTVAVKE______________	K	A	Q	V	K	E	9	0	1	2	0	2	2	0	0	0	0	2	0	0	4	1	2	0	0	3	0	0	28	1	2746.38	P80724	P80724	199	226	yes	yes	3	2.256e-11	70.091	By MS/MS	By MS/MS	By MS/MS	By MS/MS	By MS/MS	By MS/MS
AQAPAAPADEVKPAETPAANSDQTVAVKE	KETPAATEAPSSTPKAQAPAAPADEVKPAE	ETPAANSDQTVAVKE_______________	K	A	Q	K	E	-	9	0	1	2	0	2	3	0	0	0	0	2	0	0	4	1	2	0	0	3	0	0	29	2	2875.42	P80724	P80724	199	227	yes	yes	3	3.2034e-07	58.477		By MS/MS
AQAVHPGYGFLSENK	YLNMNAIMDAVRSTRAQAVHPGYGFLSENK	AQAVHPGYGFLSENKEFAKRLAAEDVIFIG	R	A	Q	N	K	E	2	0	1	0	0	1	1	2	1	0	1	1	0	1	1	1	0	0	1	1	0	0	15	0	1616.79	A0A3Q1MM69;A4FV90;A0A3Q1LYL5;A0A3Q1N969;A0A3Q1LUQ7;A0A3Q1LTS4	A0A3Q1MM69	135	149	yes	no	2;3	7.7048e-95	247.67	By MS/MS	By MS/MS	By MS/MS	By MS/MS	By MS/MS	By MS/MS
AQAVLEEDHYGMEDVK	IPWGKHSDENLDLARAQAVLEEDHYGMEDV	QAVLEEDHYGMEDVKKRILEFIAVSQLRGS	R	A	Q	V	K	K	2	0	0	2	0	1	3	1	1	0	1	1	1	0	0	0	0	0	1	2	0	0	16	0	1832.83	A0A140T842;Q59HJ6;A0A3Q1LU64	A0A140T842	550	565	yes	no	2;3	2.19e-08	91.858	By MS/MS	By matching	By MS/MS	By matching	By MS/MS	By MS/MS
AQCEDDLAEK	LVRKYPQSPGARYGKAQCEDDLAEKRRSNE	ARYGKAQCEDDLAEKRRSNEILRRAIETYQ	K	A	Q	E	K	R	2	0	0	2	1	1	2	0	0	0	1	1	0	0	0	0	0	0	0	0	0	0	10	0	1177.49	Q28056	Q28056	378	387	yes	yes	2	0.00040976	108.98			By matching				By MS/MS
AQCPIVER	LPHSAGRYAAKRFRKAQCPIVERLTNSMMM	AAKRFRKAQCPIVERLTNSMMMHGRNNGKK	K	A	Q	E	R	L	1	1	0	0	1	1	1	0	0	1	0	0	0	0	1	0	0	0	0	1	0	0	8	0	971.486	Q5E988;A0A3Q1MID4	Q5E988	64	71	yes	no	2	0.006024	98.458							By MS/MS
AQDEGLLSDVVPFK	EQDEYALRSHSLAKKAQDEGLLSDVVPFKV	KAQDEGLLSDVVPFKVPGRDTVTQDNGIRP	K	A	Q	F	K	V	1	0	0	2	0	1	1	1	0	0	2	1	0	1	1	1	0	0	0	2	0	0	14	0	1516.78	O46629;A0A3Q1MH46	O46629	256	269	yes	no	2	0.0001342	115.33				By matching	By matching
AQDEIPALSVSR	______________________________	VEKAQDEIPALSVSRPQTGLSFLGPEPEDL	K	A	Q	S	R	P	2	1	0	1	0	1	1	0	0	1	1	0	0	0	1	2	0	0	0	1	0	0	12	0	1284.67	Q3T030	Q3T030	11	22	yes	yes	2	0.013644	57.174		By matching		By matching		By matching
AQDFHWLTR	PSLINIMIEPQGTRKAQDFHWLTRSNL___	PQGTRKAQDFHWLTRSNL____________	K	A	Q	T	R	S	1	1	0	1	0	1	0	0	1	0	1	0	0	1	0	0	1	1	0	0	0	0	9	0	1172.57	F1MVP8	F1MVP8	570	578	yes	yes	2;3	0.0010547	87.895	By matching	By matching	By MS/MS	By MS/MS	By MS/MS	By matching
AQDIQCGLQSR	LEEVFIEVQVPPGTRAQDIQCGLQSRHVAL	PGTRAQDIQCGLQSRHVALAVGGREILKGK	R	A	Q	S	R	H	1	1	0	1	1	3	0	1	0	1	1	0	0	0	0	1	0	0	0	0	0	0	11	0	1274.6	Q32KU8	Q32KU8	40	50	yes	yes	2	0.0024126	80.706	By MS/MS					By matching
AQDLATPQAFAR	VPTFRGAGGYWRKWKAQDLATPQAFARNPS	KWKAQDLATPQAFARNPSQVWEFYHYRREV	K	A	Q	A	R	N	4	1	0	1	0	2	0	0	0	0	1	0	0	1	1	0	1	0	0	0	0	0	12	0	1287.66	Q3ZBQ0	Q3ZBQ0	82	93	yes	yes	2	0.013046	50.353		By MS/MS
AQDPDQLR	PEAPYIYALLSRLFRAQDPDQLRQHALAEG	LLSRLFRAQDPDQLRQHALAEGLTEEEYQA	R	A	Q	L	R	Q	1	1	0	2	0	2	0	0	0	0	1	0	0	0	1	0	0	0	0	0	0	0	8	0	941.457	F2Z4F5	F2Z4F5	88	95	yes	yes	2	3.1953e-06	168.45			By matching				By MS/MS
AQDQGEKENPMR	______________________________	______________________________	M	A	Q	M	R	E	1	1	1	1	0	2	2	1	0	0	0	1	1	0	1	0	0	0	0	0	0	0	12	1	1401.63	Q3T087	Q3T087	2	13	yes	yes	2	0.00016486	94.616
AQEDLIPAVDR	SLLPLTEDNLRMFQRAQEDLIPAVDRQFAC	MFQRAQEDLIPAVDRQFACSSCDHVWWRRV	R	A	Q	D	R	Q	2	1	0	2	0	1	1	0	0	1	1	0	0	0	1	0	0	0	0	1	0	0	11	0	1225.63	G3X770;Q32L09;A0A3Q1LZC6	G3X770	90	100	yes	no	2	0.0061621	71.349	By MS/MS		By MS/MS	By MS/MS	By MS/MS
AQEGPGQAEPPAAAAEER	RLQKLGVQVREEMLRAQEGPGQAEPPAAAA	GPGQAEPPAAAAEERGAGGENEPPAAAPEP	R	A	Q	E	R	G	6	1	0	0	0	2	4	2	0	0	0	0	0	0	3	0	0	0	0	0	0	0	18	0	1777.82	Q3SZK8	Q3SZK8	113	130	yes	yes	2;3	2.9118e-26	173.44	By MS/MS	By MS/MS	By MS/MS	By MS/MS	By MS/MS	By MS/MS
AQEIAMQNR	KGGSYYPVTVKKHLRAQEIAMQNRLPCIYL	VKKHLRAQEIAMQNRLPCIYLVDSGGANLP	R	A	Q	N	R	L	2	1	1	0	0	2	1	0	0	1	0	0	1	0	0	0	0	0	0	0	0	0	9	0	1059.51	E1BPP6;G3N1Q0;A0A3Q1NCP7;A0A3Q1LUM9;A0A3Q1LW25;A0A3Q1LKL3;A0A3Q1LZ54	E1BPP6	156	164	yes	no	2	0.0033681	94.114			By MS/MS				By MS/MS
AQELGSSQDALASTQR	QASTLKTLQGQLEQKAQELGSSQDALASTQ	QELGSSQDALASTQRELATLRAKAQEHSKA	K	A	Q	Q	R	E	3	1	0	1	0	3	1	1	0	0	2	0	0	0	0	3	1	0	0	0	0	0	16	0	1660.8	F1N7I5	F1N7I5	1181	1196	yes	yes	2	1.5207e-19	132.47	By MS/MS		By MS/MS	By MS/MS
AQERPSLALEPQHVQR	______________________________	QERPSLALEPQHVQRLLLSCQEAKKSAYCP	M	A	Q	Q	R	L	2	2	0	0	0	3	2	0	1	0	2	0	0	0	2	1	0	0	0	1	0	0	16	1	1857.98	A0A3Q1N245	A0A3Q1N245	2	17	yes	yes	3	1.7437e-05	80.361	By matching	By matching		By matching	By matching
AQESVGIYEVTHQFVK	DINLQEKDWTDYDEKAQESVGIYEVTHQFV	QESVGIYEVTHQFVKC______________	K	A	Q	V	K	C	1	0	0	0	0	2	2	1	1	1	0	1	0	1	0	1	1	0	1	3	0	0	16	0	1833.93	F1N0N6;Q32P66;A0A3Q1LX93	F1N0N6	131	146	yes	no	3	0.058825	23.073	By matching	By MS/MS		By matching	By matching
AQETGSLVMDIR	FSYKDTKEWEETMAKAQETGSLVMDIRRYG	MAKAQETGSLVMDIRRYGKSDWGKDQASLP	K	A	Q	I	R	R	1	1	0	1	0	1	1	1	0	1	1	0	1	0	0	1	1	0	0	1	0	0	12	0	1318.66	A0A3Q1LLM7;A0A3Q1M805;A0A3Q1M053;A8E4L8;A0A3Q1N3M0;A0A3Q1LT18;A0A3Q1MHZ6;A0A3Q1MH82;A0A3Q1M7E1;A0A3Q1LFJ4	A0A3Q1LLM7	722	733	yes	no	2	0.013823	49.35		By MS/MS
AQFEELCADLLQK	ECFMNDKDVSGKMNRAQFEELCADLLQKIE	NRAQFEELCADLLQKIEVPLYLLMEQTQLK	R	A	Q	Q	K	I	2	0	0	1	1	2	2	0	0	0	3	1	0	1	0	0	0	0	0	0	0	0	13	0	1563.76	Q0IIM3	Q0IIM3	304	316	yes	yes	2	0.00034545	83.397					By MS/MS	By MS/MS
AQFEGIVTDLIR	MDASGPKHLNMKLTRAQFEGIVTDLIRRTI	LTRAQFEGIVTDLIRRTIAPCQKAMQDAEV	R	A	Q	I	R	R	1	1	0	1	0	1	1	1	0	2	1	0	0	1	0	0	1	0	0	1	0	0	12	0	1360.74	Q3ZCH0	Q3ZCH0	349	360	yes	yes	2	0.00047127	88.596	By matching	By matching	By MS/MS	By matching	By MS/MS	By matching
AQFGQPEILIGTIPGAGGTQR	CELAMMCDIIYAGEKAQFGQPEILIGTIPG	EILIGTIPGAGGTQRLTRAVGKSLAMEMVL	K	A	Q	Q	R	L	2	1	0	0	0	3	1	5	0	3	1	0	0	1	2	0	2	0	0	0	0	0	21	0	2110.12	Q58DM8;A0A3Q1MLN1;A0A3Q1MPG5	Q58DM8	158	178	yes	no	2;3	9.9682e-219	316.8	By MS/MS	By MS/MS	By MS/MS	By MS/MS	By MS/MS	By MS/MS
AQFILQGDACVK	DGMRDNPMKFPCQRRAQFILQGDACVKAFL	QRRAQFILQGDACVKAFLDCCEYITQLRQQ	R	A	Q	V	K	A	2	0	0	1	1	2	0	1	0	1	1	1	0	1	0	0	0	0	0	1	0	0	12	0	1348.68	Q2UVX4;CON__Q2UVX4;A0A3Q1M2B2;A0A3Q1MGT0;A0A3Q1MHV6	Q2UVX4	709	720	yes	no	2	7.7453e-06	128.03	By matching	By MS/MS	By MS/MS	By MS/MS	By MS/MS	By MS/MS
AQFLGGVDEAR	HELQEQLRVVGEGTKAQFLGGVDEARGLLQ	EGTKAQFLGGVDEARGLLQELQNRVAHHTG	K	A	Q	A	R	G	2	1	0	1	0	1	1	2	0	0	1	0	0	1	0	0	0	0	0	1	0	0	11	0	1161.58	A4FUZ9	A4FUZ9	160	170	yes	yes	2	0.018609	51.268				By MS/MS
AQFLVEK	AAVEAKQVAQQEAQRAQFLVEKAKQEQRQK	VAQQEAQRAQFLVEKAKQEQRQKIVQAEGE	R	A	Q	E	K	A	1	0	0	0	0	1	1	0	0	0	1	1	0	1	0	0	0	0	0	1	0	0	7	0	833.465	A0A3Q1LRZ4;Q2HJ97;A0A3Q1MKK4	A0A3Q1LRZ4	210	216	yes	no	2	0.013631	117.93	By MS/MS	By MS/MS	By MS/MS	By MS/MS	By MS/MS	By MS/MS
AQFPSVSVEASGGVR	NFRPEELHPTAATLKAQFPSVSVEASGGVR	AQFPSVSVEASGGVRLDNLPQFCGPHIDVI	K	A	Q	V	R	L	2	1	0	0	0	1	1	2	0	0	0	0	0	1	1	3	0	0	0	3	0	0	15	0	1489.75	F1MHB8;A0A3Q1M3Z8	F1MHB8	238	252	no	no	2	1.0302e-06	121.08	By MS/MS	By MS/MS	By MS/MS	By MS/MS	By MS/MS	By MS/MS
AQFQQLSEYR	SCPGDMASGHCAELKAQFQQLSEYRQLKTP	CAELKAQFQQLSEYRQLKTPEDYVALSKDI	K	A	Q	Y	R	Q	1	1	0	0	0	3	1	0	0	0	1	0	0	1	0	1	0	0	1	0	0	0	10	0	1268.61	A0A3Q1LRN7;F1MM13	A0A3Q1LRN7	100	109	yes	no	2	4.6272e-14	164.71	By MS/MS	By MS/MS		By matching	By matching	By matching
AQGDPIPGPQESPK	TNQPNIVQLRDRLCRAQGDPIPGPQESPKI	RAQGDPIPGPQESPKIPYERHQVPKNRPGP	R	A	Q	P	K	I	1	0	0	1	0	2	1	2	0	1	0	1	0	0	4	1	0	0	0	0	0	0	14	0	1419.7	A0A3Q1N0N9;E1BMP2	A0A3Q1N0N9	789	802	yes	no	2	2.1757e-09	147.91	By MS/MS	By MS/MS	By MS/MS	By MS/MS	By MS/MS	By MS/MS	By MS/MS
AQGLVTHAIYQQAQCLLK	QTGEMRMAGTLPEYRAQGLVTHAIYQQAQC	LVTHAIYQQAQCLLKRGFPVYSHVDPKNQI	R	A	Q	L	K	R	3	0	0	0	1	4	0	1	1	1	3	1	0	0	0	0	1	0	1	1	0	0	18	0	2041.08	Q2KIR7;F1MTZ7;A0A3Q1MPE2;A0A3Q1MBJ0	Q2KIR7	238	255	yes	no	2;3	9.6075e-179	308.58	By MS/MS	By MS/MS	By matching	By matching	By matching	By MS/MS
AQGLYAAMK	QARSIAGVWVEASGRAQGLYAAMKQGLLPS	VEASGRAQGLYAAMKQGLLPSGLGLALLEA	R	A	Q	M	K	Q	3	0	0	0	0	1	0	1	0	0	1	1	1	0	0	0	0	0	1	0	0	0	9	0	951.485	A0A3Q1LMV9	A0A3Q1LMV9	53	61	yes	yes	2	0.033988	60.682
AQGSTDYFLSSGDK	HCRTEFSTQEEEQLRAQGSTDYFLSSGDKI	RAQGSTDYFLSSGDKIRFFFEKGVFDKQGN	R	A	Q	D	K	I	1	0	0	2	0	1	0	2	0	0	1	1	0	1	0	3	1	0	1	0	0	0	14	0	1474.66	A0A3Q1MFV0;Q0IIB1;F1MSW9	A0A3Q1MFV0	62	75	yes	no	2	0.013322	56.359			By MS/MS
AQGVPQIAVLVTDRPSDDSVR	QLRRKGFSAAHGSRRAQGVPQIAVLVTDRP	IAVLVTDRPSDDSVREVALDLRLQDVTVLA	R	A	Q	V	R	E	2	2	0	3	0	2	0	1	0	1	1	0	0	0	2	2	1	0	0	4	0	0	21	1	2222.17	A0A3Q1MAV9;A0A3Q1LXW3;A0A3Q1MY36;A0A3Q1M9S2	A0A3Q1MAV9	332	352	yes	no	3	0.001376	42.716	By MS/MS	By MS/MS		By MS/MS	By matching	By MS/MS
AQHEDQVEQYK	REFESRLADALQELRAQHEDQVEQYKKDLE	QELRAQHEDQVEQYKKDLEKTYSAKLDNAR	R	A	Q	Y	K	K	1	0	0	1	0	3	2	0	1	0	0	1	0	0	0	0	0	0	1	1	0	0	11	0	1373.62	F1MYG5	F1MYG5	250	260	yes	yes	2;3	1.5432e-05	114.86			By MS/MS				By MS/MS
AQHEDQVEQYKK	REFESRLADALQELRAQHEDQVEQYKKDLE	ELRAQHEDQVEQYKKDLEKTYSAKLDNARQ	R	A	Q	K	K	D	1	0	0	1	0	3	2	0	1	0	0	2	0	0	0	0	0	0	1	1	0	0	12	1	1501.72	F1MYG5	F1MYG5	250	261	yes	yes	3;4	2.9729e-05	107.97
AQHGPSPTVHPIQSPQNR	PVPVARDDSSNGFPRAQHGPSPTVHPIQSP	GPSPTVHPIQSPQNRFCVLTLDPETLPAIA	R	A	Q	N	R	F	1	1	1	0	0	3	0	1	2	1	0	0	0	0	4	2	1	0	0	1	0	0	18	0	1949.98	Q0V8A3	Q0V8A3	166	183	yes	yes	3;4	4.1574e-08	85.203	By matching	By MS/MS	By MS/MS				By MS/MS
AQHPYVLTADTLK	AEYQPELFEKFQNMRAQHPYVLTADTLKLY	MRAQHPYVLTADTLKLYQNKFRQASMDNVK	R	A	Q	L	K	L	2	0	0	1	0	1	0	0	1	0	2	1	0	0	1	0	2	0	1	1	0	0	13	0	1455.77	E1BB91	E1BB91	1918	1930	yes	yes	2;3	0.00011772	80.905	By MS/MS	By MS/MS		By MS/MS	By MS/MS
AQHRPEFWSCLR	WLGLDGMKMQTYAARAQHRPEFWSCLRKAH	AARAQHRPEFWSCLRKAHEYLRISQVPDNF	R	A	Q	L	R	K	1	2	0	0	1	1	1	0	1	0	1	0	0	1	1	1	0	1	0	0	0	0	12	1	1585.76	A0A3Q1MK38;F1MTJ9;P84466;A0JND6;A0A3Q1LMU2	A0A3Q1MK38	385	396	yes	no	3	0.0001727	86.262	By matching		By MS/MS	By MS/MS	By matching
AQIEEVLQR	HLESSDEDEKMDEERAQIEEVLQRGEQMLH	KMDEERAQIEEVLQRGEQMLHQPMEDTKKE	R	A	Q	Q	R	G	1	1	0	0	0	2	2	0	0	1	1	0	0	0	0	0	0	0	0	1	0	0	9	0	1084.59	F1MRT9	F1MRT9	1808	1816	yes	yes	2	0.0065646	83.265	By MS/MS	By matching	By MS/MS	By matching
AQIFANSVDNAR	VRDWAHYLKIIEDLRAQIFANSVDNARIVL	DLRAQIFANSVDNARIVLQIDNARLAADDF	R	A	Q	A	R	I	3	1	2	1	0	1	0	0	0	1	0	0	0	1	0	1	0	0	0	1	0	0	12	0	1304.65	F6S1Q0	F6S1Q0	137	148	no	no	2;3	6.4738e-47	226.39	By MS/MS	By MS/MS	By MS/MS	By MS/MS	By MS/MS	By MS/MS	By MS/MS
AQIHDLVLVGGSTR	LEPVEKALRDAKLDKAQIHDLVLVGGSTRI	KAQIHDLVLVGGSTRIPKVQKLLQDFFNGR	K	A	Q	T	R	I	1	1	0	1	0	1	0	2	1	1	2	0	0	0	0	1	1	0	0	2	0	0	14	0	1464.8	Q27975;Q27965	Q27975	329	342	yes	no	2;3	7.5583e-05	96.059	By MS/MS	By MS/MS	By MS/MS	By MS/MS	By MS/MS	By MS/MS
AQILAGGR	LEAAKRLNAKEIVLKAQILAGGRGKGVFSS	AKEIVLKAQILAGGRGKGVFSSGLKGGVHL	K	A	Q	G	R	G	2	1	0	0	0	1	0	2	0	1	1	0	0	0	0	0	0	0	0	0	0	0	8	0	784.456	Q3MHX5	Q3MHX5	84	91	yes	yes	2	3.2963e-09	180.49							By MS/MS
AQILEGLGIGPGEGSEEELHSASQR	VSLAMLSLGAQSNTKAQILEGLGIGPGEGS	PGEGSEEELHSASQRLLRELQQPQDSLQLS	K	A	Q	Q	R	L	2	1	0	0	0	2	5	5	1	2	3	0	0	0	1	3	0	0	0	0	0	0	25	0	2563.25	A0A452DHZ3;Q9N2I2;CON__Q9N2I2;A0A3Q1LP66	A0A452DHZ3	70	94	yes	no	3	5.2126e-10	76.198	By matching	By MS/MS		By matching	By MS/MS	By matching
AQIMNVSWSADHR	IKALPRFNEKGEVCKAQIMNVSWSADHRII	CKAQIMNVSWSADHRIIDGATVSRFSNLWK	K	A	Q	H	R	I	2	1	1	1	0	1	0	0	1	1	0	0	1	0	0	2	0	1	0	1	0	0	13	0	1513.71	A0A3Q1MED4;P11181	A0A3Q1MED4	427	439	yes	no	2;3	0.00032338	84.658	By MS/MS	By MS/MS	By MS/MS	By MS/MS	By matching	By MS/MS
AQIPVIAVESDK	GLGTMGRGIVISFAKAQIPVIAVESDKKQL	FAKAQIPVIAVESDKKQLETASKIITSILE	K	A	Q	D	K	K	2	0	0	1	0	1	1	0	0	2	0	1	0	0	1	1	0	0	0	2	0	0	12	0	1268.7	E1BMH4	E1BMH4	319	330	yes	yes	2	0.00016528	96.015	By MS/MS	By MS/MS	By MS/MS	By MS/MS	By MS/MS	By MS/MS
AQIPVIAVESDKK	GLGTMGRGIVISFAKAQIPVIAVESDKKQL	AKAQIPVIAVESDKKQLETASKIITSILEK	K	A	Q	K	K	Q	2	0	0	1	0	1	1	0	0	2	0	2	0	0	1	1	0	0	0	2	0	0	13	1	1396.79	E1BMH4	E1BMH4	319	331	yes	yes	3	4.4806e-05	90.689	By MS/MS	By MS/MS	By MS/MS	By MS/MS	By MS/MS	By MS/MS
AQIWDTAGQER	EFATRSIQVDGKTIKAQIWDTAGQERYRAI	KTIKAQIWDTAGQERYRAITSAYYRGAVGA	K	A	Q	E	R	Y	2	1	0	1	0	2	1	1	0	1	0	0	0	0	0	0	1	1	0	0	0	0	11	0	1273.61	Q3MHP2;Q2TA29;F2Z4D5;A0A452DHW3	Q3MHP2	62	72	yes	no	2	1.4726e-09	123.86	By matching	By matching			By MS/MS	By MS/MS
AQKPTPPASPTPQPAQERPPSSPVYEDAAPFR	QEQEAARRQLDEQARAQKPTPPASPTPQPA	RPPSSPVYEDAAPFRAEPSPSREPELGYSV	R	A	Q	F	R	A	5	2	0	1	0	3	2	0	0	0	0	1	0	1	10	3	2	0	1	1	0	0	32	2	3413.7	Q1RMR3;A0A3Q1MR68;A0A3Q1LU90	Q1RMR3	397	428	yes	no	4	0.0040353	34.821		By MS/MS	By MS/MS		By MS/MS
AQLEEQLQEVR	KQQVQELLDGLDEQKAQLEEQLQEVRKKCA	DEQKAQLEEQLQEVRKKCAEEAQLISSLKA	K	A	Q	V	R	K	1	1	0	0	0	3	3	0	0	0	2	0	0	0	0	0	0	0	0	1	0	0	11	0	1341.69	A0A3Q1NM87;A0A3Q1M4C3;A5D7I1	A0A3Q1NM87	390	400	yes	no	2	0.00044506	97.456					By MS/MS
AQLEFNQIK	EAEASLEQEEGKILRAQLEFNQIKAEMERK	EGKILRAQLEFNQIKAEMERKLAEKDEEME	R	A	Q	I	K	A	1	0	1	0	0	2	1	0	0	1	1	1	0	1	0	0	0	0	0	0	0	0	9	0	1089.58	Q9BE39;F1MM07	Q9BE39	1561	1569	no	no	2	0.035864	74.255	By matching			By MS/MS
AQLEPVASPAK	INAIKDYELQLVTYKAQLEPVASPAKKPKV	VTYKAQLEPVASPAKKPKVQSGSESVIQEY	K	A	Q	A	K	K	3	0	0	0	0	1	1	0	0	0	1	1	0	0	2	1	0	0	0	1	0	0	11	0	1109.61	A0A3Q1LXK9;A0A3Q1M2E4;E1BF59;A0A3Q1MQG2;A0A3Q1M6Q7;A0A3Q1NIP5;A0A3Q1LJL6;A0A3Q1LVA4;A0A3Q1LXH1;A0A3Q1MRS3	A0A3Q1LXK9	1262	1272	yes	no	2	0.00048499	96.143	By MS/MS	By matching	By MS/MS		By MS/MS
AQLEYFIQDSR	MSGGVAVPLYRKHPRAQLEYFIQDSRSSVV	KHPRAQLEYFIQDSRSSVVLAGPEHVELLS	R	A	Q	S	R	S	1	1	0	1	0	2	1	0	0	1	1	0	0	1	0	1	0	0	1	0	0	0	11	0	1368.67	A0A3Q1MX65;Q58DN7;A0A3Q1LS82	A0A3Q1MX65	177	187	yes	no	2	0.0030368	79.148	By MS/MS	By MS/MS	By MS/MS	By MS/MS	By MS/MS	By MS/MS
AQLFALTGVQPAR	EGVELNTDEPPMVFKAQLFALTGVQPARQK	FKAQLFALTGVQPARQKVMVKGGTLKDDDW	K	A	Q	A	R	Q	3	1	0	0	0	2	0	1	0	0	2	0	0	1	1	0	1	0	0	1	0	0	13	0	1370.77	Q0IIF7;A0A3Q1M1Q2	Q0IIF7	31	43	yes	no	2	0.00016713	103.22	By matching	By MS/MS		By MS/MS	By MS/MS	By MS/MS
AQLGEDIR	______________________________	SGKLIIKAQLGEDIRRIPIHNEDITYDELV	K	A	Q	I	R	R	1	1	0	1	0	1	1	1	0	1	1	0	0	0	0	0	0	0	0	0	0	0	8	0	900.466	Q3SX36;A0A3Q1LS09;G3N0F2	Q3SX36	15	22	yes	no	2	0.019086	76.774		By matching			By MS/MS
AQLGGPEAGK	TQSAEITIPVTFQARAQLGGPEAGKSEQPE	TFQARAQLGGPEAGKSEQPENK________	R	A	Q	G	K	S	2	0	0	0	0	1	1	3	0	0	1	1	0	0	1	0	0	0	0	0	0	0	10	0	926.482	Q3T149	Q3T149	185	194	yes	yes	2	0.016615	66.692							By MS/MS
AQLGGPEAGKSEQPENK	TQSAEITIPVTFQARAQLGGPEAGKSEQPE	LGGPEAGKSEQPENK_______________	R	A	Q	N	K	-	2	0	1	0	0	2	3	3	0	0	1	2	0	0	2	1	0	0	0	0	0	0	17	1	1738.85	Q3T149	Q3T149	185	201	yes	yes	3	9.9653e-07	81.428
AQLGLGHSYSR	FHNLVKGLTDLSACKAQLGLGHSYSRAKVK	SACKAQLGLGHSYSRAKVKFNVNRVDNMII	K	A	Q	S	R	A	1	1	0	0	0	1	0	2	1	0	2	0	0	0	0	2	0	0	1	0	0	0	11	0	1187.6	Q3SZ63;F1MW06	Q3SZ63	144	154	yes	no	3	0.04194	34.768					By MS/MS
AQLGVQAFADALLIIPK	MAEALVKYKPSVKGRAQLGVQAFADALLII	LGVQAFADALLIIPKVLAQNSGFDLQETLV	R	A	Q	P	K	V	4	0	0	1	0	2	0	1	0	2	3	1	0	1	1	0	0	0	0	1	0	0	17	0	1767.03	Q3MHL7;F1MGX0	Q3MHL7	433	449	yes	no	2	1.0682e-08	100.55	By MS/MS	By matching	By matching	By matching	By MS/MS	By MS/MS
AQLIVVEEGSEPSELTK	SQVAIGIRDNERKGRAQLIVVEEGSEPSEL	LIVVEEGSEPSELTKVSDASGSMKVSLVAE	R	A	Q	T	K	V	1	0	0	0	0	1	4	1	0	1	2	1	0	0	1	2	1	0	0	2	0	0	17	0	1827.95	F1MCZ3;Q28046;A2VE17	F1MCZ3	206	222	yes	no	2	0.00075693	59.898
AQLLQPTLEINPR	HFLRMRQLAKTQEERAQLLQPTLEINPRHV	ERAQLLQPTLEINPRHVLIKKLSQLRDSEP	R	A	Q	P	R	H	1	1	1	0	0	2	1	0	0	1	3	0	0	0	2	0	1	0	0	0	0	0	13	0	1491.84	Q2TBI4;A0A3Q1MT00	Q2TBI4	634	646	yes	no	2	0.00014383	110.39	By MS/MS	By MS/MS	By MS/MS	By MS/MS	By MS/MS	By MS/MS
AQLSDPTLNPLVLK	GASRLEVLNFDFQAKAQLSDPTLNPLVLKE	KAQLSDPTLNPLVLKEFVRFSSKYLKTEHE	K	A	Q	L	K	E	1	0	1	1	0	1	0	0	0	0	4	1	0	0	2	1	1	0	0	1	0	0	14	0	1507.86	E1BNR0;A0A3Q1MFR4	E1BNR0	2803	2816	yes	no	2	0.002504	67.022	By MS/MS	By MS/MS	By matching	By MS/MS	By MS/MS	By MS/MS
AQLVVCQQR	FQKVLQLYPSNKAAKAQLVVCQQRIRKQLE	SNKAAKAQLVVCQQRIRKQLEKEKKLYANM	K	A	Q	Q	R	I	1	1	0	0	1	3	0	0	0	0	1	0	0	0	0	0	0	0	0	2	0	0	9	0	1100.58	F1MU79;Q9TRY0	F1MU79	391	399	no	no	2	1.1919e-07	152.63	By MS/MS	By matching	By MS/MS	By MS/MS		By MS/MS
AQMVQEDLEK	ARQKKESEAVEWQQKAQMVQEDLEKTRAEL	EWQQKAQMVQEDLEKTRAELKTAMSTPHVA	K	A	Q	E	K	T	1	0	0	1	0	2	2	0	0	0	1	1	1	0	0	0	0	0	0	1	0	0	10	0	1189.56	Q2HJ49	Q2HJ49	449	458	yes	yes	2	0.01344	60.019	By MS/MS		By MS/MS			By MS/MS	By MS/MS
AQNLSAMEIR	GLPIEIKVLSELGGKAQNLSAMEIREKARS	ELGGKAQNLSAMEIREKARSFAKAAIEKQK	K	A	Q	I	R	E	2	1	1	0	0	1	1	0	0	1	1	0	1	0	0	1	0	0	0	0	0	0	10	0	1131.57	G3MWG4	G3MWG4	172	181	yes	yes	2	0.0050433	81.163		By MS/MS	By matching		By MS/MS	By MS/MS
AQNTWGCGNSLR	GAGATHSPPTDLVWKAQNTWGCGNSLRTAL	VWKAQNTWGCGNSLRTALINSTGEEVAMRK	K	A	Q	L	R	T	1	1	2	0	1	1	0	2	0	0	1	0	0	0	0	1	1	1	0	0	0	0	12	0	1362.61	F1MYG5	F1MYG5	516	527	yes	yes	2	6.3393e-05	118.4	By MS/MS			By MS/MS	By MS/MS	By MS/MS
AQPARPPPPAQPGEIGEAVAK	IFPISYVEKLTPPEKAQPARPPPPAQPGEI	PPPAQPGEIGEAVAKYNFSADTNVELSLRK	K	A	Q	A	K	Y	5	1	0	0	0	2	2	2	0	1	0	1	0	0	6	0	0	0	0	1	0	0	21	1	2080.11	A0A3Q1MRI6;A0A3Q1M7N6;A0A3Q1NL10;A0A3Q1MUK3	A0A3Q1MRI6	504	524	no	no	3	0.000719	49.188	By MS/MS	By matching	By MS/MS	By MS/MS	By MS/MS	By MS/MS
AQPGGELMLGGTDSK	VDKNVFSFFLNRDPKAQPGGELMLGGTDSK	AQPGGELMLGGTDSKYYRGSLMFHNVTRQA	K	A	Q	S	K	Y	1	0	0	1	0	1	1	4	0	0	2	1	1	0	1	1	1	0	0	0	0	0	15	0	1459.7	F1MMR6;A0A3Q1M3Z5;P80209	F1MMR6	239	253	yes	no	2	0.024754	49.423	By matching	By matching	By MS/MS		By MS/MS
AQPPADVSEDDCLPEYR	______________________________	PPADVSEDDCLPEYRHLFHPDLLQDKVAFI	M	A	Q	Y	R	H	2	1	0	3	1	1	2	0	0	0	1	0	0	0	3	1	0	0	1	1	0	0	17	0	1960.85	A0A3Q1LRU3;Q3ZBW6	A0A3Q1LRU3	2	18	yes	no	2;3	5.4157e-19	151.99	By MS/MS	By MS/MS	By MS/MS	By MS/MS	By MS/MS	By MS/MS
AQPQSYPR	______________________________	______________________________	M	A	Q	P	R	G	1	1	0	0	0	2	0	0	0	0	0	0	0	0	2	1	0	0	1	0	0	0	8	0	945.467	F1N6I4	F1N6I4	2	9	yes	yes	2	0.00026355	111.65	By MS/MS	By MS/MS	By MS/MS	By MS/MS	By MS/MS	By MS/MS
AQPSVSLGAAYR	ASYVAPLTAQPATYRAQPSVSLGAAYRAQP	TYRAQPSVSLGAAYRAQPSASLGVGYRTQP	R	A	Q	Y	R	A	3	1	0	0	0	1	0	1	0	0	1	0	0	0	1	2	0	0	1	1	0	0	12	0	1218.64	Q5EA36;F1MI47	Q5EA36	239	250	yes	no	2	0.0083338	63.283				By matching	By matching	By MS/MS
AQPSVSLGAPYR	GYRTQPMTAQAASYRAQPSVSLGAPYRGQL	SYRAQPSVSLGAPYRGQLASPSSQSAAASS	R	A	Q	Y	R	G	2	1	0	0	0	1	0	1	0	0	1	0	0	0	2	2	0	0	1	1	0	0	12	0	1244.65	Q5EA36;F1MI47	Q5EA36	275	286	yes	no	2	0.0031809	69.276		By MS/MS			By matching
AQPTQPADEPAEK	VSPFLEGLEERPQRKAQPTQPADEPAEKAD	RKAQPTQPADEPAEKADEPMEH________	K	A	Q	E	K	A	3	0	0	1	0	2	2	0	0	0	0	1	0	0	3	0	1	0	0	0	0	0	13	0	1380.65	Q3T0X5	Q3T0X5	244	256	yes	yes	2	1.7032e-05	124.1			By matching				By MS/MS
AQPWWTPK	ASVWQRSLYNVQGLKAQPWWTPKETGYTEL	YNVQGLKAQPWWTPKETGYTELVKSLERNW	K	A	Q	P	K	E	1	0	0	0	0	1	0	0	0	0	0	1	0	0	2	0	1	2	0	0	0	0	8	0	1012.51	Q28056	Q28056	568	575	yes	yes	2	0.041591	65.252		By matching		By matching	By MS/MS	By matching
AQQAAPGGAAPTIFSR	VRGAAGVTDGDEVAKAQQAAPGGAAPTIFS	QQAAPGGAAPTIFSRILDRSLPADILYEDQ	K	A	Q	S	R	I	5	1	0	0	0	2	0	2	0	1	0	0	0	1	2	1	1	0	0	0	0	0	16	0	1541.8	A0A3Q1M4I4;A0A3Q1MXK6;Q8SQ21	A0A3Q1M4I4	31	46	yes	no	2	9.3634e-53	213.06	By MS/MS	By MS/MS	By MS/MS	By MS/MS	By MS/MS	By MS/MS
AQQEDALAQQAFEEAR	QRLDGMGCLEFDEERAQQEDALAQQAFEEA	QQEDALAQQAFEEARRRTREFEDRDRSHRE	R	A	Q	A	R	R	5	1	0	1	0	4	3	0	0	0	1	0	0	1	0	0	0	0	0	0	0	0	16	0	1803.84	E1B9S8	E1B9S8	132	147	yes	yes	2	3.7061e-14	119.69						By MS/MS
AQQEFAAGVFSNPAVR	RIHSLYRRTGASFQKAQQEFAAGVFSNPAV	QQEFAAGVFSNPAVRTAAANAAAGAAENAF	K	A	Q	V	R	T	4	1	1	0	0	2	1	1	0	0	0	0	0	2	1	1	0	0	0	2	0	0	16	0	1690.84	Q58DR5;E1BHS9	Q58DR5	314	329	yes	no	2	3.2763e-06	112.51	By MS/MS	By matching	By MS/MS	By MS/MS	By matching	By MS/MS
AQQELEEQTR	ELMERLKQIEEQTKKAQQELEEQTRRALEL	EQTKKAQQELEEQTRRALELEQERKRAQSE	K	A	Q	T	R	R	1	1	0	0	0	3	3	0	0	0	1	0	0	0	0	0	1	0	0	0	0	0	10	0	1230.58	Q2HJ49	Q2HJ49	361	370	yes	yes	2	2.0764e-08	147.2			By MS/MS
AQQGIVFLDEVDK	VIAKLLQDANYNVEKAQQGIVFLDEVDKIG	EKAQQGIVFLDEVDKIGSVPGIHQLRDVGG	K	A	Q	D	K	I	1	0	0	2	0	2	1	1	0	1	1	1	0	1	0	0	0	0	0	2	0	0	13	0	1460.75	A0A3Q1NHS6;A0A3Q1MW31;F1N155;A0A3Q1MKA3;A0A3Q1MH54	A0A3Q1NHS6	331	343	yes	no	2	0.00014383	97.734	By matching	By matching		By matching	By MS/MS
AQQIHSQTSQQYPLYDLDLGK	LKKSLLATMKTELQKAQQIHSQTSQQYPLY	QTSQQYPLYDLDLGKFSEKVTQLTDRWQRI	K	A	Q	G	K	F	1	0	0	2	0	5	0	1	1	1	3	1	0	0	1	2	1	0	2	0	0	0	21	0	2432.2	E1BKT9;A0A3Q1MR22	E1BKT9	845	865	yes	no	3	6.9173e-06	66.644	By MS/MS		By MS/MS	By MS/MS	By MS/MS	By MS/MS
AQQLAEVEVK	ELLYARAQLELEVSKAQQLAEVEVKKFKQM	LEVSKAQQLAEVEVKKFKQMTEALGPSTIR	K	A	Q	V	K	K	2	0	0	0	0	2	2	0	0	0	1	1	0	0	0	0	0	0	0	2	0	0	10	0	1113.6	F1MNN6;Q3SYU9;A0A3Q1MFD0	F1MNN6	784	793	yes	no	2	0.0003424	110.87	By MS/MS	By MS/MS	By MS/MS	By MS/MS	By MS/MS	By MS/MS	By MS/MS
AQQLATDLATLQEK	QQDEALQQVQEKEGRAQQLATDLATLQEKM	RAQQLATDLATLQEKMAATSKEVARLEALV	R	A	Q	E	K	M	3	0	0	1	0	3	1	0	0	0	3	1	0	0	0	0	2	0	0	0	0	0	14	0	1528.81	F1N7I5	F1N7I5	890	903	yes	yes	2	8.4992e-05	97.911	By matching	By matching	By MS/MS	By MS/MS	By MS/MS	By MS/MS
AQQNLSWEEIAR	YVQAQHQRKQKRQLRAQQNLSWEEIARKYQ	QLRAQQNLSWEEIARKYQNEEDSLGGSHVM	R	A	Q	A	R	K	2	1	1	0	0	2	2	0	0	1	1	0	0	0	0	1	0	1	0	0	0	0	12	0	1443.71	Q0P5A2	Q0P5A2	142	153	yes	yes	2	1.0865e-37	205.09	By MS/MS	By MS/MS	By MS/MS	By MS/MS	By matching	By MS/MS
AQQNPTLLAELR	LRLEHEQASQPTPEKAQQNPTLLAELRLLR	PEKAQQNPTLLAELRLLRQRKDELEQRMSA	K	A	Q	L	R	L	2	1	1	0	0	2	1	0	0	0	3	0	0	0	1	0	1	0	0	0	0	0	12	0	1352.74	A0A3Q1LUN3;A0A3Q1LT95;A0A3Q1LFS8;A0A3Q1MGW6;A0A3Q1M3J9;A0A3Q1MNQ6;E1BJB8;A0A3Q1M823;A0A3Q1MQP6;A0A3Q1NJV0;E1BMA8;A0A3Q1NLH2;A0A3Q1M0J0;A0A3Q1LM73	A0A3Q1LUN3	474	485	yes	no	2	0.0029716	70.412		By matching			By MS/MS	By MS/MS
AQQTESPPHASPK	SSVDWQIGQLRALLRAQQTESPPHASPK__	LRAQQTESPPHASPK_______________	R	A	Q	P	K	-	2	0	0	0	0	2	1	0	1	0	0	1	0	0	3	2	1	0	0	0	0	0	13	0	1376.67	A0A3Q1MI98;Q3SZJ0	A0A3Q1MI98	491	503	yes	no	3	0.063059	26.124				By matching	By matching	By matching
[truncated: 20,727 more rows]
[truncated: 48 more columns]
